# Supplementary material for: Cross-species transcriptomes reveal species-specific and shared molecular adaptations for plants development on iron-rich rocky outcrops soils
Source: BMC Genomics. 2022 Apr 19;23:313. doi: 10.1186/s12864-022-08449-0 (PMC9020022; doi:10.1186/s12864-022-08449-0)
Supplement: Supplementary file 1 — Additional file 1: Table 1. Summary of sequencing and quality filtering. Table 2. Summary of assemblies. Table 3. The source of the species used in the phylogenetic analysis. Table 4. List of differentially expressed genes of P. platycephala in canga vs. forest. Table 5. List of differentially expressed genes of S. pulcherrimum in canga vs. forest. Table 6. The result of GO enrichment analysis for up-regulated DEGs in P. platycephala. Table 7. The result of GO enrichment analysis for down-regulated DEGs in P. platycephala. Table 8. The result of GO enrichment analysis for up-regulated DEGs in S. pulcherrimum. Table 9. The result of GO enrichment analysis for down-regulated DEGs in S. pulcherrimum. Table 10. The result of KEGG pathway enrichment test for up-regulated DEGs in P. platycephala. Table 11. The result of KEGG pathway enrichment test for down-regulated DEGs in P. platycephala. Table 12. The result of KEGG pathway enrichment test for up-regulated DEGs in S. pulcherrimum. Table 13. The result of KEGG pathway enrichment test for down-regulated DEGs in S. pulcherrimum. Table 14. List of differentially expressed orthogroups of plants in canga vs. forest. Table S15. Programs parameters. [file 12864_2022_8449_MOESM1_ESM.xlsx]

## Sheet: Supplementary Table S1
Supplementary Table 1. Summary of sequencing and quality filtering
Species	Substrate	Sample_ID	Raw reads (PE)	Cleaned reads (PE)	Cleaned reads (SE)
Parkia platycephala	YW	ITV10841	67271933	33427112	30735642
		ITV10842	57718086	29950013	25153855
	Forest	ITV10861	74674804	40889774	30382345
		ITV10862	46994527	23914183	20983469
	Canga	ITV10891	75377499	38493332	33339698
		ITV10892	71832498	36016468	32651956
	RW	ITV10911	61143181	29859628	28211003
		ITV10912	58685765	31611250	24343221
Stryphnodendron pulcherrimum	YW	ITV10843	65456339	22825371	32802578
		ITV10844	78135173	36668004	29675539
	Forest	ITV10863	70326864	29754556	32218505
		ITV10864	88002369	39519928	41400803
	Canga	ITV10893	91026716	40025333	40059362
		ITV10894	55450224	23407709	23885672
	RW	ITV10913	63790908	26961220	27626019
		ITV10914	67296521	24366861	30253546
YW = Yellow Waste
RW = Red waste
PE = paired-end
SE = single-end

## Sheet: Supplementary Table S2
Supplementary Table 2. Summary of assemblies
		Parkia platycephala							Stryphnodendron pulcherrimum
Assembler	K-mer	Nº of transcripts	Nº of bases	Contig N50	Average transcript length	Median transcript length	Longest transcript	Percent GC	Nº of transcripts	Nº of bases	N50	Average transcript length	Median transcript length	Longest transcript	Percent GC
Trinity	25	170619	265016620	2690	1553.27	989	22754	39.81	163406	170691286	1883	1044.58	565	21057	40.45
rnaSpades	73	138139	160365101	2052	1160.9	672	22410	39.34	135921	117527463	1583	864.675	429	30003	39.8
SoapDenovo-Trans	21								196455	103834637	1273	528	212	29010	39.65
SoapDenovo-Trans	27								217812	110135287	1278	505	191	49517	39.75
SoapDenovo-Trans	31	255644	159292476	2070	623.103	159	29463	39.38	233410	112020745	1215	479	178	39612	39.83
SoapDenovo-Trans	39								229080	111464951	1164	486	193	28310	39.95
SoapDenovo-Trans	41	239160	157082961	1953	656	194	29572	39.39	223530	110626289	1163	494	200	49090	39.97
SoapDenovo-Trans	51	248106	154263042	1803	621	204	29372	39.42	222797	108155163	1128	485	211	37559	40.2
SoapDenovo-Trans	57	240508	150016663	1725	623	223	21081	39.44
SoapDenovo-Trans	61	227520	145835347	1680	640	239	37652	39.47	192499	101225356	1160	525	244	39181	40.41
SoapDenovo-Trans	71	195307	132050477	1560	676	292	28775	39.56	155743	90382458	1213	580	283	39640	40.7
SoapDenovo-Trans	81	166176	116790614	1449	702	340	26317	39.71
Velvet/Oases	21	181126	67771769	488	374.17	273	8711	39.38	153578	53084883	432	345.65	257	10226	40.06
Velvet/Oases	27								149929	50907620	419	339.54	261	9129	39.99
Velvet/Oases	31	177983	63247202	446	355.36	273	7993	39.3	148263	49710392	412	335.29	261	9082	40.05
Velvet/Oases	39								136060	47610109	423	349.92	272	10178	40.26
Velvet/Oases	41	161665	59563578	448	368.44	287	9525	39.31	131979	46934166	426	355.62	278	6703	40.26
Velvet/Oases	51	141349	56327081	468	398.5	313	6989	39.28	112998	43729053	450	386.99	304	7366	40.52
Velvet/Oases	57	129335	54306642	485	419.89	333	8777	39.29
Velvet/Oases	61	121698	53155197	501	436.78	348	7669	39.36	94733	40873130	496	431.46	338	5797	40.88
merged - Over-assembly		2794335	1795084770	1455	642.401	292	37652	38.85	2898193	1468912988	915	506.838	263	49517	39.57
EvidentalGene - reduced assembly		405001	524402878	2234	1294.82	779	22019	40.06	393111	414563179	1824	1054.57	620	39181	40.92
Filtered assembly		271668	453536490	2488	1669.45	1295	22019	40.47	247694	347927703	2098	1404.67	1064	39181	41.35
Main filtered set		31728	54125185	2324	1705.91	1435.5	21224	41.19	31311	47369527	2050	1512.87	1265	39181	41.94
The main filtered set refers to the whole set of transcripts without their alternative forms

## Sheet: Supplementary Table S3
Supplementary Table 3. The source of the species used in the phylogenetic analysis.
Taxon	Source	Citation
Acacia koa	Genbank BioProject: PRJNA268386	Ishihara et al. 2015
Acrocarpus fraxinifolius	TropiTree: https://ics.hutton.ac.uk/tropiTree/	Russel et al. 2014
Albizia julibrissin	Genbank BioProject: PRJNA574148	Koenen et al. 2020
Chamaecrista fasciculata	Dryad: http://dx.doi.org/10.5061/dryad.ff1tq	Cannon et al. 2015
Desmanthus illinoensis	Dryad: http://dx.doi.org/10.5061/dryad.ff1tq	Cannon et al. 2015
Entada abyssinica	Genbank BioProject: PRJNA574148	Koenen et al. 2020
Gleditsia sinensis	Genbank BioProject: PRJNA273556	Han et al. 2016
Gleditsia triacanthos	Dryad: http://dx.doi.org/10.5061/dryad.ff1tq	Cannon et al. 2015
Gymnocladus dioicus	Dryad: http://dx.doi.org/10.5061/dryad.ff1tq	Cannon et al. 2015
Inga spectabilis	https://doi.org/10.5061/dryad.r9c12	Nicholls et al. 2015
Leucaena leucocephala	Genbank BioProject: PRJNA296824	Ishihara et al. 2016
Microlobius foetidus	Genbank BioProject: PRJNA574148	Koenen et al. 2020
Parkia platycephala	Genbank BioProject: PRJNA645405	Newly sequenced
Prosopis alba	Genbank BioProject: PRJNA534081	Kong & Paterson
Prosopis cineraria	Genbank BioProject: PRJNA371524	Rai et al. 2017
Senna alexandrina	Genbank BioProject: PRJNA252646	Reddy et al. 2015
Senna hebecarpa	Dryad: http://dx.doi.org/10.5061/dryad.ff1tq	Cannon et al. 2015
Stryphnodendron pulcherrimum	Genbank BioProject: PRJNA645405	Newly sequenced

## Sheet: Supplementary Table S4
Supplementary Table 4. List of differentially expressed genes of P. platycephala in canga vs. forest.
ID	sampleA	sampleB	logFC	logCPM	PValue	FDR	Canga_R1	Canga_R2	Forest_R1	Forest_R2	gene annotations
ParplaEVm013280	Canga	Forest	-9.74277	5.03945	1.49034e-43	2.38947e-39	0.083	0.065	55.931	68.974	ParplaEVm013280^FAD4_ARATH^FD4L2_ARATH^TMEM189_B_dmain
ParplaEVm016388	Canga	Forest	-8.25961	4.41527	9.61381e-42	7.70691e-38	0.173	0.115	39.421	41.69	ParplaEVm016388^BBX32_ARATH^zf-B_box
ParplaEVm014124	Canga	Forest	-7.64863	5.17579	2.37894e-41	1.27138e-37	0.373	0.359	67.491	69.469	ParplaEVm014124^Acetyltransf_7
ParplaEVm002547	Canga	Forest	-7.60307	4.90385	7.39383e-41	2.96363e-37	0.318	0.323	55.267	58.148	ParplaEVm002547^ATG1A_ARATH^LHY_ARATH^Myb_DNA-binding^Pkinase
ParplaEVm012667	Canga	Forest	-7.77339	5.33811	1.0267e-39	3.29222e-36	0.422	0.338	71.279	81.808	ParplaEVm012667^LNK3_ARATH^LNK4_ARATH^Tm1
ParplaEVm030111	Canga	Forest	11.4225	6.24186	8.63714e-36	2.30799e-32	121.235	194.227	0.069	0	ParplaEVm030111^NU3C_PELHO^NU3C_LUPLU^NU3C_SPIOL^NU3C_CARPA^NU3C_NANDO^NU3C_CUCSA^NU3C_EUCGG^Oxidored_q4^Tm2
ParplaEVm019564	Canga	Forest	7.54872	5.36767	9.25443e-35	2.11966e-31	77.698	93.182	0.498	0.247	ParplaEVm019564^ERD15_ARATH
ParplaEVm004051	Canga	Forest	6.62298	4.3992	3.15748e-32	6.32799e-29	38.814	47.723	0.442	0.335	ParplaEVm004051^DOX2_ARATH^An_peroxidase
ParplaEVm011903	Canga	Forest	-5.73956	2.83299	4.94236e-32	8.80455e-29	0.311	0.237	13.246	13.606	ParplaEVm011903^HFA7A_ARATH^HFA2C_ORYSJ^HFA2B_ORYSJ^HFA6B_ARATH^HFA7B_ARATH^HSF_DNA-bind
ParplaEVm003439	Canga	Forest	-6.66179	5.58587	2.04388e-31	3.15288e-28	0.802	1.143	103.635	77.894	ParplaEVm003439^BOR4_ARATH^BOR2_ARATH^HCO3_cotransp^Tm7
ParplaEVm064925	Canga	Forest	-7.76986	2.29054	2.16314e-31	3.15288e-28	0.09	0	8.932	9.822	ParplaEVm064925^MDHP_PEA
ParplaEVm010833	Canga	Forest	-10.2391	5.88313	2.83546e-31	3.78841e-28	0.111	0.086	76.147	146.839	ParplaEVm010833^COL2_ARATH^CCT^zf-B_box
ParplaEVm004259	Canga	Forest	-7.08905	5.51865	3.08502e-30	3.80478e-27	0.505	0.898	79.009	93.944	ParplaEVm004259^SSG1_MANES^SSG1_SOLTU^SSG1_PEA^SSG1_ANTMA^SSG1B_HORVU^Glyco_transf_5^Glycos_transf_1^Tm2
ParplaEVm018326	Canga	Forest	8.39257	3.28392	8.21129e-30	9.40369e-27	16.188	23.617	0.041	0.102	ParplaEVm018326^COR27_ARATH
ParplaEVm008791	Canga	Forest	-5.83093	3.74227	3.92309e-29	4.19326e-26	0.456	0.51	22.276	27.91	ParplaEVm008791^FBK67_ARATH^CPR1_ARATH^FBK50_ARATH^F-box-like
ParplaEVm017572	Canga	Forest	9.27618	4.15594	5.49047e-29	5.50179e-26	27.494	46.106	0.055	0.102	ParplaEVm017572^CML24_ARATH^CML18_ORYSJ^CML37_ARATH^ALL8_OLEEU^EF-hand_1^EF-hand_7
ParplaEVm007205	Canga	Forest	-7.38816	4.89748	7.00068e-29	6.60247e-26	0.519	0.216	61.351	51.687	ParplaEVm007205^UVR8_ARATH^RCCD1_MACFA^HIW_DROME^RCC1_2^Tm1
ParplaEVm013229	Canga	Forest	11.4895	2.4751	2.40677e-28	2.14376e-25	12.585	9.875	0	0	ParplaEVm013229^PER52_ARATH^PERX_LUPPO^PER1_ARAHY^PER4_VITVI^peroxidase
ParplaEVm019642	Canga	Forest	-6.17653	8.08265	9.82055e-28	7.9931e-25	8.92	6.519	515.258	501.473	ParplaEVm019642^PGR5_ARATH^IF4E2_MAIZE^IF4E2_ORYSJ^IF4E^Tm1
ParplaEVm013841	Canga	Forest	8.6811	3.52905	9.97082e-28	7.9931e-25	18.574	28.821	0.083	0	ParplaEVm013841^FLS_CITUN^DUF3082^Tm2
ParplaEVm006233	Canga	Forest	-5.24021	3.57362	1.37266e-27	1.04799e-24	0.754	0.525	23.327	21.041	ParplaEVm006233^C94A2_VICSA^C94A1_VICSA^p450^Tm1
ParplaEVm006582	Canga	Forest	5.4068	2.82416	1.99468e-27	1.45367e-24	14.086	14.094	0.318	0.262	ParplaEVm006582^COL15_ARATH^COL14_ARATH^CCT^zf-B_box^Tm1
ParplaEVm009306	Canga	Forest	6.69139	3.66391	3.11457e-27	2.17112e-24	20.925	30.797	0.221	0.233	ParplaEVm009306^Tm4
ParplaEVm005135	Canga	Forest	-4.95773	3.45967	2.81955e-26	1.84689e-23	0.823	0.597	21.764	19.062	ParplaEVm005135^PIL13_ORYSJ^PIF5_ARATH^PIL15_ORYSJ^PIF1_ARATH^PIF4_ARATH^HLH^Tm1
ParplaEVm013407	Canga	Forest	-6.31275	4.02603	2.87983e-26	1.84689e-23	0.581	0.259	31.969	29.467	ParplaEVm013407^Y1015_ARATH^PITC_DICDI^CRAL_TRIO^Tm1
ParplaEVm009527	Canga	Forest	-10.7392	1.64618	4.86883e-26	3.00238e-23	0	0	6.084	6.039	ParplaEVm009527^AMT12_ARATH^AMT12_SOLLC^AMT11_SOLLC^Ammonium_transp^Tm4
ParplaEVm003078	Canga	Forest	-6.64528	4.82215	6.4494e-26	3.82975e-23	0.795	0.359	49.294	57.245	ParplaEVm003078^PRR95_ORYSJ^APRR9_ARATH^APRR5_ARATH^CCT^Response_reg^Tm1
ParplaEVm020325	Canga	Forest	-6.04913	4.90442	2.739e-25	1.56837e-22	1.182	0.676	51.092	61.16	ParplaEVm020325^BBX19_ARATH^zf-B_box^Tm1
ParplaEVm017346	Canga	Forest	-5.98167	4.29668	4.73703e-25	2.61892e-22	0.802	0.453	32.48	41.181	ParplaEVm017346^BIC1_ARATH
ParplaEVm004995	Canga	Forest	-5.28169	4.31243	5.79003e-25	3.09439e-22	0.968	1.1	31.498	42.185	ParplaEVm004995^AEE7_ARATH^AMP-binding^Tm2
ParplaEVm012533	Canga	Forest	6.80835	2.27499	6.01444e-25	3.11063e-22	10.435	8.883	0.097	0.087	ParplaEVm012533^PCL1_ARATH^Myb_DNA-binding
ParplaEVm016794	Canga	Forest	-4.79285	4.26752	8.45974e-25	4.2386e-22	1.59	1.222	36.836	34.08	ParplaEVm016794^SWET2_ARATH^SWT2A_SORBI^MtN3_slv^Tm5
ParplaEVm022156	Canga	Forest	5.31665	5.46161	8.79172e-25	4.27144e-22	75.533	103.381	2.033	2.066	ParplaEVm022156^USPAL_ARATH^Usp^Tm1
ParplaEVm011401	Canga	Forest	-4.7769	4.73399	9.20361e-25	4.34004e-22	2.171	1.754	48.423	49.388	ParplaEVm011401^ENOX_SOLLC^ENOXE_FRAAN^ENOXC_FRAAN^MIK2_ARATH^Y1571_ARATH^AOR_ARATH^ADH_N^ADH_zinc_N^LRR_1^LRR_6^Pkinase^Tm1
ParplaEVm013775	Canga	Forest	5.08157	5.7621	9.68786e-25	4.43787e-22	103.74	115.836	3.332	2.561	ParplaEVm013775^UPF0114^Tm3
ParplaEVm010206	Canga	Forest	-6.65853	5.07699	1.1406e-24	5.07977e-22	0.947	0.424	65.265	62.062	ParplaEVm010206^PSY1_SOLLC^PSY_DAUCA^PSY_ARATH^PSY2_SOLLC^PSY_CUCME^PSY_CAPAN^SQS_PSY^Tm1
ParplaEVm003969	Canga	Forest	5.69034	6.15629	2.61373e-24	1.13259e-21	115.793	175.893	2.655	2.459	ParplaEVm003969^ALGC_PSESM^ALGC_PSEAE^GLMM_KINRD^MANB_ECOLI^EXOC_AZOBR^GLMM_PEDPA^PGM_PMM_I^PGM_PMM_II
ParplaEVm007697	Canga	Forest	5.37308	3.05358	3.46103e-24	1.46028e-21	14.978	18.112	0.277	0.509	ParplaEVm007697^FBL14_ARATH^F-box_5^LRR_6
ParplaEVm021778	Canga	Forest	-7.31423	4.29316	3.62619e-24	1.49073e-21	0.207	0.309	49.847	24.912	ParplaEVm021778^Y4230_ARATH^B_lectin^Pkinase^Pkinase_Tyr
ParplaEVm002031	Canga	Forest	-6.52165	5.95283	5.60391e-24	2.24619e-21	1.812	0.963	102.073	130.527	ParplaEVm002031^LHY_ARATH^CCA1_ARATH^ATG1A_ARATH^Myb_DNA-binding^Pkinase
ParplaEVm010219	Canga	Forest	5.47231	3.30079	8.24582e-24	3.22452e-21	16.154	23.387	0.387	0.407	ParplaEVm010219^PDRP1_ORYSJ^PDRP1_ARATH^PDRP2_ARATH^Kinase-PPPase^Tm1
ParplaEVm008147	Canga	Forest	-6.07245	2.13263	8.74445e-24	3.33809e-21	0.055	0.201	8.061	8.6	ParplaEVm008147^RVE1_ARATH^RVE2_ARATH^Myb_DNA-binding
ParplaEVm021842	Canga	Forest	5.00764	3.39094	1.49589e-23	5.57759e-21	18.643	23.107	0.512	0.669	ParplaEVm021842^CRR3_ARATH^Tm1
ParplaEVm005871	Canga	Forest	-5.16204	5.41142	1.68066e-23	6.12408e-21	2.87	1.962	75.829	81.692	ParplaEVm005871^HIUH_SOYBN^BGL11_ARATH^Glyco_hydro_1^Tm1
ParplaEVm014080	Canga	Forest	-9.00319	5.44706	1.83506e-23	6.49915e-21	0.214	0.129	49.847	114.724	ParplaEVm014080^VSPA_SOYBN^PPA1_SOLLC^VSPB_SOYBN^Acid_phosphat_B
ParplaEVm012635	Canga	Forest	-4.66426	4.7906	1.86466e-23	6.49915e-21	1.957	2.436	55.171	46.434	ParplaEVm012635^AT74_ARATH^His_Phos_1
ParplaEVm014141	Canga	Forest	-6.44105	4.91732	2.15201e-23	7.34111e-21	0.823	0.589	41.966	71.302	ParplaEVm014141^HDHD3_MOUSE^HDHD3_BOVIN^SPG1_SCHPO^NANP_RAT^YFP5_SCHPO^HDHD3_XENLA^REG2_DROME^HAD_2^Hydrolase^Tm1
ParplaEVm047698	Canga	Forest	-10.5748	1.47751	3.98584e-23	1.33135e-20	0	0	5.088	5.777	ParplaEVm047698^AMT12_ARATH^AMT12_SOLLC
ParplaEVm029195	Canga	Forest	-8.56315	2.21556	6.64666e-23	2.17481e-20	0	0.057	11.615	6.243	ParplaEVm029195^DHN1_HORVU^Dehydrin
ParplaEVm003016	Canga	Forest	4.56919	4.0114	1.14081e-22	3.65812e-20	30.627	33.356	1.383	1.033	ParplaEVm003016^PRR95_ORYSJ^APRR5_ARATH^CCT^Response_reg
ParplaEVm001135	Canga	Forest	5.34027	3.11012	2.63702e-22	8.29008e-20	15.144	19.391	0.525	0.204	ParplaEVm001135^PHSL2_SOLTU^PHS1_ARATH^Phosphorylase
ParplaEVm008306	Canga	Forest	5.23857	3.57773	2.78675e-22	8.5923e-20	19.203	28.67	0.608	0.582	ParplaEVm008306^SIGD_ARATH^Sigma70_r2^Sigma70_r3^Sigma70_r4^Tm2
ParplaEVm017093	Canga	Forest	6.65004	2.12345	3.21662e-22	9.73057e-20	7.558	9.746	0.069	0.073	ParplaEVm017093^CIA2_ARATH^COL6_ARATH^CCT^Tm1
ParplaEVm011468	Canga	Forest	5.58875	2.57345	5.73577e-22	1.70299e-19	13.664	9.976	0.277	0.116	ParplaEVm011468^EPHA_MYCTU^HYES_HUMAN^Abhydrolase_1
ParplaEVm014531	Canga	Forest	4.29396	3.28458	1.31909e-21	3.84526e-19	17.212	20.836	0.885	0.888	ParplaEVm014531^COR27_ARATH
ParplaEVm016141	Canga	Forest	5.58546	5.64635	2.51826e-21	7.20986e-19	75.125	129.205	1.922	1.921	ParplaEVm016141^MEE14_ARATH
ParplaEVm019075	Canga	Forest	-7.49523	1.64968	5.31415e-21	1.47041e-18	0.021	0.057	7.605	4.453	ParplaEVm019075^MIP1B_ARATH^COL2_ARATH^zf-B_box
ParplaEVm009027	Canga	Forest	-4.17521	2.66493	5.31926e-21	1.47041e-18	0.754	0.64	10.55	12.529	ParplaEVm009027^P2A10_ARATH^Tm2
ParplaEVm004573	Canga	Forest	3.95788	2.95935	7.05234e-21	1.86839e-18	15.137	14.741	0.899	0.815	ParplaEVm004573
ParplaEVm016987	Canga	Forest	-4.42894	5.41186	7.09607e-21	1.86839e-18	3.845	4.054	69.357	85.199	ParplaEVm016987^NDHS_ARATH^NdhS
ParplaEVm005030	Canga	Forest	-4.20423	3.23155	7.10858e-21	1.86839e-18	1.106	0.913	19.745	14.348	ParplaEVm005030^BGL18_ORYSJ^BGL14_ORYSJ^BGL47_ARATH^Glyco_hydro_1^Tm1
ParplaEVm007367	Canga	Forest	-6.35856	11.485	1.28737e-20	3.32911e-18	59.158	85.09	4066.22	6639.21	ParplaEVm007367^RCA_ARATH^RCA_PHAVU^RCA1_LARTR^RCA_VIGRR^RCA2_LARTR^RCA_MALDO^RCA_CUCSA^RCA_ORYSJ^RCA_MAIZE^RCAA_HORVU^AAA^Torsin^Tm1
ParplaEVm005806	Canga	Forest	-6.64412	6.68422	1.71815e-20	4.37255e-18	2.967	1.272	197.605	189.751	ParplaEVm005806^INO1_NICPA^INO1_TOBAC^INO1_SESIN^INO2_ARATH^INO1_MESCR^Inos-1-P_synth^NAD_binding_5^Tm1
ParplaEVm009521	Canga	Forest	-4.71225	5.2647	2.93046e-20	7.34125e-18	3.126	2.781	58.227	82.274	ParplaEVm009521^BRT1_ARATH^BT1_MAIZE^Y2416_ARATH^Alba^Mito_carr^Tm1
ParplaEVm002727	Canga	Forest	-8.42884	7.86136	3.92279e-20	9.67602e-18	2.033	0.762	329.475	547.295	ParplaEVm002727^FRO6_ARATH^FRO7_ARATH^FAD_binding_8^Ferric_reduct^NAD_binding_6^Tm9
ParplaEVm017665	Canga	Forest	5.20502	2.78203	4.85268e-20	1.17883e-17	12.461	14.856	0.47	0.146	ParplaEVm017665
ParplaEVm004027	Canga	Forest	5.20809	4.24385	1.36114e-19	3.2572e-17	35.986	40.435	1.258	0.582	ParplaEVm004027^ADO3_ARATH^DRP1C_ARATH^Dynamin_M^Dynamin_N^F-box^Kelch_3^PAS_9^Tm1
ParplaEVm003000	Canga	Forest	-4.5868	5.5209	1.58464e-19	3.73625e-17	3.61	4.068	69.869	97.364	ParplaEVm003000^LNK2_ARATH^TPR_3
ParplaEVm025517	Canga	Forest	-4.37866	3.22881	1.93313e-19	4.49187e-17	1.058	0.74	14.643	19.543	ParplaEVm025517
ParplaEVm014551	Canga	Forest	-4.942	4.92866	2.24393e-19	5.13956e-17	2.358	1.646	45.63	66.384	ParplaEVm014551^APAG_BDEBA^APAG_MAGSA^APAG_MARMM^APAG_CHRVO^APAG_OCHA4^APAG_METS4^DUF525^UVR
ParplaEVm001300	Canga	Forest	-4.25954	2.65954	2.27801e-19	5.14414e-17	0.602	0.719	13.717	9.371	ParplaEVm001300^POLX_TOBAC^POLR1_ARATH^POLR2_ARATH^RVT_2^Retrotran_gag_2^gag_pre-integrs^rve
ParplaEVm004477	Canga	Forest	-4.15351	3.62282	2.39744e-19	5.33864e-17	1.21	1.531	19.787	24.708	ParplaEVm004477^KAD5_ARATH^ADK^DUF1995
ParplaEVm020673	Canga	Forest	5.2722	3.32735	2.55376e-19	5.60882e-17	25.351	14.791	0.525	0.393	ParplaEVm020673^DNAJ_THESQ^DNJB6_BOVIN^DNJB8_MOUSE^DnaJ^Tm1
ParplaEVm005295	Canga	Forest	-3.62789	2.64615	2.86324e-19	6.20356e-17	0.982	0.985	11.684	10.521	ParplaEVm005295^DIT1_ARATH^RPAC2_YEAST^Na_sulph_symp^RNA_pol_L_2^Tm4
ParplaEVm014909	Canga	Forest	4.97825	5.45319	3.0845e-19	6.59384e-17	86.348	90.264	1.908	3.201	ParplaEVm014909^DNJB3_HUMAN^DNAJ_CAMHC^DNAJ_THESQ^DNAJ_THET2^DnaJ^Tm1
ParplaEVm004653	Canga	Forest	-4.6812	3.92552	3.32117e-19	7.00636e-17	1.418	0.956	23.52	32.173	ParplaEVm004653^CRSH_ARATH^CIPK1_ARATH^CIPKL_ORYSJ^CIPK1_ORYSJ^HD_4^NAF^Pkinase^RelA_SpoT^Tm1
ParplaEVm001685	Canga	Forest	3.89624	4.65729	3.81204e-19	7.93746e-17	46.787	51.331	2.987	3.012	ParplaEVm001685^RFS6_ARATH^MY123_ACTCC^Myb_DNA-binding^Raffinose_syn^Tm1
ParplaEVm019709	Canga	Forest	-5.19147	3.13417	6.13437e-19	1.26093e-16	0.56	0.402	11.974	20.721	ParplaEVm019709^Tm1
ParplaEVm002953	Canga	Forest	-3.84777	5.06609	6.25846e-19	1.27015e-16	4.688	4.413	58.489	60.694	ParplaEVm002953^LHY_ARATH^ATG1A_ARATH^Myb_DNA-binding^Pkinase
ParplaEVm009042	Canga	Forest	4.25694	4.02434	9.30702e-19	1.86524e-16	26.893	37.036	1.48	1.572	ParplaEVm009042^DJ1B_ARATH^DJ1A_ARATH^DJ-1_PfpI
ParplaEVm005235	Canga	Forest	-4.6496	5.23548	1.2722e-18	2.51818e-16	3.195	2.832	54.631	82.798	ParplaEVm005235^DTX46_ARATH^DTX47_ARATH^MatE^Tm9
ParplaEVm004422	Canga	Forest	-4.22141	3.07712	1.47217e-18	2.87846e-16	1.086	0.719	13.302	17.36	ParplaEVm004422^NPH3_ORYSJ^DOT3_ARATH^RPT3_ARATH^BTB^NPH3^Tm1
ParplaEVm022385	Canga	Forest	-4.23096	6.8661	2.01716e-18	3.89651e-16	12.731	11.924	192.392	228.036	ParplaEVm022385
ParplaEVm002401	Canga	Forest	-4.06011	5.05999	2.07055e-18	3.95204e-16	3.914	3.982	52.516	67.039	ParplaEVm002401^RER6_ARATH^RER5_ARATH^Cofac_haem_bdg^RETICULATA-like^Tm1
ParplaEVm002681	Canga	Forest	-5.53579	4.92183	2.16531e-18	4.08428e-16	1.763	0.898	46.888	65.787	ParplaEVm002681^Polyketide_cyc
ParplaEVm007145	Canga	Forest	-4.29868	4.53678	2.71235e-18	5.05664e-16	2.863	1.811	42.104	42.097	ParplaEVm007145^CDF3_ARATH^zf-Dof
ParplaEVm003387	Canga	Forest	-5.52078	1.88058	2.75739e-18	5.08152e-16	0.187	0.137	5.489	8.425	ParplaEVm003387^BPC4_ARATH^F214B_BOVIN^F214B_RAT^F214A_XENTR^Chromosome_seg^DUF4210^GAGA_bind^Tm1
ParplaEVm013719	Canga	Forest	4.52805	4.61082	4.00344e-18	7.21327e-16	39.042	58.159	2.199	1.572	ParplaEVm013719^SIRB_ARATH^DJC76_ARATH^DNAJ_MESFL^CbiX^DnaJ^Fer4_13^Fer4_15
ParplaEVm005935	Canga	Forest	-4.1441	5.13764	4.00412e-18	7.21327e-16	4.488	3.371	58.116	68.581	ParplaEVm005935^CAO_ORYSJ^CAO_ARATH^PaO^Rieske
ParplaEVm005903	Canga	Forest	-6.0841	3.56385	4.58377e-18	8.16574e-16	0.429	0.287	14.892	29.496	ParplaEVm005903^BAM9_ARATH^TLP6_ORYSJ^F-box^Glyco_hydro_14^Tub
ParplaEVm009516	Canga	Forest	4.80847	2.54484	4.67583e-18	8.23819e-16	10.988	11.801	0.249	0.553	ParplaEVm009516^COL9_ARATH^COL10_ARATH^CCT^zf-B_box
ParplaEVm005121	Canga	Forest	3.67831	4.11965	4.92575e-18	8.54334e-16	33.476	33.227	2.337	2.401	ParplaEVm005121^MLO2_ARATH^MLO12_ARATH^MLO6_ARATH^Mlo^Tm2
ParplaEVm005955	Canga	Forest	-3.45955	3.37097	4.95559e-18	8.54334e-16	1.701	1.912	19.427	16.88	ParplaEVm005955^PHT45_ORYSJ^ANTR6_ARATH^MFS_1^Tm3
ParplaEVm002424	Canga	Forest	4.98632	4.28823	5.45874e-18	9.31064e-16	43.696	34.75	1.493	0.713	ParplaEVm002424^SBT17_ARATH^Inhibitor_I9^PA^Peptidase_S8^fn3_6^Tm1
ParplaEVm013494	Canga	Forest	-4.63315	4.01617	6.54075e-18	1.10387e-15	1.556	1.049	24.198	35.025	ParplaEVm013494^PGAP1^Tm1
ParplaEVm012628	Canga	Forest	-4.4309	4.39147	6.92636e-18	1.15677e-15	2.434	1.452	36.338	40.089	ParplaEVm012628^QORH_SPIOL^QORH_ARATH^QR1_TRIVS^ADH_N^ADH_zinc_N^ADH_zinc_N_2
ParplaEVm003955	Canga	Forest	3.84808	3.92256	8.76503e-18	1.44876e-15	32.28	26.255	1.798	1.892	ParplaEVm003955^SERA2_ARATH^2-Hacid_dh^2-Hacid_dh_C^ACT
ParplaEVm009711	Canga	Forest	-4.29055	7.90876	9.0718e-18	1.48416e-15	21.603	27.225	429.377	439.44	ParplaEVm009711^G3PA_PEA^G3PA1_ARATH^G3PA_TOBAC^G3PA_SPIOL^G3PA_MAIZE^Gp_dh_C^Gp_dh_N^Tm1
ParplaEVm005108	Canga	Forest	-3.43923	2.74883	1.11735e-17	1.80954e-15	1.21	1.164	11.034	12.485	ParplaEVm005108^IQM3_ARATH^IQ
ParplaEVm006605	Canga	Forest	-3.51883	3.50999	1.24577e-17	1.99735e-15	2.109	1.732	19.731	20.285	ParplaEVm006605^UNE10_ARATH^HLH^Tm1
ParplaEVm014818	Canga	Forest	3.73129	3.14945	1.33895e-17	2.12548e-15	14.695	19.14	1.134	1.15	ParplaEVm014818^YQEI_BACSU^CRS1_YhbY
ParplaEVm012910	Canga	Forest	5.77908	1.67009	1.4636e-17	2.30057e-15	5.428	6.943	0.138	0.044	ParplaEVm012910^COR28_ARATH^COR27_ARATH^Tm1
ParplaEVm007195	Canga	Forest	-4.07856	4.37083	2.63312e-17	4.09873e-15	2.808	2.012	33.061	41.224	ParplaEVm007195^U74E2_ARATH^UDPGT
ParplaEVm019399	Canga	Forest	4.26745	4.72288	2.79302e-17	4.30582e-15	45.072	59.086	2.074	2.867	ParplaEVm019399
ParplaEVm011307	Canga	Forest	5.25117	1.7569	2.93737e-17	4.48522e-15	5.982	7.072	0.124	0.189	ParplaEVm011307^COL16_ARATH^CIA2_ARATH^COL7_ARATH^CCT
ParplaEVm012479	Canga	Forest	-3.61179	4.75743	3.53193e-17	5.34221e-15	4.149	4.406	45.063	50.057	ParplaEVm012479^RVE6_ARATH^RVE5_ARATH^RVE8_ARATH^RVE3_ARATH^Myb_DNA-binding
ParplaEVm014390	Canga	Forest	4.25626	5.81625	3.853e-17	5.77338e-15	89.682	133.416	5.406	5.253	ParplaEVm014390^HIR2_ARATH^HIRL2_ORYSJ^HIR1_ORYSJ^Band_7
ParplaEVm014513	Canga	Forest	-4.08574	3.69539	4.81258e-17	7.14445e-15	1.48	1.531	18.888	27.735	ParplaEVm014513^LONF1_MOUSE^LON2_MYXXA^LON_substr_bdg
ParplaEVm015834	Canga	Forest	-3.9679	3.43281	5.69606e-17	8.37843e-15	1.521	1.193	16.233	22.467	ParplaEVm015834^CPR49_ARATH^Lipase_GDSL_2
ParplaEVm011225	Canga	Forest	-6.81318	5.34874	6.96043e-17	1.01451e-14	1.155	0.352	70.353	83.176	ParplaEVm011225^Y5986_ARATH^Glutaredoxin
ParplaEVm008019	Canga	Forest	-4.85251	4.26944	7.76531e-17	1.11875e-14	1.729	0.956	29.245	41.646	ParplaEVm008019^AVT1J_ARATH^AVT1I_ARATH^Aa_trans^Tm6
ParplaEVm002241	Canga	Forest	-3.99318	6.48289	7.8151e-17	1.11875e-14	11.5	10.58	143.001	176.393	ParplaEVm002241^Y1919_SYNY3^AB1K3_ARATH^Y005_SYNY3^COQ6_XENTR^ABC1^APH^FAD_binding_3^Tm1
ParplaEVm017688	Canga	Forest	-3.43843	2.57648	8.33385e-17	1.17626e-14	1.134	0.992	9.859	11.074	ParplaEVm017688
ParplaEVm010593	Canga	Forest	5.23723	1.71539	8.36363e-17	1.17626e-14	7.185	5.498	0.166	0.146	ParplaEVm010593^GDL79_ARATH^LTL1_ARATH^GDL67_ARATH^GDL77_ARATH^Lipase_GDSL
ParplaEVm013679	Canga	Forest	-4.63205	4.58762	8.78426e-17	1.22468e-14	1.355	2.544	41.164	46.827	ParplaEVm013679^HS22C_SOYBN^HS21C_PEA^HSP20
ParplaEVm003183	Canga	Forest	-4.03723	3.76613	9.04031e-17	1.24951e-14	1.708	1.56	19.98	28.87	ParplaEVm003183^POLX_TOBAC^PPH_ARATH^Abhydrolase_1^Abhydrolase_6^DNA_photolyase
ParplaEVm003831	Canga	Forest	-3.57259	5.16212	1.00307e-16	1.37454e-14	5.947	5.656	60.508	65.089	ParplaEVm003831^AB25B_ORYSJ^MTEFE_ARATH^ABC_membrane^ABC_tran^mTERF^Tm4
ParplaEVm032599	Canga	Forest	-4.40152	1.52835	1.3069e-16	1.77573e-14	0.249	0.295	5.102	5.573	ParplaEVm032599^TRY_ARATH^ETC2_ARATH^Tm2
ParplaEVm024183	Canga	Forest	-10.5254	1.43869	1.72779e-16	2.32715e-14	0	0	7.038	3.42	ParplaEVm024183^SMR4_ARATH^Tm1
ParplaEVm007555	Canga	Forest	-4.27214	10.0649	1.74177e-16	2.32715e-14	98.975	121.292	1850.13	2016.44	ParplaEVm007555^ALFP_ORYSJ^ALFP2_ARATH^ALFC_SPIOL^ALFP1_ARATH^Glycolytic^Tm1
ParplaEVm026386	Canga	Forest	-3.71426	2.25666	2.20703e-16	2.92441e-14	0.692	0.733	9.693	7.348	ParplaEVm026386^U91A1_ARATH^U91C1_ARATH^URT1_FRAAN
ParplaEVm025333	Canga	Forest	5.86125	2.95734	3.54072e-16	4.65314e-14	10.207	21.023	0.318	0.16	ParplaEVm025333^RBCX1_ARATH^RcbX
ParplaEVm008324	Canga	Forest	-3.70341	5.30541	3.81811e-16	4.97689e-14	6.701	5.081	69.648	70.109	ParplaEVm008324^FAD3D_ARATH^FAD3C_SESIN^FAD3C_SOYBN^FAD3C_HELAN^FAD3E_VIGRR^FAD3C_ARATH^FAD3C_RICCO^DUF3474^FA_desaturase^Tm2
ParplaEVm012605	Canga	Forest	-4.8913	7.27986	4.11522e-16	5.32091e-14	11.521	9.645	208.598	359.727	ParplaEVm012605^CAHC_PEA^CAHC_TOBAC^Pro_CA^Tm1
ParplaEVm009359	Canga	Forest	-5.1993	5.62625	4.83041e-16	6.14651e-14	3.112	2.336	62.375	119.482	ParplaEVm009359^RVE7_ARATH^ORRM6_ARATH^RVE7L_ARATH^Myb_DNA-binding^RRM_1
ParplaEVm016319	Canga	Forest	-4.46631	5.18224	4.83042e-16	6.14651e-14	4.066	2.501	56.028	75.871	ParplaEVm016319^STEP2_ARATH^Tm2
ParplaEVm007508	Canga	Forest	-4.01637	3.69552	4.94864e-16	6.24736e-14	1.957	1.2	21.322	25.261	ParplaEVm007508^MTP10_ARATH^MTP9_ARATH^MTP7_ORYSJ^Cation_efflux^Tm1
ParplaEVm018229	Canga	Forest	-4.90786	2.99297	7.37769e-16	9.24114e-14	0.788	0.273	14.27	15.235	ParplaEVm018229^BBX19_ARATH^zf-B_box
ParplaEVm011525	Canga	Forest	-4.81698	5.45525	1.00802e-15	1.25284e-13	2.068	4.233	78.801	82.405	ParplaEVm011525^ALF1_PEA^ALFC5_ARATH^Glycolytic
ParplaEVm017315	Canga	Forest	3.91596	3.44437	1.04887e-15	1.29358e-13	16.658	25.342	1.217	1.295	ParplaEVm017315^YCX91_PHAAO
ParplaEVm002889	Canga	Forest	-3.70957	6.19789	1.0717e-15	1.30807e-13	10.594	11.205	117.891	141.004	ParplaEVm002889^AB5F_ARATH^ABC_tran^ABC_tran_Xtn
ParplaEVm003605	Canga	Forest	-4.81246	1.2749	1.07693e-15	1.30807e-13	0.201	0.137	4.369	4.729	ParplaEVm003605^KN4A_GOSHI^Y5720_ARATH^GID1B_ARATH^LRRNT_2^Tm2
ParplaEVm029339	Canga	Forest	-10.168	1.0531	1.56519e-15	1.88682e-13	0	0	3.083	5.064	ParplaEVm029339
ParplaEVm020145	Canga	Forest	-3.85195	2.81445	1.68653e-15	2.01792e-13	0.802	1.1	10.246	14.944	ParplaEVm020145^OHP2_ARATH
ParplaEVm011709	Canga	Forest	4.09452	6.20973	2.01835e-15	2.39705e-13	133.447	158.119	9.555	6.01	ParplaEVm011709^THI42_VITVI^THI41_VITVI^THI4_ALNGL^Thi4
ParplaEVm013891	Canga	Forest	-4.23494	2.14283	2.09975e-15	2.47539e-13	0.526	0.402	6.554	9.633	ParplaEVm013891^Y4095_ARATH^DUF688
ParplaEVm005878	Canga	Forest	-4.42221	2.70642	2.58222e-15	3.02195e-13	0.643	0.582	8.642	15.294	ParplaEVm005878^RUS6_ARATH^DUF647^Tm1
ParplaEVm002642	Canga	Forest	-3.89167	4.65421	2.69542e-15	3.13157e-13	3.485	3.17	35.992	53.593	ParplaEVm002642^F26_ARATH^6PF2K^CBM_20^His_Phos_1
ParplaEVm003898	Canga	Forest	-3.67909	3.11663	2.79919e-15	3.22873e-13	1.438	1.207	12.431	18.306	ParplaEVm003898^DGLA_HUMAN^Lipase3_N^Lipase_3
ParplaEVm006514	Canga	Forest	4.04082	2.07299	3.07668e-15	3.52345e-13	8.125	7.762	0.373	0.524	ParplaEVm006514^STP14_ARATH^MFS_1^Sugar_tr^Tm8
ParplaEVm003033	Canga	Forest	-3.34092	3.95259	3.22493e-15	3.66704e-13	2.794	3.026	24.53	29.132	ParplaEVm003033^EXEC1_ARATH^DUF3506^Tm1
ParplaEVm001019	Canga	Forest	-4.11423	4.22461	3.75686e-15	4.23047e-13	2.247	2.02	25.553	41.574	ParplaEVm001019^SMBP2_MOUSE^SMBP2_HUMAN^YEMB_SCHPO^AAA_11^AAA_12
ParplaEVm028843	Canga	Forest	5.77502	3.71266	3.7732e-15	4.23047e-13	19.922	33.097	0.221	0.684	ParplaEVm028843
ParplaEVm004005	Canga	Forest	-5.3653	3.10514	3.83686e-15	4.27197e-13	0.408	0.438	9.928	22.147	ParplaEVm004005^PPR68_ARATH^PMK_ARATH^GHMP_kinases_C^PPR^PPR_2^PPR_3
ParplaEVm008774	Canga	Forest	-3.64243	5.13014	4.30935e-15	4.76495e-13	4.958	5.901	53.816	69.323	ParplaEVm008774^GLNA4_PHAVU^GLNA2_DAUCA^PM19L_ORYSJ^AWPM-19^Gln-synt_C^Gln-synt_N^Tm3
ParplaEVm007033	Canga	Forest	-4.0079	2.76357	4.42478e-15	4.85908e-13	1.023	0.654	9.997	14.479	ParplaEVm007033^7DLGT_CATRO^UGT8_CATRO^UDPGT
ParplaEVm008589	Canga	Forest	3.57397	2.64959	4.54516e-15	4.95732e-13	13.028	10.486	0.802	1.062	ParplaEVm008589^MEX1_ARATH^Tm10
ParplaEVm020273	Canga	Forest	-3.85086	4.19265	4.58556e-15	4.96758e-13	2.697	2.257	26.286	38.707	ParplaEVm020273^ADH_FRAAN^ADH1_ZEALU^ADH_zinc_N^Tm1
ParplaEVm004172	Canga	Forest	-3.56202	4.45453	4.69925e-15	5.05658e-13	3.866	3.285	33.476	43.378	ParplaEVm004172^PP395_ARATH^PPR_1^PPR_2^PPR_3^PPR_long
ParplaEVm020010	Canga	Forest	7.68257	1.68839	6.57642e-15	7.02932e-13	4.274	8.445	0.055	0	ParplaEVm020010^THI42_VITVI^Thi4
ParplaEVm014297	Canga	Forest	-4.60355	1.60505	6.62274e-15	7.03195e-13	0.201	0.309	4.66	6.694	ParplaEVm014297^PP397_ARATH^PPR_3
ParplaEVm012731	Canga	Forest	-4.93252	4.21416	7.00763e-15	7.39166e-13	1.563	0.906	24.972	43.349	ParplaEVm012731^MCAT_ARATH^Mito_carr^Tm2
ParplaEVm015891	Canga	Forest	4.82312	2.1877	7.36595e-15	7.71884e-13	6.763	10.925	0.249	0.335	ParplaEVm015891
ParplaEVm010151	Canga	Forest	5.17642	3.6804	7.60442e-15	7.91699e-13	18.705	32.659	0.429	0.873	ParplaEVm010151^NDF5_ARATH^PNSB2_ARATH^Tm1
ParplaEVm013577	Canga	Forest	-3.16645	3.56964	7.68708e-15	7.95142e-13	2.199	2.774	20.561	20.227	ParplaEVm013577^YACP_BACSU^NYN_YacP
ParplaEVm025669	Canga	Forest	-3.95239	6.63723	7.94507e-15	8.1656e-13	14.155	11.076	211.253	145.602	ParplaEVm025669^EF-hand_7
ParplaEVm025813	Canga	Forest	5.5462	10.0898	8.06694e-15	8.23804e-13	1538.52	2921.09	32.992	53.389	ParplaEVm025813^LIRP1_ARATH^Lir1
ParplaEVm023246	Canga	Forest	3.21654	3.63497	8.50038e-15	8.62573e-13	21.43	24.825	2.24	2.241	ParplaEVm023246
ParplaEVm009949	Canga	Forest	-3.43626	2.59694	8.95426e-15	9.02916e-13	1.265	0.884	9.748	11.481	ParplaEVm009949^KATL2_HUMAN^KATL2_XENTR^KATL2_XENLA^AAA^AAA_lid_3
ParplaEVm008752	Canga	Forest	-4.24777	5.05299	9.04806e-15	9.06672e-13	4.502	2.429	65.195	55.092	ParplaEVm008752^PSY_CUCME^PSY_CAPAN^PSY1_SOLLC^PSY1_ORYSJ^SQS_PSY^Tm1
ParplaEVm005992	Canga	Forest	4.351	2.5641	9.60398e-15	9.56401e-13	11.652	11.162	0.318	0.728	ParplaEVm005992^ALB2_PEA^PRSN_PIEBR^PRSN_PIERA^Hemopexin
ParplaEVm023268	Canga	Forest	-6.32072	6.63545	1.02829e-14	1.01769e-12	3.817	1.301	220.517	154.275	ParplaEVm023268^CML44_ARATH^CML32_ORYSJ^EF-hand_7^EF-hand_8
ParplaEVm019550	Canga	Forest	-4.42282	3.30903	1.17509e-14	1.15584e-12	0.989	0.855	12.61	23.501	ParplaEVm019550^Tm1
ParplaEVm018038	Canga	Forest	-4.53195	4.23803	1.20649e-14	1.17949e-12	1.943	1.33	25.013	43.654	ParplaEVm018038^DUF2996^NIR_SIR
ParplaEVm002274	Canga	Forest	-3.54269	4.56773	1.44308e-14	1.40223e-12	4.661	3.17	41.053	42.156	ParplaEVm002274^POT4_ARATH^HAK7_ORYSJ^K_trans^Tm13
ParplaEVm004841	Canga	Forest	-8.44007	1.2878	1.54521e-14	1.49243e-12	0	0.014	6.526	2.896	ParplaEVm004841^PTR27_ARATH^PTR2^Tm10
ParplaEVm013115	Canga	Forest	4.95141	1.41956	1.57935e-14	1.51627e-12	5.29	4.909	0.207	0.087	ParplaEVm013115^COR27_ARATH^COR28_ARATH^FUT11_ARATH^FUT12_ARATH^Glyco_transf_10^Tm2
ParplaEVm016875	Canga	Forest	-3.4133	2.57581	1.65241e-14	1.57697e-12	1.265	0.87	9.555	11.365	ParplaEVm016875^DI194_ORYSJ^DI191_ORYSJ^Di19_C^zf-Di19^Tm1
ParplaEVm009279	Canga	Forest	5.21956	2.50961	1.68063e-14	1.58696e-12	9.826	12.57	0.111	0.495	ParplaEVm009279^JMJ30_ARATH^Cupin_8^Tm1
ParplaEVm007318	Canga	Forest	-5.41696	3.70081	1.68268e-14	1.58696e-12	0.373	0.884	17.768	30.631	ParplaEVm007318^ABAH2_ARATH^ABAH2_ORYSI^ABAH3_ORYSI^p450^Tm1
ParplaEVm025064	Canga	Forest	-9.61742	0.493494	1.87699e-14	1.75987e-12	0	0	2.503	3.07	ParplaEVm025064^DIT21_ARATH^Na_sulph_symp^Tm1
ParplaEVm005933	Canga	Forest	-4.32445	9.07194	2.01409e-14	1.87744e-12	60.044	46.839	789.715	1150.66	ParplaEVm005933^CATA2_GOSHI^CATA1_GOSHI^CATA_HELAN^CATA4_SOYBN^CATA1_SOYBN^CATA1_CUCPE^CATA_SOLAP^CATA2_SOLLC^Catalase^Catalase-rel
ParplaEVm013085	Canga	Forest	-3.0964	3.56379	2.03646e-14	1.88731e-12	2.759	2.408	19.137	21.216	ParplaEVm013085^RH58_ARATH^GLGL3_SOLTU^GLGL1_ARATH^DEAD^Helicase_C^NTP_transferase^Tm1
ParplaEVm043013	Canga	Forest	-9.50051	0.377846	2.17268e-14	2.00199e-12	0	0	2.517	2.634	ParplaEVm043013^ACA8_ARATH
ParplaEVm014948	Canga	Forest	3.66831	3.78496	2.18781e-14	2.00441e-12	22.038	30.675	1.659	2.11	ParplaEVm014948^Tm1
ParplaEVm008556	Canga	Forest	-4.38653	1.71486	2.83228e-14	2.58011e-12	0.373	0.244	4.992	7.159	ParplaEVm008556^YC22_ARATH^EF-hand_8^Exo_endo_phos
ParplaEVm004607	Canga	Forest	-4.13608	3.70069	3.00944e-14	2.72601e-12	1.95	0.977	25.235	21.798	ParplaEVm004607^MCMBP_ARATH^GATA-N^MCM_bind
ParplaEVm009057	Canga	Forest	-4.25204	5.44282	3.31903e-14	2.98955e-12	5.926	3.126	78.705	78.607	ParplaEVm009057^SPS2_ORYSJ^SPS1_ARATH^SPS2_ARATH^polyprenyl_synt^Tm2
ParplaEVm015322	Canga	Forest	-3.33896	4.30481	3.35857e-14	3.00827e-12	3.126	4.312	36.283	32.29	ParplaEVm015322^D27_MEDTR^DUF4033
ParplaEVm006279	Canga	Forest	-4.39398	3.80552	3.46931e-14	3.09019e-12	1.141	1.524	18.114	32.683	ParplaEVm006279^C7317_PRUMU^C71A3_SOLME^C71AM_ARATH^p450^Tm1
ParplaEVm025281	Canga	Forest	-10.4268	1.31253	3.57487e-14	3.16662e-12	0	0	3.083	6.65	ParplaEVm025281
ParplaEVm004813	Canga	Forest	3.56726	2.15766	4.01038e-14	3.53288e-12	7.648	8.919	0.608	0.713	ParplaEVm004813^RLP43_ARATH^EIX2_SOLLC^Y2289_ARATH^EIX1_SOLLC^Y1571_ARATH^GSO1_ARATH^PEPR1_ARATH^FLS2_ORYSJ^RLP34_ARATH^XIAO_ORYSJ^CEPR1_ARATH^EREC2_ORYSJ^Y3475_ARATH^FEA2_MAIZE^MIK2_ARATH^EMS1_ARATH^BAME1_ARATH^RCH2_ARATH^Y1723_ARATH^RLP52_ARATH^LRRNT_2^LRR_1^LRR_6^LRR_8^Tm1
ParplaEVm032465	Canga	Forest	9.83026	0.899253	4.3409e-14	3.80315e-12	3.022	4.09	0	0	ParplaEVm032465^CP122_ARATH^CP12
ParplaEVm011058	Canga	Forest	-4.51633	6.18775	4.66477e-14	4.06468e-12	7.565	5.189	98.325	165.96	ParplaEVm011058^RK1_ARATH^SMC5_ARATH^RK1_PEA^Ribosomal_L1^SMC_N
ParplaEVm018505	Canga	Forest	-3.53548	2.88103	4.79688e-14	4.15721e-12	0.871	1.596	13.025	12.907	ParplaEVm018505^21KD_DAUCA^PMI10_ARATH^PMEI9_ARATH^PMEI4_ARATH^PMEI^Tm1
ParplaEVm032223	Canga	Forest	9.82602	0.895321	4.98677e-14	4.29854e-12	3.001	4.104	0	0	ParplaEVm032223^CYPH1_SALMI^p450
ParplaEVm001290	Canga	Forest	-3.85057	4.27506	5.02965e-14	4.31232e-12	3.001	2.264	27.392	41.399	ParplaEVm001290^GLR36_ARATH^ANF_receptor^Lig_chan^Peripla_BP_6^SBP_bac_3^Tm1
ParplaEVm017795	Canga	Forest	4.30782	7.5498	5.887e-14	5.02055e-12	381.594	363.055	22.386	11.961	ParplaEVm017795
ParplaEVm013670	Canga	Forest	-3.74432	3.75117	5.95448e-14	5.05123e-12	2.386	1.524	20.796	26.935	ParplaEVm013670^RVE1_ARATH^RVE7_ARATH^NAC45_ARATH^NAC86_ARATH^Myb_DNA-binding^NAM
ParplaEVm015009	Canga	Forest	-2.87627	3.43497	6.24322e-14	5.25921e-12	2.821	2.595	18.1	18.189	ParplaEVm015009^PPD4_ARATH^PsbP
ParplaEVm009211	Canga	Forest	4.31558	1.85082	6.26526e-14	5.25921e-12	6.936	6.806	0.442	0.16	ParplaEVm009211^JMJ30_ARATH^U92A1_ARATH^Cupin_8^UDPGT^Tm1
ParplaEVm016505	Canga	Forest	-3.90499	2.35239	6.4917e-14	5.42091e-12	0.567	0.783	11.463	6.912	ParplaEVm016505^Cupin_5^Tm1
ParplaEVm015413	Canga	Forest	-3.81485	4.43064	6.54104e-14	5.43381e-12	3.706	2.278	34.098	42.505	ParplaEVm015413^HIP39_ARATH^Tm2
ParplaEVm015538	Canga	Forest	7.21314	5.18235	7.37406e-14	6.07535e-12	116.657	33.112	0.442	0.509	ParplaEVm015538^CB22_TOBAC^CB2B_SOLLC^Chloroa_b-bind
ParplaEVm019751	Canga	Forest	-6.84676	8.19254	7.38909e-14	6.07535e-12	8.091	2.422	487.811	611.991	ParplaEVm019751^MCMBP_ARATH
ParplaEVm013373	Canga	Forest	-3.16041	4.34495	7.92448e-14	6.4823e-12	4.391	4.169	31.651	37.892	ParplaEVm013373^RMR42_ARATH^RMR41_ARATH^Remorin_C
ParplaEVm015474	Canga	Forest	-4.82577	9.55541	8.2371e-14	6.70383e-12	71.654	35.383	1384.02	1378.3	ParplaEVm015474^CB22_TOBAC^CB23_SOYBN^CB2D_SOLLC^CB2G_SOLLC^CB21_SINAL^CB21_MAIZE^CB22_SOYBN^CB1C_ARATH^CB21_SOYBN^CB21_ORYSJ^CB2B_SOLLC^Chloroa_b-bind
ParplaEVm006629	Canga	Forest	4.57367	5.20884	8.2994e-14	6.72042e-12	55.964	91.731	3.664	1.935	ParplaEVm006629^DJC76_ARATH^DnaJ^Fer4_15^Tm2
ParplaEVm004116	Canga	Forest	3.0586	2.53553	8.81874e-14	7.10507e-12	10.207	10.846	1.189	1.077	ParplaEVm004116^RLP4_ARATH^LRRNT_2^Malectin_like^Tm1
ParplaEVm003051	Canga	Forest	-3.00026	3.01381	9.22865e-14	7.39815e-12	2.095	1.646	12.721	14.697	ParplaEVm003051^SAC2_ARATH^SAC4_ARATH^Syja_N^Tm1
ParplaEVm021315	Canga	Forest	-6.8442	0.974361	1.01361e-13	8.08518e-12	0.028	0.036	2.821	4.889	ParplaEVm021315^DNJB6_MACFA^DNJB3_MOUSE^DNJB3_HUMAN^DNAJ_THET2^DnaJ
ParplaEVm021402	Canga	Forest	3.65301	2.1668	1.08978e-13	8.64971e-12	8.72	8.064	0.76	0.393	ParplaEVm021402
ParplaEVm008094	Canga	Forest	-8.57277	5.30157	1.10232e-13	8.70612e-12	0.38	0.057	52.931	96.069	ParplaEVm008094^SCP45_ARATH^SCP46_ARATH^Peptidase_S10^Tm2
ParplaEVm010945	Canga	Forest	-3.67126	4.15273	1.14178e-13	8.96732e-12	2.925	2.472	24.806	37.863	ParplaEVm010945^AB17B_XENTR^AB17C_DANRE^AB17A_MOUSE^AB17B_HUMAN^AB17B_XENLA^AHO3_CAEEL^AB17C_XENLA^AB17A_HUMAN^AB17C_XENTR^DLH^Hydrolase_4
ParplaEVm007750	Canga	Forest	-5.03325	1.87567	1.14657e-13	8.96732e-12	0.277	0.18	4.812	9.022	ParplaEVm007750^U91A1_ARATH^URT1_FRAAN^U91C1_ARATH^UDPGT^Tm1
ParplaEVm012757	Canga	Forest	5.14303	5.53711	1.18178e-13	9.19778e-12	93.699	94.325	3.567	1.222	ParplaEVm012757^Y5278_ARATH^A70_ARATH^DUF3464^DUF4408^Tm1
ParplaEVm003298	Canga	Forest	-3.65498	3.65149	1.22532e-13	9.47413e-12	1.867	1.991	17.229	27.109	ParplaEVm003298^JAC1_ARATH^Tm1
ParplaEVm019807	Canga	Forest	-2.9748	2.53878	1.2291e-13	9.47413e-12	1.39	1.358	9.167	10.623	ParplaEVm019807^DUF1677
ParplaEVm017030	Canga	Forest	-3.86257	6.02929	1.28046e-13	9.82279e-12	7.883	9.681	92.504	139.01	ParplaEVm017030^HHL1_ARATH^Tm2
ParplaEVm010349	Canga	Forest	-3.23445	3.56157	1.48076e-13	1.13053e-11	2.524	2.235	17.422	23.224	ParplaEVm010349^GAT21_ARATH^GAT16_ARATH^GPAT6_ARATH^GATA
ParplaEVm004733	Canga	Forest	-3.72612	4.88747	1.67878e-13	1.27563e-11	5.007	3.68	42.768	61.669	ParplaEVm004733^STT7_ARATH^Pkinase^Pkinase_Tyr^Tm1
ParplaEVm006791	Canga	Forest	-3.69919	1.70241	1.96292e-13	1.48451e-11	0.532	0.446	5.144	6.505	ParplaEVm006791^CDF2_ARATH^zf-Dof
ParplaEVm018281	Canga	Forest	3.46251	3.64939	2.00434e-13	1.50871e-11	19.964	27.534	2.281	1.586	ParplaEVm018281^SIRB_ARATH^DJC76_ARATH^DNAJ_MESFL^CbiX^DnaJ^Fer4_15^Tm1
ParplaEVm004975	Canga	Forest	4.43446	2.31506	2.05431e-13	1.5391e-11	8.685	10.457	0.249	0.611	ParplaEVm004975^TL1Y_ARATH^NFD4_ARATH^Nodulin-like^Tm5
ParplaEVm008887	Canga	Forest	-3.06806	2.58867	2.18361e-13	1.62227e-11	1.577	1.107	10.882	9.677	ParplaEVm008887^P2C05_ARATH^P2C15_ARATH^PP2C^Tm2
ParplaEVm013980	Canga	Forest	-3.07336	4.90386	2.18696e-13	1.62227e-11	7.219	6.073	52.06	49.868	ParplaEVm013980^DTC_ARATH^Mito_carr
ParplaEVm002281	Canga	Forest	-3.47233	6.37992	2.19568e-13	1.62227e-11	12.136	16.646	152.183	138.617	ParplaEVm002281^EFGC1_SOYBN^EFGC2_SOYBN^EFGC_ARATH^EFG_C^EFG_II^EFG_IV^GTP_EFTU^GTP_EFTU_D2
ParplaEVm003677	Canga	Forest	-4.14816	3.06588	2.38865e-13	1.75675e-11	1.259	0.618	12.348	17.942	ParplaEVm003677^HLS1_ARATH^CF107_ARATH^HLS1L_ARATH^Acetyltransf_1^TPR_16
ParplaEVm015432	Canga	Forest	-3.79469	2.48667	2.56104e-13	1.87494e-11	0.968	0.597	12.223	7.858	ParplaEVm015432^ATCA1_ARATH^ATCA2_ARATH^ATCA7_ARATH^ATCA8_ARATH^Carb_anhydrase
ParplaEVm004148	Canga	Forest	-4.02689	9.02551	2.66365e-13	1.94119e-11	58.114	67.768	1160.34	715.423	ParplaEVm004148^TLC1_SOLTU^TLC1_ARATH^PSBH_LOTJA^TLC2_ARATH^TLC^Tm9
ParplaEVm007166	Canga	Forest	-4.83275	3.37688	2.76376e-13	2.00504e-11	0.851	0.611	12.044	26.207	ParplaEVm007166^Y3720_ARATH^DUF247^Tm1
ParplaEVm008990	Canga	Forest	-3.21971	4.38537	2.97945e-13	2.15178e-11	3.997	4.492	31.236	40.482	ParplaEVm008990^CDS2_ARATH^CDS1_SOLTU^CDS1_ARATH^CTP_transf_1^Tm3
ParplaEVm003355	Canga	Forest	-4.90782	4.46057	3.18291e-13	2.28841e-11	1.992	0.97	29.881	51.003	ParplaEVm003355^PP397_ARATH^RBL11_ARATH^PP395_ARATH^PPR^PPR_1^PPR_3^PPR_long^Rhomboid^Tm4
ParplaEVm003297	Canga	Forest	-3.57956	6.26162	3.34556e-13	2.39461e-11	13.74	11.025	115.292	153.212	ParplaEVm003297^LNK2_ARATH
ParplaEVm019111	Canga	Forest	-4.14978	6.58982	4.16132e-13	2.96526e-11	11.928	9.545	127.708	217.21	ParplaEVm019111^PUB34_ARATH^YWKD_BACSU^Glyoxalase
ParplaEVm004820	Canga	Forest	-2.81234	2.94984	4.84781e-13	3.43916e-11	1.826	2.199	12.099	13.766	ParplaEVm004820^PHT21_ARATH^PHO4^Tm8
ParplaEVm002656	Canga	Forest	3.38295	4.32685	5.29104e-13	3.73706e-11	30.447	45.459	3.443	3.172	ParplaEVm002656^FAO2_LOTJA^FAO4B_ARATH^FAD_binding_2^GMC_oxred_N
ParplaEVm001241	Canga	Forest	-3.74481	7.02523	5.42533e-13	3.8151e-11	19.66	18.112	183.916	275.008	ParplaEVm001241^CHUP1_ARATH^Tm1
ParplaEVm014501	Canga	Forest	-5.44166	7.04791	5.57809e-13	3.9054e-11	8.236	4.176	163.811	324.643	ParplaEVm014501^NIP61_ARATH^NIP51_ARATH^MIP^Tm6
ParplaEVm015681	Canga	Forest	9.50702	0.602298	6.11355e-13	4.26167e-11	2.621	3.055	0	0	ParplaEVm015681^PTR46_ARATH^PTR10_ARATH^PTR2^Tm4
ParplaEVm004739	Canga	Forest	-3.25036	6.20275	6.34225e-13	4.40196e-11	13.484	15.79	118.956	134.237	ParplaEVm004739^BAM1_ARATH^BAMY2_ORYSJ^Glyco_hydro_14
ParplaEVm002386	Canga	Forest	-4.99184	2.59822	6.98852e-13	4.7999e-11	0.339	0.446	16.109	6.475	ParplaEVm002386^DUF3741^DUF4378^Tm1
ParplaEVm001834	Canga	Forest	-4.52345	0.917207	7.00089e-13	4.7999e-11	0.124	0.208	3.885	3.187	ParplaEVm001834^AMPD_ARATH^AMPD_ORYSJ^A_deaminase^Tm1
ParplaEVm006192	Canga	Forest	7.69467	4.2729	7.0054e-13	4.7999e-11	16.299	63.413	0.194	0.131	ParplaEVm006192^C76C4_ARATH^CYT24_CATRO^C76B6_CATRO^C76C2_ARATH^CYPH1_SALMI^p450^Tm1
ParplaEVm005371	Canga	Forest	-3.28762	3.85213	7.27497e-13	4.96339e-11	3.264	2.357	22.165	27.706	ParplaEVm005371^MPK16_ARATH^MPK14_ORYSJ^GMK2_ORYSJ^Guanylate_kin^Pkinase
ParplaEVm001631	Canga	Forest	-2.73029	2.74334	8.31261e-13	5.64729e-11	2.019	1.646	11.255	11.015	ParplaEVm001631^PPR49_ARATH^PP123_ARATH^PPR_3^Tm1
ParplaEVm006781	Canga	Forest	-3.43033	1.71613	9.36648e-13	6.33641e-11	0.671	0.51	5.351	6.257	ParplaEVm006781^ABAH4_ARATH^p450^Tm1
ParplaEVm009755	Canga	Forest	6.94933	9.04975	9.49928e-13	6.39924e-11	783.443	1413.45	12.721	3.594	ParplaEVm009755^THI4_ARATH^THI42_VITVI^THI41_VITVI^THI42_SORBI^Thi4
ParplaEVm007672	Canga	Forest	-4.34289	7.14348	1.01497e-12	6.8088e-11	15.511	12.233	344.519	171.387	ParplaEVm007672^APR3_ARATH^APR1_ARATH^APR2_ARATH^PAPS_reduct^Thioredoxin
ParplaEVm034784	Canga	Forest	-9.84464	0.749112	1.10227e-12	7.36364e-11	0	0	4.411	2.154	ParplaEVm034784^GRXS6_ARATH^GRXS2_ARATH^Glutaredoxin
ParplaEVm001544	Canga	Forest	-2.88389	4.82123	1.18729e-12	7.8987e-11	6.894	7.223	47.262	47.496	ParplaEVm001544^SPA3_ARATH^SPA4_ARATH^GT14B_ARATH^AT_hook^Branch^WD40^Tm3
ParplaEVm003713	Canga	Forest	3.889	5.11454	1.31254e-12	8.69582e-11	55.611	79.404	5.323	2.939	ParplaEVm003713^THIC_ARATH^ThiC-associated^ThiC_Rad_SAM
ParplaEVm019198	Canga	Forest	-2.80391	3.51804	1.37088e-12	9.04497e-11	2.987	3.004	17.713	20.488	ParplaEVm019198^HS174_ARATH^HS186_ORYSJ^HSP20
ParplaEVm002502	Canga	Forest	-3.6149	7.18873	1.38856e-12	9.12412e-11	23.276	22.748	207.685	303.107	ParplaEVm002502^PUB34_ARATH^PUB35_ARATH^YWKD_BACSU^Glyoxalase^Pkinase^U-box
ParplaEVm003647	Canga	Forest	-3.03423	4.58403	1.52555e-12	9.98332e-11	5.788	5.117	36.642	44.615	ParplaEVm003647^EXEC2_ARATH^EXEC2_ORYSJ^DUF3506^Tm1
ParplaEVm012604	Canga	Forest	3.63741	6.02762	1.63791e-12	1.0675e-10	102.585	149.099	7.937	10.463	ParplaEVm012604^BBD1_ARATH^BBD2_ARATH^DNase-RNase^Tm2
ParplaEVm004219	Canga	Forest	-2.75444	3.00019	1.78947e-12	1.16156e-10	2.365	1.948	14.809	11.845	ParplaEVm004219^MAOX_PHAVU^MAOP2_ARATH^MAOX_VITVI^Malic_M^malic^Tm1
ParplaEVm008576	Canga	Forest	3.84689	2.47932	1.80469e-12	1.16672e-10	7.939	13.21	0.595	0.786	ParplaEVm008576^UN933_ARATH^UNC-93^Tm6
ParplaEVm014618	Canga	Forest	-3.33731	2.08118	1.87559e-12	1.20768e-10	1.003	0.589	7.439	7.348	ParplaEVm014618^LBD38_ARATH^LBD39_ARATH^LBD37_ARATH^LOB^Tm1
ParplaEVm003476	Canga	Forest	-3.0598	2.01968	1.95411e-12	1.25321e-10	1.051	0.791	7.163	6.752	ParplaEVm003476^RPT3_ARATH^NPH3^Tm1
ParplaEVm010330	Canga	Forest	-3.87212	3.5716	1.99868e-12	1.27669e-10	2.158	1.006	21.529	20.998	ParplaEVm010330^BCH2_CAPAN^BCH_GENLU^BCH1_ARATH^FA_hydroxylase^Tm1
ParplaEVm010992	Canga	Forest	3.08928	2.84409	2.08582e-12	1.32706e-10	10.919	15.366	1.549	1.266	ParplaEVm010992^OXR1_XENTR^TLDC2_HUMAN^ASNS2_ORYSJ^OXR1_XENLA^Asn_synthase^TLD
ParplaEVm008699	Canga	Forest	2.81019	3.67345	2.36134e-12	1.49642e-10	23.629	22.453	2.876	3.07	ParplaEVm008699^WDL4_ARATH^WDL5_ARATH^TPX2^Tm1
ParplaEVm005832	Canga	Forest	-3.71957	6.40796	2.53917e-12	1.60278e-10	14.065	10.968	118.569	180.278	ParplaEVm005832
ParplaEVm018181	Canga	Forest	3.42773	6.13748	2.72301e-12	1.71208e-10	143.197	125.216	9.403	13.256	ParplaEVm018181^CP122_ARATH^CP12^Tm1
ParplaEVm017546	Canga	Forest	-3.82528	4.78674	2.93899e-12	1.84066e-10	4.917	2.681	43.404	54.568	ParplaEVm017546^DUF2358
ParplaEVm004843	Canga	Forest	-4.40145	4.53137	2.98523e-12	1.86234e-10	1.445	2.932	33.019	50.828	ParplaEVm004843^Y1155_ARATH^Y4230_ARATH^SD18_ARATH^WAKLP_ARATH^Y1141_ARATH^CRK6_ARATH^SD16_ARATH^B_lectin^GUB_WAK_bind^Pkinase^Pkinase_Tyr^S_locus_glycop^Tm2
ParplaEVm014884	Canga	Forest	-3.99415	4.44653	3.12459e-12	1.94173e-10	3.243	2.149	28.816	49.024	ParplaEVm014884
ParplaEVm002793	Canga	Forest	2.94831	3.96379	3.14564e-12	1.94726e-10	31.208	25.888	3.18	3.58	ParplaEVm002793^CSCLD_ARATH^CSC1L_BRAJU^PHM7_cyt^RSN1_7TM^RSN1_TM^Tm8
ParplaEVm001943	Canga	Forest	-4.41297	1.12838	3.16247e-12	1.95015e-10	0.249	0.151	3.484	4.686	ParplaEVm001943^PHO11_ARATH^PHO13_ORYSJ^SPX^Tm5
ParplaEVm006479	Canga	Forest	-2.97938	3.55233	3.2002e-12	1.96586e-10	2.254	3.299	20.188	19.528	ParplaEVm006479^STN8_ARATH^CRK10_ARATH^Pkinase^Pkinase_Tyr
ParplaEVm005411	Canga	Forest	2.97929	3.9831	3.79222e-12	2.32064e-10	25.129	32.932	3.346	3.39	ParplaEVm005411^EGY1_ARATH^Peptidase_M50^Tm7
ParplaEVm018496	Canga	Forest	6.8877	0.944745	3.891e-12	2.37203e-10	2.773	4.557	0.055	0	ParplaEVm018496^ELF4_ARATH^Elf4^Tm1
ParplaEVm015408	Canga	Forest	3.8537	3.40169	4.03282e-12	2.44917e-10	23.172	17.515	1.728	0.742	ParplaEVm015408^TET7_ARATH^Tetraspanin^Tm1
ParplaEVm020158	Canga	Forest	3.61325	4.49604	4.27777e-12	2.58813e-10	32.169	54.35	2.918	3.492	ParplaEVm020158^TRXY1_ARATH^Thioredoxin
ParplaEVm016507	Canga	Forest	-3.77624	1.1908	4.40384e-12	2.65439e-10	0.325	0.316	3.789	4.496	ParplaEVm016507^TRP3_ARATH^TRP5_ARATH
ParplaEVm015634	Canga	Forest	-2.76512	3.86228	4.56587e-12	2.74175e-10	4.052	3.752	26.396	22.002	ParplaEVm015634^DUF1677
ParplaEVm021102	Canga	Forest	-4.16941	6.86379	4.72669e-12	2.82772e-10	16.458	9.142	173.324	244.683	ParplaEVm021102^CAR9_ARATH^CAR3_ARATH^GAP1_ORYSJ^C2
ParplaEVm012169	Canga	Forest	-3.03343	4.79309	4.77756e-12	2.84753e-10	5.905	6.72	54.839	39.493	ParplaEVm012169^NAC2_ARATH^NAC32_ARATH^NAC48_ORYSJ^NAM
ParplaEVm012002	Canga	Forest	-2.73091	3.3475	5.12965e-12	3.04606e-10	2.925	2.652	15.376	18.364	ParplaEVm012002
ParplaEVm020574	Canga	Forest	-3.39527	5.26248	5.22793e-12	3.09297e-10	8.429	5.505	60.646	72.568	ParplaEVm020574
ParplaEVm007203	Canga	Forest	-2.72236	3.28544	5.30589e-12	3.12755e-10	2.662	2.702	18.542	13.824	ParplaEVm007203^APS2_ARATH^PUA_2^Tm1
ParplaEVm012510	Canga	Forest	-2.76265	2.30948	5.56436e-12	3.26789e-10	1.259	1.423	8.144	8.396	ParplaEVm012510^MYB60_VITVI^Myb_DNA-binding
ParplaEVm019139	Canga	Forest	-2.61162	2.83424	5.81276e-12	3.40131e-10	2.019	2.192	10.896	12.5	ParplaEVm019139
ParplaEVm011868	Canga	Forest	7.76624	2.60427	6.0637e-12	3.53525e-10	5.878	18.73	0.083	0	ParplaEVm011868^CK2_ARATH^CK3_ARATH^URGT6_ARATH^URGT5_ARATH^APH^Choline_kinase^TPT^Tm6
ParplaEVm007643	Canga	Forest	-4.72811	2.95124	6.86552e-12	3.98822e-10	0.871	0.302	11.421	17.113	ParplaEVm007643^CIPK1_ARATH^CIPK1_ORYSJ^CIPKL_ORYSJ^NAF^Pkinase
ParplaEVm005777	Canga	Forest	-3.49602	5.83988	7.2415e-12	4.19145e-10	9.197	10.306	77.999	121.301	ParplaEVm005777^PTC52_ARATH^PaO^Rieske^Tm2
ParplaEVm019148	Canga	Forest	-2.92267	3.28893	7.2891e-12	4.20382e-10	2.545	2.221	13.952	19.004	ParplaEVm019148^PPDEX_ARATH^Peptidase_C97^Tm2
ParplaEVm010798	Canga	Forest	-2.82821	4.27205	7.80988e-12	4.48802e-10	5.546	4.427	31.747	32.726	ParplaEVm010798^MO3_ARATH^AUAG_STIAU^MO2_ARATH^FAD_binding_3
ParplaEVm006954	Canga	Forest	-3.84148	8.66414	8.33622e-12	4.77338e-10	51.842	58.72	548.872	885.137	ParplaEVm006954^KPPR_MESCR^KPPR_WHEAT^KPPR_ARATH^KPPR_VITSX^PRK^Tm1
ParplaEVm017070	Canga	Forest	-3.72337	4.44017	9.00774e-12	5.13954e-10	4.253	2.135	40.597	36.35	ParplaEVm017070
ParplaEVm006681	Canga	Forest	2.78862	2.79022	9.5428e-12	5.42552e-10	13.74	10.961	1.77	1.411	ParplaEVm006681^CBP1_HORVU^SCP20_ARATH^CBP1_ORYSJ^Peptidase_S10^Tm1
ParplaEVm006664	Canga	Forest	-3.13139	7.23275	9.62458e-12	5.45268e-10	31.789	32.601	236.211	276.143	ParplaEVm006664^EFTU2_SOYBN^EFTU1_SOYBN^GTP_EFTU^GTP_EFTU_D2
ParplaEVm018689	Canga	Forest	2.92373	5.49476	9.81364e-12	5.54022e-10	84.143	81.747	11.076	8.789	ParplaEVm018689^EF4L4_ARATH^EF4L3_ARATH^Elf4
ParplaEVm022707	Canga	Forest	4.0528	7.2051	1.06529e-11	5.99289e-10	195.945	385.142	15.445	16.4	ParplaEVm022707^LIRP1_ARATH^Cgr1^Lir1
ParplaEVm020908	Canga	Forest	-3.5234	3.64924	1.13542e-11	6.36512e-10	2.455	1.754	16.925	27.022	ParplaEVm020908^DUF761^Tm2
ParplaEVm006871	Canga	Forest	-5.36974	0.185116	1.17942e-11	6.5828e-10	0.062	0.057	2.268	2.139	ParplaEVm006871^C7A15_VITVI^C7A52_PANGI^MET1_ARATH^TPR_16^p450^Tm1
ParplaEVm015448	Canga	Forest	4.30248	2.16734	1.18247e-11	6.5828e-10	7.807	9.458	0.595	0.146	ParplaEVm015448^MRNC_SYNY3^Ribonuclease_3
ParplaEVm012760	Canga	Forest	-3.06328	2.04199	1.19954e-11	6.65473e-10	1.01	0.819	6.305	7.843	ParplaEVm012760^GOLS2_SOLLC^GOLS1_ARATH^Glyco_transf_8
ParplaEVm015972	Canga	Forest	3.14292	2.31156	1.24335e-11	6.87403e-10	10.158	7.906	1.051	0.728	ParplaEVm015972^EXPA8_ARATH^EXPA4_ORYSJ^DPBB_1
ParplaEVm010546	Canga	Forest	-3.15635	5.33909	1.37998e-11	7.60316e-10	9.875	7.194	79.161	59.705	ParplaEVm010546^P2C27_ORYSJ^PP2C
ParplaEVm005176	Canga	Forest	-2.43044	2.88015	1.48347e-11	8.14535e-10	2.427	2.393	11.891	11.845	ParplaEVm005176^NFD4_ARATH^Nodulin-like^Tm2
ParplaEVm005124	Canga	Forest	4.12944	1.49408	2.10893e-11	1.15401e-09	4.253	6.267	0.332	0.204	ParplaEVm005124^Y3739_ARATH^Tm3
ParplaEVm010291	Canga	Forest	-2.82757	3.80588	2.55476e-11	1.39321e-09	3.651	3.586	20.326	26.338	ParplaEVm010291^HSTC_ARATH^IQM6_ARATH^UbiA^Tm3
ParplaEVm024470	Canga	Forest	4.02225	1.93866	2.5963e-11	1.41107e-09	6.798	7.597	0.249	0.64	ParplaEVm024470^ELF4_ARATH^Elf4
ParplaEVm012684	Canga	Forest	4.70189	1.48688	2.60566e-11	1.41137e-09	4.163	6.433	0.111	0.247	ParplaEVm012684^P2B15_ARATH^P2B13_ARATH^FB95_ARATH^F-box^PP2^Tm1
ParplaEVm003050	Canga	Forest	-2.9038	2.98954	2.61833e-11	1.41346e-09	2.317	1.61	11.781	15.003	ParplaEVm003050^PHO34_ARATH^PP1R7_ARATH^PP1R7_DICDI^LRR_1^LRR_6^LRR_8^Usp
ParplaEVm007138	Canga	Forest	-2.87899	2.48686	2.72372e-11	1.46541e-09	1.715	1.1	9.817	9.08	ParplaEVm007138^UFOG6_FRAAN^UDPGT
ParplaEVm005778	Canga	Forest	-5.14632	7.95473	2.98805e-11	1.6005e-09	7.468	21.03	526.638	393.384	ParplaEVm005778^GAPN_PEA^GAPN_NICPL^GAPN_ARATH^GAPN_WHEAT^Aldedh^Tm1
ParplaEVm017905	Canga	Forest	-2.49259	2.75941	2.99476e-11	1.6005e-09	2.158	2.113	10.357	11.598	ParplaEVm017905
ParplaEVm005077	Canga	Forest	-5.44881	2.77501	3.05996e-11	1.62991e-09	0.207	0.431	7.149	18.495	ParplaEVm005077^PHT21_ARATH^RAY1_ARATH^DUF4228^Nucleotid_trans^PHO4^Tm11
ParplaEVm007365	Canga	Forest	-3.54618	4.24672	3.23683e-11	1.71842e-09	3.395	2.868	24.073	42.301	ParplaEVm007365^UNE10_ARATH^HLH
ParplaEVm017788	Canga	Forest	3.67755	3.57389	3.29222e-11	1.74205e-09	15.511	30.014	1.576	1.644	ParplaEVm017788^ATHB7_ARATH^HALZ^Homeodomain
ParplaEVm010582	Canga	Forest	-3.1297	2.2344	3.57551e-11	1.88573e-09	1.058	0.97	6.651	9.589	ParplaEVm010582^KCO5_ARATH^Ion_trans_2^Tm5
ParplaEVm011488	Canga	Forest	2.88671	3.2516	3.65244e-11	1.91999e-09	14.093	20.412	2.309	1.95	ParplaEVm011488^ROMT_VITVI^Dimerisation
ParplaEVm002185	Canga	Forest	-4.11711	3.77145	3.94726e-11	2.06818e-09	2.123	0.992	19.51	29.641	ParplaEVm002185^GT31_ORYSJ^F8H_ARATH^GT101_ORYSJ^EGF_2^Exostosin^Tm1
ParplaEVm004849	Canga	Forest	4.66451	2.01247	4.19412e-11	2.18845e-09	4.93	10.623	0.263	0.306	ParplaEVm004849^CPNB4_ARATH^RUBB_PEA^Cpn60_TCP1^Tm1
ParplaEVm016657	Canga	Forest	-3.23212	4.14273	4.20409e-11	2.18845e-09	3.9	3.22	23.714	36.903	ParplaEVm016657^Y3721_ARATH
ParplaEVm006152	Canga	Forest	3.81307	3.71194	4.36809e-11	2.26646e-09	18.221	32.307	2.06	1.15	ParplaEVm006152^PHT17_ARATH^PHT14_ARATH^PHT18_ORYSJ^PHT15_ARATH^PHT14_ORYSI^Sugar_tr^Tm6
ParplaEVm009120	Canga	Forest	-4.44852	8.33748	4.63586e-11	2.39763e-09	32.017	27.182	364.182	802.004	ParplaEVm009120^SGAT_ARATH^Aminotran_5^Tm1
ParplaEVm016779	Canga	Forest	-4.03766	3.79197	4.74699e-11	2.44722e-09	2.282	1.042	20.713	29.03	ParplaEVm016779^MIP1B_ARATH^zf-B_box^Tm1
ParplaEVm004128	Canga	Forest	-3.60269	5.57094	4.99606e-11	2.56021e-09	9.169	5.929	66.357	100.129	ParplaEVm004128^PP379_ARATH^PPR^PPR_3
ParplaEVm006568	Canga	Forest	-5.52085	0.973936	4.99877e-11	2.56021e-09	0.097	0.065	2.586	5.035	ParplaEVm006568^C71AQ_ARATH^C7317_PRUMU^p450^Tm1
ParplaEVm015038	Canga	Forest	2.93698	3.05642	5.01406e-11	2.56021e-09	13.92	16.193	1.424	2.212	ParplaEVm015038^YAI5_SCHPO^HAD_2
ParplaEVm005746	Canga	Forest	-3.43524	1.21259	5.22243e-11	2.65813e-09	0.463	0.367	3.968	4.234	ParplaEVm005746^PME6_ARATH^PME2_CITSI^PMEI^Pectinesterase^Tm1
ParplaEVm016477	Canga	Forest	-2.60313	3.81893	5.27638e-11	2.6771e-09	4.156	4.183	21.653	24.505	ParplaEVm016477^TERC_ARATH^TerC^Tm3
ParplaEVm001285	Canga	Forest	2.55033	3.52341	5.45685e-11	2.75993e-09	21.105	19.384	3.111	3.172	ParplaEVm001285^CIP7_ARATH
ParplaEVm015835	Canga	Forest	-2.37483	2.84841	5.48811e-11	2.76701e-09	2.386	2.487	11.283	11.743	ParplaEVm015835^SNAT2_ORYSJ^Acetyltransf_10
ParplaEVm005254	Canga	Forest	2.66812	2.99658	5.57854e-11	2.80378e-09	14.217	14.008	1.756	2.314	ParplaEVm005254^Tm1
ParplaEVm024847	Canga	Forest	-2.49531	2.93027	5.67603e-11	2.84387e-09	2.109	2.717	12.209	12.485	ParplaEVm024847^XYPPX
ParplaEVm014293	Canga	Forest	-3.09674	6.61308	5.96274e-11	2.97821e-09	23.49	19.312	146.707	185.75	ParplaEVm014293^GLD27_ARATH^DNAJ_CALS4^DNAJ_DEIRA^DUF1230^DnaJ^Tm1
ParplaEVm009409	Canga	Forest	-4.53222	3.88778	5.98844e-11	2.98176e-09	1.915	0.64	27.295	26.862	ParplaEVm009409^TAT2_ARATH^NAATA_HORVU^Aminotran_1_2^Tm1
ParplaEVm005893	Canga	Forest	-2.49345	3.2323	6.07341e-11	3.0147e-09	3.285	2.645	16.178	14.275	ParplaEVm005893^CIPKC_ARATH^Pkinase^Tm1
ParplaEVm009846	Canga	Forest	-6.75979	0.338365	6.68427e-11	3.30768e-09	0.041	0	1.728	3.303	ParplaEVm009846^Y5262_ARATH^Ank_2^Tm4
ParplaEVm003248	Canga	Forest	-2.73212	2.68599	6.85377e-11	3.38112e-09	2.123	1.402	11.269	10.084	ParplaEVm003248^YSL2_ARATH^YSL3_ARATH^YSL16_ORYSJ^YS1_MAIZE^OPT^Tm6
ParplaEVm004587	Canga	Forest	-2.43137	2.62005	7.20448e-11	3.54147e-09	1.902	2.142	9.969	9.808	ParplaEVm004587^CRYD_SOLLC^CRYD_ARATH^CRYD_ORYSJ^DNA_photolyase^FAD_binding_7
ParplaEVm018627	Canga	Forest	9.61234	0.697983	7.22299e-11	3.54147e-09	2.199	3.917	0	0	ParplaEVm018627
ParplaEVm021622	Canga	Forest	-4.28915	3.58349	7.3212e-11	3.57868e-09	1.756	0.69	17.92	25.581	ParplaEVm021622
ParplaEVm006786	Canga	Forest	3.94453	4.32194	7.71846e-11	3.7614e-09	43.413	34.434	3.236	1.295	ParplaEVm006786^BGL42_ARATH^BGL04_ORYSJ^Glyco_hydro_1^Tm1
ParplaEVm008841	Canga	Forest	-2.69204	2.03611	7.87658e-11	3.82683e-09	1.259	1.057	6.831	6.781	ParplaEVm008841^BDG4_ARATH^BDG3_ARATH^BDG5_ARATH^Abhydrolase_1^Hydrolase_4^Tm1
ParplaEVm014707	Canga	Forest	-3.61533	4.15917	7.95865e-11	3.85502e-09	2.323	3.306	41.537	21.74	ParplaEVm014707^FAF3_ARATH^FAF
ParplaEVm019035	Canga	Forest	-2.88773	6.65471	8.06386e-11	3.89421e-09	24.804	25.328	187.843	150.375	ParplaEVm019035^MSRB1_ARATH^MSRB1_ORYSJ^SelR
ParplaEVm016664	Canga	Forest	-3.08282	5.3489	8.62369e-11	4.15206e-09	10.518	7.475	61.407	77.021	ParplaEVm016664^CLPS1_ARATH^ClpS
ParplaEVm017031	Canga	Forest	6.24332	0.361929	8.75758e-11	4.2039e-09	2.469	2.199	0.041	0	ParplaEVm017031^PZ02_LUPPO^ERF03_ARATH^AP2
ParplaEVm005419	Canga	Forest	4.5819	3.71508	9.25057e-11	4.4273e-09	22.128	29.928	1.521	0.437	ParplaEVm005419^BAM3_ARATH^BAM1_ARATH^Glyco_hydro_14
ParplaEVm007015	Canga	Forest	-2.5064	3.92858	9.59798e-11	4.57989e-09	4.882	4.636	25.345	23.981	ParplaEVm007015^LONF1_MOUSE^LONF3_MOUSE^LONF1_HUMAN^LONF2_HUMAN^LON_substr_bdg^TPR_8^zf-C3HC4_2^zf-C3HC4_3^Tm1
ParplaEVm008194	Canga	Forest	-2.54229	3.4634	9.90711e-11	4.71337e-09	3.713	3.047	17.118	18.771	ParplaEVm008194^CIPKH_ARATH^CIPK1_ARATH^EKI_ARATH^NAF^Pkinase^Tm1
ParplaEVm029333	Canga	Forest	-8.8353	-0.309666	1.00395e-10	4.76222e-09	0	0	1.466	1.775	ParplaEVm029333^C7317_PRUMU^C71A3_SOLME^C71AQ_ARATH^C71A8_MENPI^p450^Tm1
ParplaEVm014402	Canga	Forest	-5.82868	-0.0574275	1.06754e-10	5.04895e-09	0.062	0	1.908	1.833	ParplaEVm014402^PUB18_ARATH^Arm
ParplaEVm004617	Canga	Forest	-2.53683	2.55825	1.15464e-10	5.43222e-09	1.791	1.847	8.739	10.463	ParplaEVm004617^NCS1_ARATH^Transp_cyt_pur^Tm13
ParplaEVm015543	Canga	Forest	-2.66936	3.31592	1.15536e-10	5.43222e-09	2.967	2.688	19.469	13.402	ParplaEVm015543^PXL2C_ARATH^AhpC-TSA
ParplaEVm004482	Canga	Forest	-3.06491	5.02299	1.32581e-10	6.21543e-09	7.378	7.137	43.832	66.311	ParplaEVm004482^WNK5_ARATH^WNK4_ARATH^Pkinase^Pkinase_Tyr
ParplaEVm013883	Canga	Forest	-2.6938	2.82971	1.36289e-10	6.37063e-09	2.351	1.639	10.716	12.762	ParplaEVm013883^RMS3_PEA^Abhydrolase_1^Abhydrolase_6^Hydrolase_4^Tm1
ParplaEVm000668	Canga	Forest	2.74077	2.87268	1.37155e-10	6.39247e-09	15.324	10.738	1.839	1.746	ParplaEVm000668^FPP4_ARATH^FPP6_ARATH^FPP
ParplaEVm011899	Canga	Forest	2.63437	2.32864	1.39363e-10	6.47654e-09	8.609	8.919	1.258	1.281	ParplaEVm011899^AHL4_ARATH^AHL9_ARATH^AHL1_ARATH^AT_hook^Tm1
ParplaEVm009942	Canga	Forest	-5.512	0.0071524	1.42884e-10	6.62098e-09	0.083	0	1.963	1.906	ParplaEVm009942^PUB19_ARATH^U-box
ParplaEVm017920	Canga	Forest	-2.66433	2.41623	1.43943e-10	6.65082e-09	1.618	1.423	7.882	9.764	ParplaEVm017920^BBX19_ARATH^BBX18_ARATH^zf-B_box
ParplaEVm024053	Canga	Forest	-4.59084	0.547547	1.93507e-10	8.91524e-09	0.062	0.194	3.001	2.445	ParplaEVm024053^TYDC1_PAPSO^TYDC2_PAPSO^TYDC3_PAPSO^Pyridoxal_deC
ParplaEVm008388	Canga	Forest	-4.0263	4.64755	2.00054e-10	9.19045e-09	1.75	4.327	48.105	41.923	ParplaEVm008388^CIPKL_ARATH^CIPKN_ORYSJ^CIPK9_ARATH^NAF^Pkinase^Pkinase_Tyr^Tm1
ParplaEVm007470	Canga	Forest	-4.05906	1.02913	2.01144e-10	9.21413e-09	0.145	0.345	3.844	3.667	ParplaEVm007470^RPV1_VITRO^RLM1A_ARATH^DSC1_ARATH^PGP1B_ARATH^RUN1_VITRO^WRK19_ARATH^TMVRN_NICGU^Hydrolase_like^LRR_1^LRR_3^LRR_8^NB-ARC^TIR
ParplaEVm003724	Canga	Forest	-5.79259	1.09468	2.06474e-10	9.43135e-09	0.083	0.079	5.904	2.168	ParplaEVm003724^PPA27_ARATH^fn3_PAP^Tm1
ParplaEVm005392	Canga	Forest	-2.66344	5.40014	2.14848e-10	9.78596e-09	13.056	11.011	71.584	67.271	ParplaEVm005392^AB8I_ARATH^UPF0051
ParplaEVm006282	Canga	Forest	-2.78606	3.30689	2.15493e-10	9.78753e-09	2.068	3.191	15.279	17.665	ParplaEVm006282^DTX42_ARATH^MatE^Tm1
ParplaEVm017161	Canga	Forest	2.37085	2.86545	2.22062e-10	1.00574e-08	12.731	12.269	2.129	2.255	ParplaEVm017161^GSTUH_ARATH^GSTUI_ARATH^GST_C_2^GST_C_3^GST_N^Tm1
ParplaEVm002781	Canga	Forest	-3.6533	1.08363	2.69473e-10	1.21703e-08	0.27	0.381	3.457	4.205	ParplaEVm002781^CSCLA_ARATH^PHM7_cyt^RSN1_7TM^RSN1_TM^Tm2
ParplaEVm006339	Canga	Forest	-2.48616	2.93269	2.8374e-10	1.27787e-08	2.752	2.099	11.532	13.198	ParplaEVm006339^4CLLA_ARATH^AMP-binding
ParplaEVm001621	Canga	Forest	-2.99834	3.99697	2.90102e-10	1.30286e-08	2.96	4.485	31.789	22.409	ParplaEVm001621^UGPA3_ARATH^Tm1
ParplaEVm002279	Canga	Forest	-2.69691	5.40778	3.00255e-10	1.34469e-08	11.998	11.737	63.426	76.25	ParplaEVm002279^AB1K8_ARATH^ABC1^Tm2
ParplaEVm015768	Canga	Forest	-2.38729	2.88878	3.05866e-10	1.366e-08	2.738	2.228	12.956	10.812	ParplaEVm015768^ZFP4_ARATH^ZFP7_ARATH^zf-C2H2_6
ParplaEVm001391	Canga	Forest	3.82056	7.48854	3.11119e-10	1.3856e-08	287.937	412.317	15.957	28.87	ParplaEVm001391^FERON_ARATH^Y5900_ARATH^Y5241_ARATH^Y5389_ARATH^Y5613_ARATH^THE1_ARATH^Y2393_ARATH^Y5393_ARATH^ANX2_ARATH^Malectin^Malectin_like^Pkinase^Pkinase_Tyr^Tm1
ParplaEVm012101	Canga	Forest	-3.66254	4.63422	3.15099e-10	1.39944e-08	4.93	2.659	34.706	52.647	ParplaEVm012101^HERC5_HUMAN^UVR8_ARATH^RCBT1_MOUSE^RCC1^RCC1_2^Tm1
ParplaEVm006927	Canga	Forest	2.54082	2.75151	3.30015e-10	1.46164e-08	10.566	12.944	2.06	1.586	ParplaEVm006927^BSK3_ARATH^BSK4_ARATH^BSK5_ARATH^BSK7_ARATH^Pkinase_Tyr^Tm1
ParplaEVm008718	Canga	Forest	-2.87448	2.33304	3.44838e-10	1.52308e-08	1.487	1.049	7.384	9.604	ParplaEVm008718^FLZ11_ARATH^FLZ14_ARATH^FLZ10_ARATH^zf-FLZ
ParplaEVm003983	Canga	Forest	-2.79632	3.06595	3.6949e-10	1.62748e-08	2.406	2.005	11.2	16.734	ParplaEVm003983^Tm1
ParplaEVm007790	Canga	Forest	-2.49494	4.68393	3.84836e-10	1.68873e-08	8.27	7.928	40.541	42.519	ParplaEVm007790^COL5_ARATH^CCT^zf-B_box
ParplaEVm016727	Canga	Forest	-3.51047	4.23622	3.85502e-10	1.68873e-08	4.031	2.314	25.926	39.856	ParplaEVm016727^F-box
ParplaEVm004236	Canga	Forest	-2.46618	3.84819	3.87153e-10	1.69134e-08	4.197	5.045	23.935	22.555	ParplaEVm004236^S40A3_ARATH^S40A2_ORYSJ^FPN1^Tm4
ParplaEVm004993	Canga	Forest	-3.85645	6.92499	3.89797e-10	1.69827e-08	21.354	11.42	172.246	258.099	ParplaEVm004993^SIGE_ARATH^Sigma70_r2^Sigma70_r3^Sigma70_r4^Tm1
ParplaEVm019646	Canga	Forest	-5.46007	0.899109	3.91211e-10	1.69981e-08	0.166	0	3.263	3.943	ParplaEVm019646^FTSH6_ARATH^AAA_lid_3^Tm1
ParplaEVm004527	Canga	Forest	-3.3414	3.97595	4.03738e-10	1.7495e-08	2.337	3.579	34.817	20.037	ParplaEVm004527^PTR14_ARATH^MFS_1^PTR2^Tm3
ParplaEVm016676	Canga	Forest	-3.13953	3.24632	4.15649e-10	1.79625e-08	2.614	1.423	14.311	18.218	ParplaEVm016676^FK172_ARATH^GOGC2_ARATH^DUF1295^Golgin_A5^Tm1
ParplaEVm010104	Canga	Forest	-2.9776	4.24898	4.3224e-10	1.86293e-08	4.875	4.104	25.442	38.62	ParplaEVm010104^YN93_YEAST^EPHX3_XENTR^OLEB_SHEON^DHMA_MYCMM^Abhydrolase_1
ParplaEVm007153	Canga	Forest	-3.30197	2.46401	4.5054e-10	1.9366e-08	1.134	1.013	6.872	12.325	ParplaEVm007153^PPA26_ARATH^PPAF1_IPOBA^Metallophos^Pur_ac_phosph_N^Tm1
ParplaEVm015932	Canga	Forest	-6.36821	6.42688	4.82254e-10	2.06738e-08	2.047	2.25	271.982	55.79	ParplaEVm015932
ParplaEVm010288	Canga	Forest	-3.4684	2.53026	5.08302e-10	2.17323e-08	1.224	0.783	7.439	12.863	ParplaEVm010288^Y193_HAEIN^ABHDB_XENTR^ABHDB_XENLA^Abhydrolase_6
ParplaEVm004366	Canga	Forest	-2.99079	5.75712	5.33003e-10	2.27278e-08	13.443	11.816	74.114	107.957	ParplaEVm004366^LNK1_ARATH^RNAAM_HAEIN^PHP^Tm2
ParplaEVm014785	Canga	Forest	-3.36661	5.43631	5.68325e-10	2.41696e-08	8.319	7.676	53.373	95.996	ParplaEVm014785^Tm1
ParplaEVm000326	Canga	Forest	-3.4812	7.30224	5.74943e-10	2.43864e-08	35.011	19.183	260.726	289.371	ParplaEVm000326^CHLH_ARATH^CHLH_ORYSI^CHLH_ORYSJ^STL2_ARATH^STL1_ARATH^CobN-Mg_chel^DUF3479^STELLO^Tm1
ParplaEVm004861	Canga	Forest	-2.72481	5.23786	5.8283e-10	2.46058e-08	9.695	11.047	54.701	69.745	ParplaEVm004861^AL3I1_ARATH^AL3H1_ARATH^Aldedh
ParplaEVm005886	Canga	Forest	-2.96401	7.59593	5.83185e-10	2.46058e-08	41.069	50.814	294.147	356.409	ParplaEVm005886^GLGL1_ARATH^GLGL3_SOLTU^RH58_ARATH^GLGL1_ORYSJ^DEAD^Hexapep^NTP_transferase^Tm1
ParplaEVm009843	Canga	Forest	-2.35991	2.38305	5.96692e-10	2.51096e-08	1.722	1.847	8.421	8.251	ParplaEVm009843^PIN5_ARATH^UCH2_ARATH^Mem_trans^Peptidase_C12^Tm5
ParplaEVm060049	Canga	Forest	-6.59691	1.37316	6.08574e-10	2.55426e-08	0.104	0	2.848	7.232	ParplaEVm060049^AMSH2_ARATH
ParplaEVm017009	Canga	Forest	-2.34707	3.27419	6.73284e-10	2.81848e-08	3.409	3.241	17.381	13.46	ParplaEVm017009^URT1_FRAAN^U91C1_ARATH^U91A1_ARATH
ParplaEVm003691	Canga	Forest	-2.68604	5.1784	6.82727e-10	2.84456e-08	11.099	9.264	53.705	65.351	ParplaEVm003691^LNK1_ARATH^Tm2
ParplaEVm012291	Canga	Forest	-3.26207	7.2871	6.83062e-10	2.84456e-08	38.316	23.265	296.249	242.602	ParplaEVm012291^G3P_SCHMA^G3PC2_ORYSJ^G3PC_MAGLI^G3PC_DIACA^G3P_CUTCU^G3PC_PEA^G3PC_GRAGA^G3PC_ANTMA^G3PC2_ARATH^G3P_ATRNU^Gp_dh_C^Gp_dh_N^Tm1
ParplaEVm002207	Canga	Forest	2.4831	3.30103	6.89562e-10	2.86418e-08	15.185	19.211	2.655	2.968	ParplaEVm002207
ParplaEVm006243	Canga	Forest	5.6	4.9533	7.02861e-10	2.91188e-08	67.401	58.734	1.977	0.364	ParplaEVm006243^NADKC_ARATH^Zeta_toxin
ParplaEVm012114	Canga	Forest	3.79131	3.22014	7.17619e-10	2.96536e-08	15.6	19.988	0.691	1.703	ParplaEVm012114^PRSP1_SPIOL^Ribosom_S30AE_C^Ribosomal_S30AE^Tm1
ParplaEVm025938	Canga	Forest	-2.60134	3.95922	7.27103e-10	2.99682e-08	5.207	3.996	23.52	27.299	ParplaEVm025938^H32_TOBAC^H32_WHEAT^Histone
ParplaEVm010086	Canga	Forest	2.31633	3.05325	7.3356e-10	3.01568e-08	15.192	13.167	2.558	2.634	ParplaEVm010086^SOX_ARATH^DAO^GIDA
ParplaEVm001849	Canga	Forest	2.27103	2.82928	7.69823e-10	3.15667e-08	12.406	11.715	2.323	2.212	ParplaEVm001849^MCTP1_MOUSE^MCTP1_RAT^C2^Tm1
ParplaEVm000978	Canga	Forest	3.03559	1.92095	7.76961e-10	3.17781e-08	6.009	7.489	0.636	0.902	ParplaEVm000978^AGO7_ARATH^ArgoL1^ArgoN^Piwi^Tm2
ParplaEVm012178	Canga	Forest	-2.46728	3.25561	8.1319e-10	3.31752e-08	2.987	3.119	13.329	17.433	ParplaEVm012178^Y1181_ARATH^ABC1
ParplaEVm034600	Canga	Forest	-9.13263	-0.0244103	8.40341e-10	3.41959e-08	0	0	1.383	2.59	ParplaEVm034600^M820_ARATH
ParplaEVm012448	Canga	Forest	-3.39704	3.58269	8.4875e-10	3.44507e-08	2.655	1.675	27.212	14.697	ParplaEVm012448^HAT5_ARATH^Homeodomain^Tm1
ParplaEVm007568	Canga	Forest	-4.16264	4.79794	8.95659e-10	3.62629e-08	4.363	1.761	61.988	38.809	ParplaEVm007568^GLYC4_ARATH^SHMT^Tm1
ParplaEVm008466	Canga	Forest	-3.38758	2.17892	9.00981e-10	3.63865e-08	1.127	0.532	9.071	6.781	ParplaEVm008466^MTM1_ARATH^Mito_carr
ParplaEVm009334	Canga	Forest	2.79489	2.58572	9.08849e-10	3.6612e-08	10.822	10.608	1.77	0.96	ParplaEVm009334^TLP5_ORYSJ^TLP2_ARATH^F-box^Tub^Tm2
ParplaEVm015898	Canga	Forest	-2.81661	4.33412	9.14191e-10	3.67349e-08	5.2	5.29	26.977	40.118	ParplaEVm015898
ParplaEVm017775	Canga	Forest	-2.24716	3.19762	9.32506e-10	3.73772e-08	3.63	3.062	14.74	14.188	ParplaEVm017775^PX24B_DICDI^TILS_RICTY^TILS_WOLPP^SYM1_GIBZE^ATP_bind_3^Mpv17_PMP22^Tm1
ParplaEVm014998	Canga	Forest	-3.32429	3.1007	9.36652e-10	3.74497e-08	1.971	1.287	10.771	18.975	ParplaEVm014998^PP320_ARATH^Rho_N
ParplaEVm008107	Canga	Forest	-3.18073	5.02797	9.40029e-10	3.74912e-08	6.88	6.677	40.777	70.531	ParplaEVm008107^DUF4336^zf-RING_UBOX^Tm2
ParplaEVm008615	Canga	Forest	-2.63182	4.152	1.03155e-09	4.10394e-08	5.643	4.686	25.456	32.741	ParplaEVm008615^CIPK6_ARATH^Pkinase^Tm1
ParplaEVm006999	Canga	Forest	3.49077	3.3863	1.04278e-09	4.13833e-08	25.233	14.188	1.217	1.964	ParplaEVm006999^FMDA_METME^FMDA_SCHPO^QSPP_DICDI^FmdA_AmdA^Q_salvage
ParplaEVm031651	Canga	Forest	-3.94344	0.972374	1.11394e-09	4.40981e-08	0.18	0.316	3.028	4.162	ParplaEVm031651^TRP5_ARATH^TRP3_ARATH^Tm2
ParplaEVm004888	Canga	Forest	-2.71077	2.03342	1.13162e-09	4.46878e-08	1.328	0.949	6.319	7.305	ParplaEVm004888^DIT21_ARATH^Na_sulph_symp^Tm10
ParplaEVm008945	Canga	Forest	2.75585	5.05815	1.15694e-09	4.55756e-08	52.541	68.149	7.163	9.066	ParplaEVm008945^Transglut_core2^Tm1
ParplaEVm011324	Canga	Forest	4.30198	1.64573	1.19786e-09	4.70652e-08	7.925	3.852	0.318	0.189	ParplaEVm011324^DIOX5_ARATH^DIOX6_ARATH^DIOX_N
ParplaEVm001175	Canga	Forest	-3.24666	6.19932	1.20063e-09	4.70652e-08	11.431	17.867	104.797	147.144	ParplaEVm001175^PPDK_MESCR^PPDK_FLABR^PPDK_FLABI^PPDK_FLATR^PPDK2_ORYSJ^PPDK_FLAPR^PEP-utilizers^PEP-utilizers_C^PPDK_N
ParplaEVm012643	Canga	Forest	-2.70016	4.08447	1.26024e-09	4.92815e-08	5.601	3.874	25.912	30.078	ParplaEVm012643^SFH9_ARATH^SEC14_ASHGO^CRAL_TRIO^CRAL_TRIO_N
ParplaEVm012421	Canga	Forest	4.12734	0.931969	1.27668e-09	4.98028e-08	2.96	3.975	0.166	0.204	ParplaEVm012421^M2K9_ARATH^M2K7_ARATH^Pkinase
ParplaEVm007607	Canga	Forest	-3.54263	1.8632	1.29415e-09	5.03619e-08	0.802	0.388	7.799	5.122	ParplaEVm007607^SHT_ARATH^Transferase
ParplaEVm007665	Canga	Forest	-2.46086	4.33735	1.31516e-09	5.10555e-08	5.816	7.194	34.361	30.791	ParplaEVm007665^ARP8_ARATH^ARP8_ORYSJ^Actin^F-box^F-box-like^Tm1
ParplaEVm021935	Canga	Forest	-4.53632	5.42966	1.37468e-09	5.32374e-08	3.395	4.046	119.979	38.867	ParplaEVm021935^NCS_THLFG^Bet_v_1^Tm1
ParplaEVm004686	Canga	Forest	3.47505	1.52657	1.43388e-09	5.53962e-08	6.313	4.147	0.429	0.407	ParplaEVm004686^PME3_PHAVU^PMEI^Pectinesterase^Tm1
ParplaEVm036523	Canga	Forest	-5.4357	-0.433408	1.45839e-09	5.62076e-08	0.028	0.036	1.397	1.484	ParplaEVm036523^PSBS1_ORYSJ^PSBS_ARATH^PSBS2_ORYSJ^PSBS_SPIOL
ParplaEVm006128	Canga	Forest	-2.54076	3.75252	1.49613e-09	5.75237e-08	4.225	4.054	18.916	24.796	ParplaEVm006128^HIUH_SOYBN^Glyco_hydro_1^Tm1
ParplaEVm005148	Canga	Forest	2.44007	3.48693	1.54627e-09	5.92466e-08	18.339	20.75	3.761	2.75	ParplaEVm005148^APRR1_ARATH^VTI13_ARATH^CCT^Response_reg^V-SNARE^Tm1
ParplaEVm007275	Canga	Forest	-3.47272	3.1162	1.54833e-09	5.92466e-08	2.095	0.898	13.565	16.88	ParplaEVm007275^SCGT_TOBAC^UDPGT
ParplaEVm007736	Canga	Forest	9.20268	0.325515	1.55251e-09	5.92651e-08	1.736	2.882	0	0	ParplaEVm007736^GT644_ARATH^Glyco_transf_64^Tm1
ParplaEVm013981	Canga	Forest	-2.70037	2.63515	1.57173e-09	5.98566e-08	1.729	1.754	8.213	12.369	ParplaEVm013981^SG29B_ARATH^SG29A_ARATH^DUF1325
ParplaEVm029982	Canga	Forest	-5.22551	0.863002	1.63242e-09	6.20205e-08	0.062	0.129	2.351	4.7	ParplaEVm029982
ParplaEVm021114	Canga	Forest	-2.40606	3.04977	1.63918e-09	6.21298e-08	3.25	2.25	13.924	12.631	ParplaEVm021114^SAP6_ARATH^SAP3_ARATH^SAP4_ARATH^SAP7_ARATH^zf-A20
ParplaEVm137380	Canga	Forest	8.88638	0.0432859	1.68453e-09	6.36982e-08	1.632	2.063	0	0	ParplaEVm137380^RPI4_ARATH
ParplaEVm010996	Canga	Forest	-2.95391	2.76625	1.70799e-09	6.44334e-08	2.04	1.215	9.624	13.416	ParplaEVm010996^AFR_ARATH^Kelch_1^Kelch_4
ParplaEVm012883	Canga	Forest	9.05349	0.191811	1.7988e-09	6.76999e-08	1.673	2.48	0	0	ParplaEVm012883^ERLL1_ARATH^ERLL3_ARATH^PRF1_SOLLC^ERLL2_ARATH^Hydrophob_seed^Tm1
ParplaEVm007737	Canga	Forest	-3.30206	2.32181	1.84203e-09	6.91644e-08	0.781	1.157	6.416	11.001	ParplaEVm007737^CDI8_ARATH^Tm2
ParplaEVm006880	Canga	Forest	-5.38569	5.37655	1.89126e-09	7.08473e-08	2.088	1.984	32.259	120.53	ParplaEVm006880^ASSY_ARATH^Arginosuc_synth
ParplaEVm016542	Canga	Forest	-2.84227	2.67542	2.0029e-09	7.48544e-08	2.123	1.157	11.49	9.982	ParplaEVm016542
ParplaEVm002806	Canga	Forest	-2.3636	2.63592	2.00971e-09	7.4934e-08	2.4	1.847	9.416	10.433	ParplaEVm002806^WNK1_ARATH^OSR1_C^Pkinase^Tm1
ParplaEVm010732	Canga	Forest	-4.56124	5.66456	2.12721e-09	7.91314e-08	6.542	2.077	90.997	94.163	ParplaEVm010732^ACT1_ORYSJ^ACT1_TOBAC^ACT_PINCO^ACT6_SOLTU^ACT10_SOLTU^ENT3_YEAST^ACT11_SOLTU^Actin^ENTH
ParplaEVm022774	Canga	Forest	3.10335	1.48293	2.22264e-09	8.24898e-08	4.343	5.563	0.553	0.451	ParplaEVm022774
ParplaEVm080555	Canga	Forest	-10.7945	1.67503	2.25829e-09	8.36194e-08	0	0	2.185	10.317	ParplaEVm080555^GRS10_ARATH
ParplaEVm002103	Canga	Forest	-3.71944	0.557287	2.35647e-09	8.70536e-08	0.194	0.259	2.517	2.823	ParplaEVm002103^Y3037_ARATH^LRR_1^Tm1
ParplaEVm009639	Canga	Forest	-2.52501	4.81401	2.51484e-09	9.26908e-08	7.565	9.875	49.322	42.025	ParplaEVm009639^PSAEA_NICSY^LPA1_ARATH^PSAE_SPIOL^DUF3493^PSI_PsaE^Tm2
ParplaEVm008859	Canga	Forest	-4.36495	3.33847	2.54995e-09	9.37691e-08	1.348	0.604	25.995	11.088	ParplaEVm008859^PSS1_ORYSJ^PSS1_ARATH^PSS^Tm1
ParplaEVm019874	Canga	Forest	2.72705	2.50624	2.59228e-09	9.51075e-08	10.691	9.43	1.742	0.931	ParplaEVm019874^Tm1
ParplaEVm010258	Canga	Forest	2.32647	3.14497	2.88935e-09	1.05765e-07	14.058	16.236	2.489	2.998	ParplaEVm010258^TLP3_ARATH^TLP6_ORYSJ^SK1_ARATH^F-box^SKI^Tub
ParplaEVm006156	Canga	Forest	-3.01912	3.40828	2.94443e-09	1.07535e-07	3.063	1.826	22.151	14.013	ParplaEVm006156^KPYC_TOBAC^KPYC_SOYBN^KPYC_SOLTU^PK
ParplaEVm008843	Canga	Forest	4.687	2.9432	2.956e-09	1.07713e-07	22.882	7.317	0.498	0.582	ParplaEVm008843^EXL3_ARATH^GDL56_ARATH^EXL1_ARATH^Lipase_GDSL^Tm3
ParplaEVm002934	Canga	Forest	4.08421	1.02286	3.04176e-09	1.10586e-07	4.502	2.911	0.235	0.146	ParplaEVm002934^ZAR1_ARATH^LRRNT_2^Pkinase^Tm1
ParplaEVm008497	Canga	Forest	-2.76337	7.57358	3.2845e-09	1.19141e-07	54.283	47.91	361.333	271.661	ParplaEVm008497^GGAP1_ARATH^GGAP2_ARATH^Tm1
ParplaEVm026228	Canga	Forest	-9.48024	0.322452	3.35954e-09	1.21588e-07	0	0	1.424	3.638	ParplaEVm026228^Retrotran_gag_2
ParplaEVm012153	Canga	Forest	-6.66156	7.88314	3.59229e-09	1.29719e-07	4.543	5.096	772.348	130.017	ParplaEVm012153^PPSP1_ARATH^PPSP2_ARATH^Put_Phosphatase^Tm1
ParplaEVm015971	Canga	Forest	-2.27148	3.01574	3.60222e-09	1.29785e-07	3.181	2.616	11.739	13.853	ParplaEVm015971^EFNMT_DROME^EFMT4_HUMAN^EFMT4_MOUSE^EFNMT_XENLA^EFNMT_MOUSE^Methyltransf_11^TPMT^Tm1
ParplaEVm021184	Canga	Forest	-3.159	5.29124	3.76272e-09	1.35264e-07	10.38	6.102	56.318	77.283	ParplaEVm021184^Tm1
ParplaEVm001205	Canga	Forest	2.93922	2.16503	3.78776e-09	1.35859e-07	7.295	8.761	1.217	0.64	ParplaEVm001205^Y2165_ARATH^5NTC_DICDI^5NTC_BOVIN^5NTC_PONAB^5NTC_MOUSE^5_nucleotid^LRRNT_2^LRR_1^Tm1
ParplaEVm009079	Canga	Forest	-2.86813	1.50493	3.81999e-09	1.3671e-07	0.754	0.697	4.203	5.413	ParplaEVm009079^DIOX_N^Tm1
ParplaEVm011900	Canga	Forest	-2.42886	4.98002	3.92799e-09	1.40261e-07	11.258	9.415	54.59	46.856	ParplaEVm011900^TPR_8
ParplaEVm006552	Canga	Forest	-5.13721	2.98434	4.11529e-09	1.46623e-07	0.761	0.144	14.56	14.915	ParplaEVm006552^CDF2_ARATH^CDF3_ARATH^zf-Dof
ParplaEVm012308	Canga	Forest	-2.17837	3.38844	4.18751e-09	1.48865e-07	4.232	3.694	16.302	16.4	ParplaEVm012308^PTP1_ARATH^Y_phosphatase
ParplaEVm002630	Canga	Forest	5.0908	0.674397	4.22842e-09	1.49987e-07	2.185	3.673	0.097	0.058	ParplaEVm002630^RRS1B_ARATH^RUN1_VITRO^RPP2A_ARATH^DSC1_ARATH^TMVRN_NICGU^LRR_1^LRR_6^NB-ARC^TIR
ParplaEVm006249	Canga	Forest	-2.81976	6.12805	4.3081e-09	1.52476e-07	14.252	22.036	116.785	116.193	ParplaEVm006249^GLGS2_VICFA^GLGS_SOLTU^GLGS1_VICFA^GLGS_BRANA^NTP_transferase
ParplaEVm012142	Canga	Forest	-2.5489	2.67915	4.44145e-09	1.5685e-07	2.365	1.545	9.638	11.277	ParplaEVm012142^CSE_ARATH^MGLL_RAT^Hydrolase_4
ParplaEVm000833	Canga	Forest	3.03793	1.34731	4.5122e-09	1.58998e-07	4.626	4.327	0.553	0.437	ParplaEVm000833^RLK7_ARATH^IKU2_ARATH^LRRNT_2^LRR_1^LRR_6^LRR_8^Pkinase_Tyr^Tm4
ParplaEVm005315	Canga	Forest	-2.53562	6.1406	4.76419e-09	1.67509e-07	21.623	21.749	105.364	123.091	ParplaEVm005315^PGKH_TOBAC^PGK^Tm1
ParplaEVm019890	Canga	Forest	4.7708	0.690105	4.7808e-09	1.67726e-07	3.056	2.853	0.166	0	ParplaEVm019890^Tm2
ParplaEVm013821	Canga	Forest	-3.00064	4.16435	4.88037e-09	1.70845e-07	4.239	4.104	21.902	38.59	ParplaEVm013821^Mlf1IP^Tm1
ParplaEVm021171	Canga	Forest	-3.73282	8.08898	4.99187e-09	1.74368e-07	46.331	33.248	318.372	637.354	ParplaEVm021171^TSP9
ParplaEVm013760	Canga	Forest	2.5017	5.32137	5.17569e-09	1.80395e-07	62.637	78.865	12.292	10.477	ParplaEVm013760^YCF23_PORPU^YCF23_PYRYE^YCF23_ANTSP^DUF561
ParplaEVm004759	Canga	Forest	-4.31188	2.31877	5.21646e-09	1.81422e-07	0.74	0.252	6.665	11.641	ParplaEVm004759^SGS3_ARATH^SGS3_ORYSJ^SGS3_SOLLC^SGS3_ORYSI^SGS3_MAIZE^XS^zf-XS
ParplaEVm024784	Canga	Forest	-2.66961	4.55401	5.3706e-09	1.86378e-07	6.936	6.411	31.153	45.895	ParplaEVm024784^zf-C4_Topoisom^Tm1
ParplaEVm017868	Canga	Forest	-3.89961	3.81147	5.43579e-09	1.88233e-07	1.549	2.171	14.74	35.229	ParplaEVm017868^GAT21_ARATH^GAT16_ARATH^GATA^Tm1
ParplaEVm005677	Canga	Forest	-2.4741	1.83439	5.71274e-09	1.97397e-07	1.279	1.021	5.738	5.85	ParplaEVm005677^ALMTC_ARATH^ALMT^FUSC_2^Tm6
ParplaEVm004377	Canga	Forest	-3.7194	6.68504	5.72774e-09	1.9749e-07	9.792	20.577	224.679	140.713	ParplaEVm004377^HC173_ARATH^PTR8_ARATH^PTR53_ARATH^CIA30^NAD_binding_10^NmrA^PTR2^Tm1
ParplaEVm014969	Canga	Forest	-3.06912	2.08925	5.95454e-09	2.04869e-07	1.148	0.762	5.738	8.891	ParplaEVm014969^CNBLA_ARATH^CNBL9_ORYSJ^FLXL3_ARATH^EF-hand_8^Tm1
ParplaEVm001730	Canga	Forest	3.4606	2.12926	6.11434e-09	2.09917e-07	9.889	6.217	0.484	0.888	ParplaEVm001730^PLDB1_ARATH^C2^PLDc
ParplaEVm011267	Canga	Forest	-3.81509	0.402142	6.22647e-09	2.1331e-07	0.228	0.144	2.6	2.226	ParplaEVm011267^SRO2_ARATH^SRO5_ARATH^PARP^RST
ParplaEVm009532	Canga	Forest	-3.71607	2.64942	6.34143e-09	2.16785e-07	1.362	0.503	9.333	12.98	ParplaEVm009532^PIF7_ARATH^UNE10_ARATH^HLH
ParplaEVm024261	Canga	Forest	3.22621	1.30958	6.46603e-09	2.20574e-07	3.783	5.024	0.442	0.407	ParplaEVm024261^CDI8_ARATH^Tm3
ParplaEVm013485	Canga	Forest	5.39774	1.48154	6.81554e-09	2.32003e-07	5.249	5.426	0	0.276	ParplaEVm013485^THLP1_ARATH^Thaumatin^Tm3
ParplaEVm046549	Canga	Forest	-4.01198	0.310622	7.06724e-09	2.40061e-07	0.152	0.165	1.95	2.663	ParplaEVm046549^TRN1_DATST^TRNH_DATST^TRNHF_ARATH
ParplaEVm003956	Canga	Forest	-3.18405	1.50769	7.09921e-09	2.40638e-07	0.788	0.381	5.282	4.598	ParplaEVm003956^DOT3_ARATH^BTB^NPH3^Tm2
ParplaEVm018801	Canga	Forest	-4.66472	1.85443	7.13123e-09	2.41213e-07	0.477	0.086	6.098	7.378	ParplaEVm018801
ParplaEVm019193	Canga	Forest	2.51511	3.04121	7.77296e-09	2.62366e-07	15.676	13.009	1.853	2.721	ParplaEVm019193^CSPL5_VITVI^CSPL6_SOYBN^CSPL7_POPTR^CSPL9_RICCO^DUF588^Tm3
ParplaEVm011314	Canga	Forest	3.51091	2.90916	7.88246e-09	2.65503e-07	17.288	10.86	0.705	1.586	ParplaEVm011314^GDL79_ARATH^GDL77_ARATH^LTL1_ARATH^Lipase_GDSL^Tm1
ParplaEVm014126	Canga	Forest	-2.46845	6.57213	8.11864e-09	2.72885e-07	31.049	29.798	162.636	144.132	ParplaEVm014126^Y575_SYNY3^DUF2854^Tm2
ParplaEVm021843	Canga	Forest	-2.43295	2.96122	8.1765e-09	2.74255e-07	2.725	2.379	10.329	14.697	ParplaEVm021843^HA22E_ARATH^HA22D_ARATH^TB2_DP1_HVA22^Tm3
ParplaEVm007264	Canga	Forest	-3.84751	2.43566	9.14613e-09	3.05799e-07	1.093	0.395	7.812	11.598	ParplaEVm007264^KCS1_ARATH^FAE1_CUT1_RppA^Tm2
ParplaEVm004833	Canga	Forest	-2.84595	3.05256	9.15509e-09	3.05799e-07	1.992	2.257	10.025	17.767	ParplaEVm004833^IST1L_DICDI^Ist1^Tm1
ParplaEVm019683	Canga	Forest	-2.80979	3.58587	9.58486e-09	3.19489e-07	3.762	2.501	16.192	23.821	ParplaEVm019683
ParplaEVm022280	Canga	Forest	3.02285	2.55968	9.78746e-09	3.25565e-07	10.532	10.766	0.802	1.659	ParplaEVm022280^SLX9
ParplaEVm005013	Canga	Forest	-2.75463	3.46239	9.96147e-09	3.30667e-07	3.278	2.688	13.91	22.613	ParplaEVm005013^KPYG_TOBAC^PKP3_ARATH^KPYG_RICCO^PK^PK_C
ParplaEVm004443	Canga	Forest	2.50898	1.95712	1.00774e-08	3.33824e-07	7.129	6.138	1.023	1.091	ParplaEVm004443^MACP2_ARATH^MACPF
ParplaEVm019969	Canga	Forest	-2.21444	2.98582	1.02141e-08	3.37654e-07	3.388	2.472	13.094	11.758	ParplaEVm019969^BIC1_ARATH^CIA1_ARATH^WD40
ParplaEVm007386	Canga	Forest	-2.28002	3.32875	1.03329e-08	3.4088e-07	4.149	3.033	17.077	14.682	ParplaEVm007386^TRPB_CAMAC^TRBP2_ARATH^TRPB_SYNJB^PALP
ParplaEVm017443	Canga	Forest	-2.88834	3.66646	1.0475e-08	3.44857e-07	3.955	2.379	17.837	24.752	ParplaEVm017443^VA724_ARATH^VA721_ARATH^Longin^Synaptobrevin^Tm1
ParplaEVm007933	Canga	Forest	-2.29847	2.73301	1.10775e-08	3.63945e-07	2.766	1.933	10.301	10.768	ParplaEVm007933^AAP3_ARATH^AAP7_ARATH^AAP8_ARATH^Aa_trans^Tm6
ParplaEVm005253	Canga	Forest	3.56347	2.41609	1.17685e-08	3.85859e-07	13.74	6.188	0.843	0.655	ParplaEVm005253^CSLA2_ARATH^Glyco_tranf_2_3^Glycos_transf_2^Tm5
ParplaEVm015395	Canga	Forest	-2.41701	5.01394	1.20333e-08	3.93734e-07	10.615	10.702	45.63	57.711	ParplaEVm015395^ATP1_ARATH^Pterin_4a
ParplaEVm004878	Canga	Forest	-2.99171	3.11958	1.20651e-08	3.9397e-07	2.683	1.38	12.486	16.996	ParplaEVm004878^PTR19_ARATH^PTR54_ARATH^PTR2^Tm6
ParplaEVm009220	Canga	Forest	-2.35728	3.86563	1.21286e-08	3.95238e-07	4.785	5.168	20.326	26.076	ParplaEVm009220^RING2_ARATH^NAA15_ARATH^TPR_2^Tm1
ParplaEVm010062	Canga	Forest	2.07763	3.07674	1.2215e-08	3.97248e-07	14.542	13.498	3.208	2.808	ParplaEVm010062^OPR3_SOLLC^OPR3_ORYSJ^OPR7_ORYSJ^BG5_ARATH^Glyco_hydro_17^Oxidored_FMN^Tm1
ParplaEVm011606	Canga	Forest	2.26746	3.95061	1.23952e-08	4.02291e-07	24.811	28.181	4.784	5.239	ParplaEVm011606^PNSB2_ARATH^NDF5_ARATH^Tm1
ParplaEVm016285	Canga	Forest	-2.10099	3.49644	1.29086e-08	4.18108e-07	4.578	4.348	17.45	17.389	ParplaEVm016285^Tm4
ParplaEVm018054	Canga	Forest	-3.34497	8.44792	1.30531e-08	4.21936e-07	69.22	61.53	419.256	781.225	ParplaEVm018054^MTND1_VITVI^MTND1_PHYPA^MTND4_ORYSJ^MTND4_ARATH^ARD^DUF1005^Tm1
ParplaEVm013238	Canga	Forest	3.10974	1.40872	1.32045e-08	4.25971e-07	4.599	4.751	0.387	0.611	ParplaEVm013238^PERP7_BRARR^PER52_ARATH^PERX_LUPPO^PER4_VITVI^peroxidase^Tm1
ParplaEVm005286	Canga	Forest	3.79878	4.0108	1.39766e-08	4.49973e-07	22.246	39.896	1.286	2.823	ParplaEVm005286^CRK2_ARATH^CRPK1_ARATH^CRK3_ARATH^Pkinase^Pkinase_Tyr^Stress-antifung^Tm2
ParplaEVm007150	Canga	Forest	2.23164	3.98381	1.41611e-08	4.54999e-07	27.992	26.039	5.697	4.729	ParplaEVm007150^SDC1_ARATH^SDC1_ORYSJ^Pyridoxal_deC
ParplaEVm018988	Canga	Forest	-3.90718	8.68427	1.43993e-08	4.61727e-07	74.095	33.248	919.373	554.265	ParplaEVm018988^ELIP2_ARATH^ELIP1_ARATH^ELI_PEA^DS22_CRAPL^Chloroa_b-bind^Tm1
ParplaEVm010638	Canga	Forest	-2.74674	4.73142	1.45449e-08	4.6466e-07	8.955	5.448	40.431	47.452	ParplaEVm010638^DHMA_MYCPA^OLEB_XANCP^DHMA_CAUVN^Abhydrolase_6^Hydrolase_4^Tm1
ParplaEVm016033	Canga	Forest	2.59302	6.26689	1.45487e-08	4.6466e-07	156.792	118.632	23.105	18.524	ParplaEVm016033^GRP1_DAUCA^RBG7_ARATH^GRP1_SORBI^GRP2_SORBI^GRP_HORVU^GRP3_POPEU^RRM_1^Tm1
ParplaEVm001922	Canga	Forest	2.13563	2.77574	1.48328e-08	4.72792e-07	12.067	10.795	2.572	2.139	ParplaEVm001922^ACD6_ARATH^AKR2_ORYSJ^ITN1_ARATH^A115_TOBAC^ALKR5_ARATH^Aldo_ket_red^Ank^Ank_2^Ank_3^Ank_4^PGG^Tm5
ParplaEVm017474	Canga	Forest	5.89349	0.0490003	1.49702e-08	4.76224e-07	2.13	1.545	0.055	0	ParplaEVm017474^GST23_MAIZE^GSTX6_SOYBN^GSTX2_TOBAC^GSTX1_TOBAC^GST_C^GST_C_3^GST_N
ParplaEVm017816	Canga	Forest	-2.44548	6.66635	1.51856e-08	4.82121e-07	33.939	31.897	157.036	168.943	ParplaEVm017816^PSB28_ORYSJ^Psb28^Tm1
ParplaEVm007112	Canga	Forest	-3.1386	3.18405	1.525e-08	4.83209e-07	2.282	1.588	21.128	10.142	ParplaEVm007112^KPK2_ARATH^Pkinase^Pkinase_fungal^Tm1
ParplaEVm010290	Canga	Forest	2.30322	4.60232	1.53144e-08	4.84291e-07	38.15	45.775	8.241	7.232	ParplaEVm010290^UVB31_ARATH^DUF760^Tm1
ParplaEVm010047	Canga	Forest	-2.25295	3.66546	1.6016e-08	5.0548e-07	5	4.197	18.556	21.391	ParplaEVm010047^Y4597_ARATH^Nucleotid_trans^Tm1
ParplaEVm003344	Canga	Forest	-2.13022	3.26373	1.62728e-08	5.12577e-07	3.499	3.989	13.827	15.978	ParplaEVm003344^COP1_PEA^COP1_ARATH^WD40^zf-C3HC4_3
ParplaEVm012678	Canga	Forest	-2.23384	4.21941	1.69546e-08	5.33005e-07	6.307	7.353	31.443	27.08	ParplaEVm012678^PGL1B_ARATH^PGL1A_ARATH^Tm2
ParplaEVm009243	Canga	Forest	-2.70871	2.1646	1.7115e-08	5.36994e-07	1.155	1.366	5.918	9.007	ParplaEVm009243^IMCL2_ORYSJ^ICME_ARATH^COesterase^Tm2
ParplaEVm021420	Canga	Forest	-2.73695	1.88937	1.72841e-08	5.41241e-07	0.74	1.294	5.918	6.432	ParplaEVm021420^GLGL3_SOLTU^GLGL1_ARATH^ADRC1_ARATH^GLGL2_HORVU^NTP_transferase^adh_short
ParplaEVm008762	Canga	Forest	-3.50928	1.44188	1.80322e-08	5.63568e-07	0.657	0.252	4.909	4.758	ParplaEVm008762^RUP2_ARATH^WD40
ParplaEVm040548	Canga	Forest	8.36482	-0.412928	1.82245e-08	5.68469e-07	1.141	1.43	0	0	ParplaEVm040548^PSBC_FAGEA^PSII^Tm1
ParplaEVm006066	Canga	Forest	-2.71932	2.5189	1.86706e-08	5.81255e-07	2.054	1.1	9.057	9.939	ParplaEVm006066^NFD4_ARATH^Nodulin-like^Tm6
ParplaEVm001977	Canga	Forest	-2.46273	5.22068	1.90792e-08	5.92823e-07	12.516	11.435	51.672	68.101	ParplaEVm001977^KEA3_ARATH^Na_H_Exchanger^TrkA_N^Tm4
ParplaEVm010597	Canga	Forest	-3.63589	0.392726	1.91673e-08	5.9441e-07	0.235	0.187	2.088	2.707	ParplaEVm010597^FBK50_ARATH^F-box^F-box-like^Tm1
ParplaEVm016599	Canga	Forest	-2.64646	6.21022	1.98467e-08	6.14291e-07	25.033	17.58	112.36	130.003	ParplaEVm016599^BBX25_ARATH^BBX24_ARATH^YF1BB_XENLA^LRR1_ARATH^LRR_6^YIF1^zf-B_box^Tm1
ParplaEVm027722	Canga	Forest	-3.20247	1.1131	2.07372e-08	6.40617e-07	0.443	0.467	3.042	4.569	ParplaEVm027722^ACR11_ARATH^UP12_ORYSJ
ParplaEVm021398	Canga	Forest	-3.72991	1.23217	2.08533e-08	6.42963e-07	0.36	0.345	2.89	5.631	ParplaEVm021398^ALFP_ORYSJ^ALFC_SPIOL^Glycolytic
ParplaEVm006659	Canga	Forest	-2.63212	4.61081	2.09383e-08	6.44346e-07	7.136	7.065	31.263	48.558	ParplaEVm006659^DTX27_ARATH^DTX20_ARATH^DTX28_ARATH^MatE^Tm3
ParplaEVm016728	Canga	Forest	-2.16767	3.34555	2.12902e-08	6.53325e-07	3.541	4.197	14.532	17.127	ParplaEVm016728^CCU11_ARATH^Cyclin
ParplaEVm018193	Canga	Forest	7.8004	1.90272	2.13116e-08	6.53325e-07	11.922	2.846	0	0.073	ParplaEVm018193^GL33_ARATH^AB19A_PRUPE^Cupin_1
ParplaEVm013536	Canga	Forest	2.27092	3.79222	2.27488e-08	6.96054e-07	26.464	20.98	4.674	4.249	ParplaEVm013536^ZFP34_ARATH^ZFP34_ORYSJ^zf-CHY^zf-RING_2^Tm1
ParplaEVm010549	Canga	Forest	-2.73714	1.3874	2.28358e-08	6.97383e-07	0.795	0.647	3.968	4.817	ParplaEVm010549^IFRD1_PIG^IFRD^Tm1
ParplaEVm024096	Canga	Forest	3.35644	6.12361	2.35147e-08	7.16752e-07	180.635	84.019	12.956	10.564	ParplaEVm024096^RS16_GOSHI^RS16_LUPPO^Ribosomal_S9
ParplaEVm027561	Canga	Forest	-2.54525	2.64437	2.40482e-08	7.31621e-07	2.282	1.531	8.628	11.743	ParplaEVm027561^MYBS3_ORYSJ^Myb_DNA-binding
ParplaEVm020296	Canga	Forest	-4.87986	1.01029	2.43946e-08	7.40754e-07	0.235	0.057	2.835	4.787	ParplaEVm020296^ATL73_ARATH^ATL72_ARATH^ATL52_ARATH^zf-RING_11^zf-RING_2^Tm1
ParplaEVm013318	Canga	Forest	-5.90632	3.52776	2.52061e-08	7.63951e-07	0.609	0.194	9.9	33.221	ParplaEVm013318^ZAT5_ARATH^zf-C2H2_6
ParplaEVm001557	Canga	Forest	-2.86503	5.127	2.53613e-08	7.67203e-07	10.58	7.065	46.778	69.745	ParplaEVm001557^SSG2_PEA^SSY2_SOLTU^SSY2_ARATH^DCN1L_DROME^Cullin_binding^Glyco_transf_5^Tm1
ParplaEVm012820	Canga	Forest	-2.88653	3.64743	2.54574e-08	7.68661e-07	3.298	2.968	14.85	27.124	ParplaEVm012820^PURU1_ARATH^PURU2_ARATH^Formyl_trans_N
ParplaEVm016461	Canga	Forest	8.55612	-0.246151	2.55141e-08	7.68924e-07	1.639	1.279	0	0	ParplaEVm016461^8HGO_CATRO^ADH_N
ParplaEVm011861	Canga	Forest	-2.18327	3.39615	2.58538e-08	7.777e-07	3.534	4.42	15.251	17.578	ParplaEVm011861^GC1_ARATH^UFD1_DICDI^DUF1731^Epimerase^UFD1^Tm2
ParplaEVm010088	Canga	Forest	-2.30908	3.68989	2.61978e-08	7.8657e-07	5.249	3.809	19.662	21.26	ParplaEVm010088^VAB_ARATH^Auxin_canalis^Tm1
ParplaEVm007944	Canga	Forest	-2.57932	5.68999	2.64843e-08	7.93687e-07	14.356	16.574	69.855	97.786	ParplaEVm007944^MRS2B_ARATH^SRPK_PHYPO^MRS2A_ORYSJ^DSK1_SCHPO^CorA^Pkinase^Tm2
ParplaEVm020711	Canga	Forest	-3.08766	4.49472	2.73145e-08	8.1704e-07	6.715	3.206	37.112	39.696	ParplaEVm020711^BIC2_ARATH
ParplaEVm013416	Canga	Forest	-3.46841	4.4287	2.74476e-08	8.18599e-07	4.785	2.674	50.926	24.767	ParplaEVm013416^NAC42_ARATH^NAM^Tm1
ParplaEVm003303	Canga	Forest	-3.00741	4.28851	2.74687e-08	8.18599e-07	5.961	3.091	38.537	27.837	ParplaEVm003303^PP1R7_DICDI^DRC3_CHLRE^DRC3_MACFA^SDS22_CAEEL^LRR_1^LRR_6
ParplaEVm006445	Canga	Forest	2.87057	5.45496	2.77335e-08	8.24956e-07	96.61	64.024	12.32	7.683	ParplaEVm006445^PDI_MEDSA^PDI_DATGL^PDI11_ARATH^Thioredoxin^Thioredoxin_6^Tm1
ParplaEVm003281	Canga	Forest	2.46348	2.86306	2.79008e-08	8.28396e-07	10.76	14.511	2.517	1.615	ParplaEVm003281^PP408_ARATH^PPR_2^PPR_3
ParplaEVm004103	Canga	Forest	-3.34405	4.09928	2.81463e-08	8.34139e-07	4.253	2.185	22.359	36.946	ParplaEVm004103^SR1P1_ARATH^BTB^NPH3
ParplaEVm012503	Canga	Forest	2.7131	3.42579	2.90981e-08	8.60758e-07	23.746	14.662	3.166	2.139	ParplaEVm012503^HSFC1_ARATH^HFB4B_ORYSJ^HSF_DNA-bind
ParplaEVm007998	Canga	Forest	-2.57101	3.36522	2.96232e-08	8.74674e-07	3.209	3.011	12.776	20.779	ParplaEVm007998^ARASP_ARATH^ARAS2_ARATH^Peptidase_M50^Tm1
ParplaEVm003370	Canga	Forest	-2.4858	1.64826	2.98544e-08	8.79881e-07	0.906	1.085	4.701	5.5	ParplaEVm003370^PP203_ARATH^PPR
ParplaEVm014897	Canga	Forest	-3.72111	2.09989	3.15528e-08	9.28232e-07	0.795	0.474	4.826	10.492	ParplaEVm014897^NTL9_ARATH^NAC30_ARATH^NAC83_ARATH^NAC68_ARATH^NAM^Tm1
ParplaEVm006628	Canga	Forest	-2.09092	3.80509	3.18442e-08	9.35087e-07	5.622	5.491	21.875	21.274	ParplaEVm006628^LONF1_MOUSE^LONF2_HUMAN^LON_substr_bdg^TPR_8^zf-C3HC4_2^zf-C3HC4_3
ParplaEVm015711	Canga	Forest	-2.60741	5.93456	3.192e-08	9.356e-07	19.051	16.998	81.705	117.401	ParplaEVm015711^PXL2C_ARATH^AhpC-TSA^AhpC-TSA_2^Tm1
ParplaEVm002324	Canga	Forest	3.88292	1.05911	3.24525e-08	9.49472e-07	4.661	2.882	0.207	0.247	ParplaEVm002324^BXL7_ARATH^Glyco_hydro_3^Glyco_hydro_3_C
ParplaEVm022648	Canga	Forest	9.20728	0.328641	3.2612e-08	9.524e-07	1.355	3.256	0	0	ParplaEVm022648
ParplaEVm012722	Canga	Forest	-2.35833	3.78666	3.29627e-08	9.60892e-07	5.58	3.838	21.418	22.555	ParplaEVm012722^APX2_ARATH^APX1_ORYSJ^peroxidase
ParplaEVm002403	Canga	Forest	-2.17713	3.86889	3.30851e-08	9.62709e-07	6.113	4.938	23.009	22.526	ParplaEVm002403^UGNT1_ARATH^TPT^Tm2
ParplaEVm011017	Canga	Forest	2.53375	4.14874	3.33849e-08	9.69674e-07	29.935	32.788	6.195	3.638	ParplaEVm011017^SSL10_ARATH^SSL8_ARATH^STSY_RAUSE^SSL3_ARATH^SGL^Str_synth^Tm1
ParplaEVm013367	Canga	Forest	-2.35223	4.63565	3.40772e-08	9.87993e-07	7.537	9.509	45.104	34.152	ParplaEVm013367^AAPC_CENCI^Aldose_epim
ParplaEVm008960	Canga	Forest	-2.38789	3.03643	3.50055e-08	1.01307e-06	3.423	2.084	12.597	13.678	ParplaEVm008960^HIDM_GLYEC^CXE2_ARATH^CXE12_ARATH^Abhydrolase_3^COesterase
ParplaEVm012429	Canga	Forest	-2.9398	2.48119	3.55723e-08	1.02762e-06	1.48	1.215	12.68	6.286	ParplaEVm012429^PPA3_ARATH^PPA4_ARATH^Metallophos
ParplaEVm003046	Canga	Forest	-3.10247	0.625797	3.57402e-08	1.03062e-06	0.311	0.367	2.793	2.547	ParplaEVm003046^HSP83_IPONI^HS901_ARATH^HSP82_MAIZE^HATPase_c_3^HSP90
ParplaEVm016929	Canga	Forest	-2.76605	3.04512	3.6038e-08	1.03734e-06	2.745	1.675	17.215	10.317	ParplaEVm016929^MYB48_ARATH^MYB59_ARATH^Myb_DNA-binding^Tm1
ParplaEVm007876	Canga	Forest	-2.33237	2.55817	3.7341e-08	1.07292e-06	2.268	1.818	8.047	10.71	ParplaEVm007876^HSF30_SOLPE^HSF_DNA-bind
ParplaEVm001668	Canga	Forest	-2.4175	3.99749	3.76613e-08	1.07908e-06	5.207	5.34	20.976	30.122	ParplaEVm001668^RSH2_ORYSJ^RELA_STAAW^RSH3C_ARATH^RELA_STAAR^RSH3L_ARATH^RELA_STAES^RELA_CORGL^HD_4^RelA_SpoT^TGS^Tm1
ParplaEVm014670	Canga	Forest	-2.68098	5.66345	3.76899e-08	1.07908e-06	16.043	12.527	67.394	98.717	ParplaEVm014670^MET1_ARATH^Tm2
ParplaEVm013968	Canga	Forest	-2.22081	5.48451	3.80196e-08	1.0859e-06	16.783	16.279	71.321	68.872	ParplaEVm013968^Tm2
ParplaEVm004542	Canga	Forest	3.04887	3.4464	3.80636e-08	1.0859e-06	15.877	24.135	1.535	2.91	ParplaEVm004542^CAAT1_ARATH^CAAT5_ARATH^AA_permease^AA_permease_2^AA_permease_C^Tm3
ParplaEVm003783	Canga	Forest	-3.16951	1.66902	3.83421e-08	1.0919e-06	0.885	0.431	6.554	4.453	ParplaEVm003783^ITN1_ARATH^Ank_2^PGG^Tm4
ParplaEVm023137	Canga	Forest	8.29042	-0.477033	4.16316e-08	1.18347e-06	1.065	1.38	0	0	ParplaEVm023137^POLR1_ARATH^POLR2_ARATH^M820_ARATH^RVT_2^Tm1
ParplaEVm015140	Canga	Forest	-2.83353	3.37512	4.19095e-08	1.18927e-06	2.531	2.81	23.354	11.496	ParplaEVm015140^IMP3_SOLLC^VTC4_ARATH^IMPP_MESCR^Inositol_P^Tm1
ParplaEVm017844	Canga	Forest	-8.97353	2.61397	4.2823e-08	1.21304e-06	0.035	0	20.879	2.663	ParplaEVm017844^DUF538
ParplaEVm006735	Canga	Forest	2.66061	1.74043	4.34932e-08	1.22985e-06	4.861	6.67	0.843	0.844	ParplaEVm006735^RNFT2_MOUSE^RNFT1_HUMAN^RNFT2_HUMAN^zf-C3HC4_3^Tm1
ParplaEVm011318	Canga	Forest	-3.02454	4.81421	4.59407e-08	1.29677e-06	8.665	4.212	52.018	43.494	ParplaEVm011318^CADH1_ARATH^HC173_ARATH^EF4L4_ARATH^ADH_N^ADH_zinc_N^Elf4^NAD_binding_10
ParplaEVm009016	Canga	Forest	-2.96778	7.11166	4.75013e-08	1.33847e-06	38.351	27.132	180.487	283.521	ParplaEVm009016^PX24D_DICDI^SYM1_KLULA^SYM1_YARLI^Mpv17_PMP22
ParplaEVm005351	Canga	Forest	-5.46599	0.896201	4.78031e-08	1.34461e-06	0.124	0.05	1.936	5.326	ParplaEVm005351^A13CA_XENLA^AN13C_XENTR^AN13C_DANRE^AN13C_MOUSE^Ank^Ank_2^GPCR_chapero_1
ParplaEVm013816	Canga	Forest	-3.59845	2.0964	4.85811e-08	1.3641e-06	0.947	0.41	5.572	9.648	ParplaEVm013816^SMO12_ARATH^SMO11_ARATH^FA_hydroxylase^Tm1
ParplaEVm003316	Canga	Forest	-2.33573	4.67971	4.89586e-08	1.37229e-06	8.153	9.573	35.564	45.677	ParplaEVm003316^CRY1_ARATH^Cryptochrome_C^DNA_photolyase^FAD_binding_7^Tm1
ParplaEVm009523	Canga	Forest	-2.33966	3.16163	4.94183e-08	1.38217e-06	3.596	2.566	12.237	16.21	ParplaEVm009523^BBX24_ARATH^YF1BB_XENLA^FLS2_ORYSJ^ERL2_ARATH^LRR1_ARATH^LRR_1^LRR_6^YIF1^zf-B_box^Tm3
ParplaEVm010584	Canga	Forest	2.13875	2.61115	4.94834e-08	1.38217e-06	9.156	11.198	2.254	1.935	ParplaEVm010584^ANM10_ARATH^CMAS^PrmA
ParplaEVm027465	Canga	Forest	-2.39987	5.89577	4.99539e-08	1.39289e-06	17.668	21.986	87.665	102.384	ParplaEVm027465
ParplaEVm013905	Canga	Forest	3.77369	2.23138	5.0256e-08	1.39888e-06	5.048	12.628	0.691	0.509	ParplaEVm013905^GLFT_STRP1^GLFT_PICTO^FTCD_N^Tm1
ParplaEVm015307	Canga	Forest	-2.1531	3.07876	5.28821e-08	1.46936e-06	2.704	3.788	14.408	11.874	ParplaEVm015307^HDDC2_XENLA^HDDC2_DANRE^HDDC2_DICDI^HDD1_SCHPO^HD_2^HD_3^Tm1
ParplaEVm020815	Canga	Forest	-2.42482	3.17585	5.29714e-08	1.46936e-06	3.713	2.228	13.495	15.556	ParplaEVm020815^Tm1
ParplaEVm000407	Canga	Forest	-2.33185	4.23965	5.51256e-08	1.52647e-06	5.532	7.568	27.613	32.319	ParplaEVm000407^KN14B_ARATH^KN14A_ARATH^KN14L_ORYSJ^Kinesin^Microtub_bd^Tm1
ParplaEVm017472	Canga	Forest	8.25173	-0.510264	5.57744e-08	1.54178e-06	1.01	1.351	0	0	ParplaEVm017472
ParplaEVm011575	Canga	Forest	-2.30243	6.57363	5.71499e-08	1.57708e-06	34.285	32.81	157.188	144.147	ParplaEVm011575^DCAM_VICFA^DCAM_NICSY^SAM_decarbox
ParplaEVm008391	Canga	Forest	-2.29155	5.65266	5.74888e-08	1.58371e-06	17.523	18.155	72.648	85.97	ParplaEVm008391^SIPL2_ARATH^SIPL5_ORYSJ^SIPL4_ORYSJ^PA^Peptidase_A22B^Tm1
ParplaEVm016696	Canga	Forest	-2.78447	6.67667	6.02213e-08	1.65614e-06	31.09	23.1	135.88	202.382	ParplaEVm016696^SIP21_ARATH^CRD1_GOSHI^CRD1_EUPES^MIP^Rubrerythrin^Tm2
ParplaEVm004591	Canga	Forest	3.75114	0.800154	6.12919e-08	1.68269e-06	2.628	3.558	0.152	0.291	ParplaEVm004591^BBE13_ARATH^BBE25_ARATH^BBE15_ARATH^BBE26_ARATH^Y1130_ARATH^Y1133_ARATH^BBE^FAD_binding_4^PAN_2^Pkinase^S_locus_glycop^Tm1
ParplaEVm006953	Canga	Forest	-2.76705	4.06567	6.17791e-08	1.69317e-06	4.474	4.499	19.856	35.549	ParplaEVm006953^ACOT9_HUMAN
ParplaEVm018649	Canga	Forest	-3.33336	3.57555	6.36652e-08	1.74188e-06	3.07	1.416	15.846	25.451	ParplaEVm018649
ParplaEVm008405	Canga	Forest	2.11068	3.03419	6.45599e-08	1.76035e-06	14.805	12.491	2.627	3.187	ParplaEVm008405^DUF1005
ParplaEVm013973	Canga	Forest	-2.31545	4.359	6.61941e-08	1.80185e-06	8.084	6.274	29.12	35.855	ParplaEVm013973^LOR12_ARATH^LOR5_ARATH^LOR
ParplaEVm027758	Canga	Forest	3.70415	0.527694	6.67609e-08	1.8142e-06	2.787	2.257	0.207	0.131	ParplaEVm027758^RL40B_ARATH
ParplaEVm006877	Canga	Forest	-2.15875	2.61772	6.80435e-08	1.84592e-06	2.503	2.214	11.159	8.003	ParplaEVm006877^KEULE_ARATH^PHR_ARATH^PHR_ORYSJ^DNA_photolyase^Sec1^Tm1
ParplaEVm003633	Canga	Forest	-3.08584	5.65486	6.90172e-08	1.86918e-06	9.003	13.196	60.743	109.718	ParplaEVm003633^CAS_ARATH^Rhodanese^Tm1
ParplaEVm006626	Canga	Forest	2.47985	7.41838	6.92226e-08	1.87158e-06	302.327	303.236	43.666	54.888	ParplaEVm006626^RD21A_ARATH^ORYB_ORYSJ^RD21B_ARATH^Granulin^Inhibitor_I29^Peptidase_C1^Tm2
ParplaEVm015521	Canga	Forest	-3.76671	1.94991	6.9989e-08	1.8875e-06	0.657	0.431	9.983	3.856	ParplaEVm015521^PDDEXK_6
ParplaEVm004848	Canga	Forest	-2.62624	1.66648	7.00468e-08	1.8875e-06	1.162	0.683	5.268	5.224	ParplaEVm004848^IP5P7_ARATH^IP5P6_ARATH^Exo_endo_phos
ParplaEVm020769	Canga	Forest	8.92065	0.072193	7.07309e-08	1.90273e-06	1.182	2.609	0	0	ParplaEVm020769^PHT17_ARATH^PHT14_ARATH^Tm2
ParplaEVm008929	Canga	Forest	8.39672	-0.386095	7.09063e-08	1.90426e-06	1.01	1.617	0	0	ParplaEVm008929^PID2_ARATH^Pkinase
ParplaEVm017447	Canga	Forest	-4.02065	0.088368	7.13582e-08	1.91319e-06	0.138	0.108	1.576	2.416	ParplaEVm017447^RNHX1_ARATH^RVT_3^Tm2
ParplaEVm023744	Canga	Forest	-2.28995	2.36691	7.2707e-08	1.94609e-06	1.556	2.12	9.333	7.028	ParplaEVm023744^EGC2_ARATH^EGC_CITJA^DPBB_1
ParplaEVm003838	Canga	Forest	2.87398	1.42924	7.43777e-08	1.98312e-06	4.232	5.168	0.719	0.422	ParplaEVm003838^CAP1_ARATH^ANTH
ParplaEVm018488	Canga	Forest	-2.36435	2.01332	7.44704e-08	1.98312e-06	1.625	1.136	6.153	6.825	ParplaEVm018488
ParplaEVm007881	Canga	Forest	-2.24277	3.12628	7.45277e-08	1.98312e-06	2.987	3.378	11.269	16.138	ParplaEVm007881^SCP1_ARATH^SCP7_ARATH^SCP3_ARATH^SCP18_ARATH^SCP13_ARATH^Peptidase_S10^Tm1
ParplaEVm006516	Canga	Forest	-2.27662	5.91712	7.45851e-08	1.98312e-06	22.854	20.361	90.444	99.838	ParplaEVm006516^DLDH_PEA^LEGRE_VIGUN^DLDH1_ARATH^Pyr_redox^Pyr_redox_2^Tm1
ParplaEVm003525	Canga	Forest	-2.1234	4.11262	7.55378e-08	2.00513e-06	7.434	6.066	27.088	26.455	ParplaEVm003525^ILVB3_BRANA^ILVB1_TOBAC^ILVB1_BRANA^ILVB2_TOBAC^TPP_enzyme_C^TPP_enzyme_N
ParplaEVm014533	Canga	Forest	2.24258	4.09219	7.57285e-08	2.00687e-06	25.005	33.37	5.987	5.224	ParplaEVm014533^SFGH_ARATH^Esterase
ParplaEVm002263	Canga	Forest	2.11441	4.84039	7.66926e-08	2.02906e-06	48.226	48.55	10.509	9.851	ParplaEVm002263^APRR7_ARATH^PRR37_ORYSI^CCT^Response_reg^Tm1
ParplaEVm025705	Canga	Forest	-2.29533	2.40962	7.7558e-08	2.04858e-06	1.501	2.271	8.2	8.644	ParplaEVm025705^TERC_ARATH^TerC^Tm3
ParplaEVm012764	Canga	Forest	-3.92682	0.358204	7.79109e-08	2.052e-06	0.097	0.23	2.807	1.863	ParplaEVm012764^TKPR2_ARATH^CCR1_ARATH^CCR2_ARATH^TKPR1_ARATH^ANR_GINBI^3Beta_HSD^Epimerase^Tm1
ParplaEVm012295	Canga	Forest	-2.65929	2.4123	7.79437e-08	2.052e-06	1.106	1.962	10.315	7.319	ParplaEVm012295^DMR6_ARATH^COMT1_MEDSA^FL3H2_ORYSJ^2OG-FeII_Oxy^DIOX_N^Dimerisation^Methyltransf_2
ParplaEVm001007	Canga	Forest	-2.77763	2.51146	7.85171e-08	2.06371e-06	1.902	1.157	7.494	11.583	ParplaEVm001007^BAME1_ARATH^LRRNT_2^Pkinase_Tyr^Tm3
ParplaEVm005785	Canga	Forest	-2.67914	6.24353	7.96987e-08	2.09134e-06	26.257	16.487	114.42	134.368	ParplaEVm005785^CHLP_TOBAC^CHLP_ARATH^FAD_binding_3
ParplaEVm010728	Canga	Forest	-2.84626	4.70434	8.12403e-08	2.12831e-06	8.236	5.06	54.507	33.032	ParplaEVm010728^PDX1_PHAVU^PDX1_HEVBR^PDX1_GINBI^PDX13_ARATH^SOR_SNZ^ThiG^Tm1
ParplaEVm003444	Canga	Forest	-3.9081	3.40466	8.17702e-08	2.1387e-06	2.151	0.618	18.321	19.63	ParplaEVm003444^PIF1_ARATH^APG_ORYSJ^ZNHI3_MACMU^BH023_ARATH^HLH^zf-HIT
ParplaEVm000493	Canga	Forest	-2.3814	1.99736	8.59491e-08	2.24433e-06	1.224	1.481	5.559	7.261	ParplaEVm000493^BTS_ARATH^Hemerythrin^zf-RING_2^Tm1
ParplaEVm006633	Canga	Forest	-2.16381	2.11679	8.64386e-08	2.25345e-06	1.729	1.581	6.347	7.188	ParplaEVm006633^XYLL2_ARATH^XYLL1_ARATH^Sugar_tr^Tm4
ParplaEVm010246	Canga	Forest	-2.44049	1.68088	8.75298e-08	2.27819e-06	1.072	1.021	4.563	5.835	ParplaEVm010246^MO1_ARATH^MO3_ARATH^FAD_binding_3^Tm1
ParplaEVm012600	Canga	Forest	-2.53609	8.21088	8.8313e-08	2.29485e-06	103.961	78.075	500.104	461.209	ParplaEVm012600^ASR2_SOLLC^ASR1_SOLLC^ABA_WDS
ParplaEVm009789	Canga	Forest	-2.94273	3.36308	8.94349e-08	2.32024e-06	3.388	1.574	15.625	19.135	ParplaEVm009789^HLS1_ARATH^CF107_ARATH^HLS1L_ARATH^Acetyltransf_1^TPR_16^TPR_8
ParplaEVm004582	Canga	Forest	-2.54034	1.38263	9.00349e-08	2.33204e-06	0.913	0.69	4.563	3.958	ParplaEVm004582^PTR33_ARATH^PTR2^Tm11
ParplaEVm015225	Canga	Forest	2.25313	2.70132	9.04341e-08	2.3386e-06	12.648	9.293	1.922	2.27	ParplaEVm015225^SCAM4_ARATH^SCAM5_ORYSJ^SCAMP^Tm4
ParplaEVm003328	Canga	Forest	-2.67078	6.14796	9.32524e-08	2.40759e-06	15.711	24.544	103.082	129.392	ParplaEVm003328^SVR3_ARATH^EFG_C^GTP_EFTU^Tm1
ParplaEVm026816	Canga	Forest	-2.62065	15.0323	1.06285e-07	2.73967e-06	10736.5	8843.52	58646.7	51052.5	ParplaEVm026816^YCF68_SACOF
ParplaEVm015387	Canga	Forest	-4.14552	1.02507	1.06947e-07	2.7523e-06	0.159	0.302	2.42	5.137	ParplaEVm015387^BH035_ARATH^BH027_ARATH^HLH
ParplaEVm020384	Canga	Forest	-3.58604	2.09889	1.08472e-07	2.78707e-06	0.678	0.697	11.117	4.031	ParplaEVm020384^GRXC9_ARATH^Glutaredoxin
ParplaEVm016852	Canga	Forest	3.10089	2.73832	1.08695e-07	2.78833e-06	7.703	16.725	1.452	1.12	ParplaEVm016852
ParplaEVm008794	Canga	Forest	-2.87242	7.06157	1.09945e-07	2.8159e-06	35.543	31.523	162.415	281.833	ParplaEVm008794^MTND1_VITVI^ARD^DUF1005^Tm2
ParplaEVm006204	Canga	Forest	-2.20183	2.29803	1.11628e-07	2.85049e-06	1.756	1.933	6.762	8.629	ParplaEVm006204^U88B1_STERE^U88A1_ARATH^U88F3_PYRCO^UGT2_PUEML^UGT13_PUEML^UDPGT^Tm1
ParplaEVm001626	Canga	Forest	3.39753	1.16852	1.11651e-07	2.85049e-06	3.029	4.995	0.401	0.262	ParplaEVm001626^GLR25_ARATH^GLR31_ORYSJ^GLR28_ARATH^GLR27_ARATH^GLR29_ARATH^GLR33_ARATH^GLR23_ARATH^GLR21_ARATH^ANF_receptor^Peripla_BP_6^SBP_bac_3^Tm1
ParplaEVm008614	Canga	Forest	-2.09329	4.72692	1.12045e-07	2.85598e-06	9.799	11.219	41.924	39.711	ParplaEVm008614^DNJA6_ARATH^DJA8_ORYSJ^DnaJ^DnaJ_C^DnaJ_CXXCXGXG
ParplaEVm011251	Canga	Forest	2.66951	5.90062	1.12604e-07	2.86568e-06	95.124	120.034	11.974	18.67	ParplaEVm011251^DHSO_ARATH^IDND_VITVI^ADH_N^ADH_zinc_N^Glu_dehyd_C
ParplaEVm018390	Canga	Forest	-2.50786	3.89161	1.15079e-07	2.92404e-06	5.816	3.464	26.866	21.318	ParplaEVm018390^mTERF
ParplaEVm014454	Canga	Forest	3.36103	4.16792	1.157e-07	2.93515e-06	27.142	40.644	1.811	4.22	ParplaEVm014454^PNSL1_ARATH^PsbP
ParplaEVm022175	Canga	Forest	-2.52795	4.73123	1.16095e-07	2.94052e-06	10.22	6.181	40.763	45.342	ParplaEVm022175^CUT1C_ARATH^CAAD^Tm1
ParplaEVm006546	Canga	Forest	-2.73748	5.79081	1.18699e-07	3.00172e-06	19.376	10.788	90.167	92.897	ParplaEVm006546^LEGU_CANEN^VPE_SOYBN^VPE_RICCO^VPE2_PHAVU^Peptidase_C13
ParplaEVm002944	Canga	Forest	2.14633	2.19064	1.19393e-07	3.01452e-06	7.102	8.007	1.604	1.542	ParplaEVm002944^KN13B_ARATH^Kinesin^Microtub_bd
ParplaEVm017707	Canga	Forest	-2.82595	2.70732	1.22963e-07	3.09574e-06	1.397	1.998	7.743	14.086	ParplaEVm017707^NDHL_ARATH^NdhL^Tm1
ParplaEVm078463	Canga	Forest	8.10999	-0.630909	1.22996e-07	3.09574e-06	0.961	1.207	0	0	ParplaEVm078463^DTX51_ARATH^DTX52_ARATH
ParplaEVm008284	Canga	Forest	3.55052	5.36761	1.27104e-07	3.19412e-06	73.874	84.371	3.374	8.876	ParplaEVm008284^TBA5_ARATH^TBA5_MAIZE^TBA1_ORYSJ^TBA_PICAB^TBA2_ELEIN^TBA3_ELEIN^Tubulin^Tubulin_C^Tm1
ParplaEVm016162	Canga	Forest	2.23593	3.74042	1.39287e-07	3.49481e-06	19.175	26.391	4.203	4.613	ParplaEVm016162^IOJAC_ARATH^IOJAP_MAIZE^RsfS
ParplaEVm006229	Canga	Forest	3.02332	3.25807	1.41029e-07	3.53299e-06	12.461	22.604	2.586	1.31	ParplaEVm006229^FMO1_ARATH^DTX45_ARATH^FMO2_ARATH^FMO-like^MatE^Tm2
ParplaEVm007884	Canga	Forest	-3.32877	4.25393	1.42125e-07	3.54989e-06	4.267	2.976	20.285	45.43	ParplaEVm007884^C3H18_ARATH^C3H54_ORYSJ^OST-HTH^RRM_1^zf-CCCH
ParplaEVm010659	Canga	Forest	-3.59124	0.216815	1.42146e-07	3.54989e-06	0.131	0.259	2.254	1.906	ParplaEVm010659^HHO5_ARATH^NOH1_ORYSJ^EFM_ARATH^HHO6_ARATH^Myb_DNA-binding
ParplaEVm005111	Canga	Forest	-2.14383	3.19372	1.42763e-07	3.55975e-06	3.928	3.119	12.306	16.094	ParplaEVm005111^TBCC1_BOVIN^TBCC1_HUMAN^TBCC1_CHICK^TBCC1_XENTR^TBCC
ParplaEVm013462	Canga	Forest	-2.35878	5.45848	1.46024e-07	3.63541e-06	13.72	16.279	59.734	79.858	ParplaEVm013462^CAHC_TOBAC^BCA4_ARATH^CAH2_FLALI^BCA3_ARATH^Pro_CA
ParplaEVm005725	Canga	Forest	-3.42245	6.22746	1.47695e-07	3.66562e-06	7.669	19.096	119.799	140.407	ParplaEVm005725^RCA1_LARTR^RCAA_HORVU^RCA2_LARTR^RCA_SPIOL^RCA_VIGRR^RCA_MALDO^AAA^Tm1
ParplaEVm007532	Canga	Forest	2.60323	2.09131	1.5558e-07	3.85535e-06	8.713	6.073	1.341	0.859	ParplaEVm007532^H32_WHEAT^H32_TOBAC^Histone^Tm1
ParplaEVm003178	Canga	Forest	2.14751	2.48604	1.65913e-07	4.09873e-06	8.07	10.565	1.908	1.921	ParplaEVm003178^NCPR2_ARATH^NCPR_CATRO^FAD_binding_1^Flavodoxin_1^Tm1
ParplaEVm000825	Canga	Forest	2.74356	2.32973	1.67232e-07	4.12497e-06	6.742	10.961	1.009	1.411	ParplaEVm000825^PP399_ARATH^PPR^PPR_3^Tm1
ParplaEVm013932	Canga	Forest	-2.0866	5.15193	1.68223e-07	4.14304e-06	14.321	14.015	58.42	51.178	ParplaEVm013932^MSRA4_ARATH^MSRA_LACSA^PMSR^Tm1
ParplaEVm014645	Canga	Forest	3.14489	0.979928	1.70648e-07	4.19633e-06	2.918	3.953	0.373	0.349	ParplaEVm014645^LSF2_ARATH^DSPc
ParplaEVm008940	Canga	Forest	-2.95644	0.698765	1.76595e-07	4.33592e-06	0.463	0.331	2.71	2.867	ParplaEVm008940^UXS2_ARATH^UXS4_ARATH^Epimerase^GDP_Man_Dehyd^RmlD_sub_bind^Tm1
ParplaEVm000695	Canga	Forest	2.26623	2.32716	1.84843e-07	4.53148e-06	7.468	9.394	1.438	1.819	ParplaEVm000695^STXB5_RAT^NTPCR_HUMAN^Lgl_C^NTPase_1^WD40
ParplaEVm015533	Canga	Forest	-4.91392	4.12616	1.93526e-07	4.73711e-06	1.189	1.157	54.065	11.074	ParplaEVm015533^SPX3_ARATH^SPX5_ORYSJ^SPX1_ARATH^SPX2_ORYSJ^SPX^Tm1
ParplaEVm028910	Canga	Forest	-2.36066	8.76886	1.93838e-07	4.7375e-06	152.823	144.212	703.737	684.312	ParplaEVm028910^YCF68_SACOF
ParplaEVm005145	Canga	Forest	-5.38125	3.31622	1.97242e-07	4.81336e-06	0.857	0.115	20.298	17.011	ParplaEVm005145^AVT1A_ARATH^Aa_trans^Tm5
ParplaEVm021766	Canga	Forest	-2.64113	10.4726	2.02335e-07	4.93015e-06	345.961	474.5	2633.61	2033.16	ParplaEVm021766
ParplaEVm013588	Canga	Forest	-2.01485	3.59848	2.07232e-07	5.0418e-06	5.29	4.765	17.063	19.863	ParplaEVm013588^Y1015_ARATH^Tm1
ParplaEVm003620	Canga	Forest	2.27683	1.95204	2.08665e-07	5.06897e-06	6.493	6.461	1.438	0.96	ParplaEVm003620^PP265_ARATH^PPR
ParplaEVm012897	Canga	Forest	2.72448	1.29139	2.12654e-07	5.15807e-06	3.672	4.722	0.608	0.582	ParplaEVm012897^VTE6_ARATH^DUF92^Tm6
ParplaEVm017287	Canga	Forest	-3.70564	4.72045	2.13974e-07	5.1795e-06	5.912	1.933	43.376	49.751	ParplaEVm017287^HYH_ARATH^bZIP_1^Tm2
ParplaEVm012538	Canga	Forest	3.29222	1.8166	2.14184e-07	5.1795e-06	4.813	7.935	0.401	0.844	ParplaEVm012538^CXE18_ARATH^Abhydrolase_3^COesterase
ParplaEVm017774	Canga	Forest	-5.26162	0.714762	2.21418e-07	5.34639e-06	0.055	0.108	1.604	4.787	ParplaEVm017774
ParplaEVm018668	Canga	Forest	8.70136	-0.121724	2.31705e-07	5.58636e-06	1.023	2.221	0	0	ParplaEVm018668
ParplaEVm022594	Canga	Forest	-2.39226	3.08891	2.34247e-07	5.6326e-06	3.07	2.623	10.315	16.938	ParplaEVm022594^Tm1
ParplaEVm005226	Canga	Forest	2.25302	2.65685	2.34326e-07	5.6326e-06	8.568	12.729	1.936	2.11	ParplaEVm005226^RH47_ARATH^RH47B_ORYSJ^DEAD^Helicase_C
ParplaEVm002663	Canga	Forest	2.39592	2.1406	2.35761e-07	5.6584e-06	6.68	8.359	1.59	0.931	ParplaEVm002663^ELF32_ORYSJ^ELF3_ARATH
ParplaEVm001530	Canga	Forest	2.84594	1.42388	2.36105e-07	5.6584e-06	3.755	5.577	0.664	0.495	ParplaEVm001530^RIHA_KLEP3^RIHA_ECO27^IU_nuc_hydro
ParplaEVm008318	Canga	Forest	3.03243	3.21204	2.51642e-07	6.02176e-06	14.093	19.901	2.682	1.048	ParplaEVm008318^MF14A_MOUSE^MF14A_HUMAN^MFS_1^Tm11
ParplaEVm017171	Canga	Forest	-2.15213	4.40319	2.52153e-07	6.025e-06	9.335	6.9	32.093	33.614	ParplaEVm017171^MAF1_XENLA^MAF1_SCHPO^Maf1^Tm1
ParplaEVm015287	Canga	Forest	-2.34111	5.04574	2.72412e-07	6.48972e-06	9.335	13.433	47.04	57.697	ParplaEVm015287^Tm1
ParplaEVm002501	Canga	Forest	3.15067	0.840619	2.80227e-07	6.66599e-06	3.285	2.918	0.401	0.189	ParplaEVm002501^EIN4_ARATH^ETR2_ARATH^GAF^HATPase_c^Response_reg^Tm3
ParplaEVm008504	Canga	Forest	2.91778	1.09236	2.88066e-07	6.8423e-06	3.257	4.118	0.525	0.32	ParplaEVm008504^PUB21_ARATH^U-box
ParplaEVm003135	Canga	Forest	-2.30674	4.41963	3.16684e-07	7.49985e-06	6.86	8.179	27.599	39.929	ParplaEVm003135^FTHS_SPIOL^FTHS_ARATH^FTHFS
ParplaEVm000694	Canga	Forest	-2.1331	3.04719	3.18198e-07	7.51959e-06	3.181	3.234	15.805	9.91	ParplaEVm000694^EDR1_ARATH^STY8_ARATH^SIS8_ARATH^PB1^Pkinase^Pkinase_Tyr^Tm1
ParplaEVm012829	Canga	Forest	5.44297	-0.342816	3.18456e-07	7.51959e-06	1.162	1.524	0.055	0	ParplaEVm012829^TNG2_MOUSE^TNG2_BOVIN^TANGO2
ParplaEVm010693	Canga	Forest	-2.49978	5.58536	3.2319e-07	7.62016e-06	18.913	11.234	79.244	75.959	ParplaEVm010693^ADNT1_ARATH^Mito_carr^Tm1
ParplaEVm019840	Canga	Forest	-5.31851	2.73229	3.31119e-07	7.79564e-06	0.539	0.129	6.043	18.8	ParplaEVm019840^BH162_ARATH^HLH
ParplaEVm003470	Canga	Forest	-2.04822	2.40962	3.33696e-07	7.8448e-06	1.839	2.501	8.545	7.741	ParplaEVm003470^YSL3_ARATH^YSL11_ORYSJ^OPT^Tm7
ParplaEVm023729	Canga	Forest	7.89951	-0.807797	3.37488e-07	7.92232e-06	0.913	0.934	0	0	ParplaEVm023729
ParplaEVm002666	Canga	Forest	2.42054	4.63524	3.41366e-07	8.00165e-06	32.722	54.307	7.757	6.985	ParplaEVm002666^AMO_ARATH^Cu_amine_oxid^Cu_amine_oxidN2^Cu_amine_oxidN3^Tm1
ParplaEVm014832	Canga	Forest	-3.62511	2.76278	3.43256e-07	8.0342e-06	1.556	0.568	8.462	15.57	ParplaEVm014832
ParplaEVm019719	Canga	Forest	2.17319	3.67449	3.45461e-07	8.07403e-06	18.892	24.271	3.844	4.875	ParplaEVm019719^TRL31_ORYSJ^TRL31_ARATH^Thioredoxin
ParplaEVm011345	Canga	Forest	-2.29615	3.37396	3.49069e-07	8.14646e-06	4.626	2.71	16.136	16.691	ParplaEVm011345^P2C73_ARATH^P2C34_ARATH^P2C48_ORYSJ^PP2C
ParplaEVm009724	Canga	Forest	-2.64877	6.31727	3.5175e-07	8.1971e-06	26.996	18.831	103.843	156.588	ParplaEVm009724^CRD1_GOSHI^CRD1_EUPES^SIP21_ARATH^CRD1_ARATH^MIP^Rubrerythrin^Tm2
ParplaEVm001516	Canga	Forest	-2.34687	4.01152	3.55429e-07	8.27082e-06	5.905	5.175	20.16	30.995	ParplaEVm001516^HMA8_ARATH^E1-E2_ATPase^HMA^Hydrolase^Tm4
ParplaEVm012812	Canga	Forest	-2.31676	3.94845	3.57295e-07	8.30219e-06	4.633	6.167	20.257	28.623	ParplaEVm012812^KCR1_ARATH^KCR2_ARATH^adh_short^Tm1
ParplaEVm008330	Canga	Forest	-2.26889	3.34124	3.63381e-07	8.43138e-06	2.773	4.535	14.781	17.214	ParplaEVm008330^Y1181_ARATH^ABC1^Tm1
ParplaEVm009892	Canga	Forest	-2.78308	5.26498	3.80668e-07	8.81973e-06	8.775	11.615	85.618	42.927	ParplaEVm009892^PPA3_ARATH^PPA8_ARATH^PPA7_ARATH^Metallophos^Tm1
ParplaEVm001712	Canga	Forest	-2.03078	2.20589	3.81258e-07	8.82066e-06	1.673	2.142	7.398	6.737	ParplaEVm001712^TPS9_ARATH^TPS8_ARATH^Glyco_transf_20^Trehalose_PPase
ParplaEVm007957	Canga	Forest	-2.4097	9.43365	3.85263e-07	8.90045e-06	253.942	203.664	1189.88	1025.47	ParplaEVm007957^ADT1_GOSHI^ADT1_SOLTU^ADT_ORYSJ^ADT3_ARATH^ADT1_YEAST^ADT_NEUCR^ADT2_WHEAT^ADT2_SOLTU^Mito_carr^Tm1
ParplaEVm002107	Canga	Forest	3.64854	0.818776	3.86116e-07	8.90734e-06	3.99	2.242	0.221	0.233	ParplaEVm002107^PGIP1_ARATH^EIX2_SOLLC^SIK1_ORYSJ^FLOR1_ARATH^Y5374_ARATH^CF9_SOLPI^EIX1_SOLLC^LRRNT_2^LRR_1^LRR_6^Tm1
ParplaEVm010118	Canga	Forest	-2.63806	5.97449	3.91256e-07	9.01293e-06	16.783	19.614	75.829	129.101	ParplaEVm010118^STAR7_HUMAN^START^Tm1
ParplaEVm010485	Canga	Forest	-2.46808	3.52855	4.04402e-07	9.28909e-06	4.26	3.126	14.242	22.889	ParplaEVm010485^CSE_ARATH^LFS_ALLCE^MGLL_HUMAN^Abhydrolase_6^Hydrolase_4^Polyketide_cyc2^Tm1
ParplaEVm007602	Canga	Forest	2.56453	2.92832	4.12923e-07	9.46732e-06	14.162	12.578	2.821	1.222	ParplaEVm007602^PHSC_ARATH^AA_permease_2^Tm11
ParplaEVm003942	Canga	Forest	-2.18456	3.66526	4.14613e-07	9.48286e-06	5.235	4.312	16.634	22.919	ParplaEVm003942^ALMT9_ARATH^ALMT^Tm1
ParplaEVm013037	Canga	Forest	-3.88818	2.16709	4.28058e-07	9.76251e-06	0.947	0.223	8.545	7.64	ParplaEVm013037^EID1_ARATH^F-box
ParplaEVm016118	Canga	Forest	-2.34644	6.93475	4.50818e-07	1.02441e-05	49.263	34.736	202.555	186.404	ParplaEVm016118^SODF_NICPL^SODF_SOYBN^Sod_Fe_N
ParplaEVm021265	Canga	Forest	2.63135	1.26518	4.51091e-07	1.02441e-05	3.575	4.585	0.65	0.553	ParplaEVm021265^Tm1
ParplaEVm001199	Canga	Forest	2.21138	2.4978	4.77488e-07	1.08282e-05	8.685	10.306	2.295	1.353	ParplaEVm001199^WDR3_HUMAN^WDR3_MOUSE^WDR3_DICDI^Utp12^WD40^Tm1
ParplaEVm029388	Canga	Forest	7.93998	-0.774486	4.83119e-07	1.09405e-05	0.83	1.078	0	0	ParplaEVm029388^PROT1_ORYSJ^Aa_trans^Tm3
ParplaEVm007670	Canga	Forest	3.0737	6.96232	4.88562e-07	1.10481e-05	318.252	146.591	22.58	27.546	ParplaEVm007670^KCS19_ARATH^ACP_syn_III_C^FAE1_CUT1_RppA^Tm1
ParplaEVm016791	Canga	Forest	-2.04541	5.41912	4.91053e-07	1.10888e-05	18.532	16.358	69.51	61.64	ParplaEVm016791
ParplaEVm020405	Canga	Forest	-2.63872	4.2064	5.00949e-07	1.12964e-05	4.785	5.901	21.377	38.911	ParplaEVm020405^PAP7_ARATH^PAP7_ORYSJ^PAP_fibrillin
ParplaEVm005739	Canga	Forest	-2.93072	1.7058	5.04098e-07	1.13355e-05	1.058	0.532	4.522	6.635	ParplaEVm005739^OCT4_ARATH^MFS_1^Sugar_tr^Tm5
ParplaEVm019647	Canga	Forest	-2.08387	4.82506	5.143e-07	1.15487e-05	11.977	10.659	39.076	47.991	ParplaEVm019647^DUF1677
ParplaEVm006175	Canga	Forest	2.17535	4.16607	5.31739e-07	1.19069e-05	26.16	34.75	5.476	6.796	ParplaEVm006175^SETD3_CANLF^RBCMT_TOBAC^SETD3_XENTR^Rubis-subs-bind^Tm1
ParplaEVm015948	Canga	Forest	-2.13863	4.70933	5.44557e-07	1.21594e-05	9.086	11.147	35.757	45.153	ParplaEVm015948^Tm2
ParplaEVm012877	Canga	Forest	-2.75915	3.31778	5.45287e-07	1.21594e-05	3.589	1.782	13.426	19.659	ParplaEVm012877^CXE1_ACTER^Abhydrolase_3^COesterase^Tm1
ParplaEVm022525	Canga	Forest	-2.18944	2.4211	5.5572e-07	1.23748e-05	2.351	1.689	7.301	9.458	ParplaEVm022525
ParplaEVm007161	Canga	Forest	8.55648	-0.248645	5.59347e-07	1.24383e-05	0.913	2.012	0	0	ParplaEVm007161^RKS1_ARATH^Y1141_ARATH^B_lectin^PAN_2^Pkinase^S_locus_glycop^Tm1
ParplaEVm015763	Canga	Forest	-2.32847	1.87333	5.60534e-07	1.24474e-05	1.59	0.977	6.07	5.631	ParplaEVm015763^YDFG_SALTY^KDSR_BOVIN^adh_short
ParplaEVm016277	Canga	Forest	2.08969	4.04895	5.62511e-07	1.24741e-05	31.332	24.163	5.531	6.33	ParplaEVm016277^YKJ1_YEAST^CRAL_TRIO
ParplaEVm014624	Canga	Forest	-4.02733	2.79717	5.93927e-07	1.31344e-05	0.477	1.222	7.107	17.971	ParplaEVm014624^NAA50_DANRE^Acetyltransf_1
ParplaEVm015241	Canga	Forest	-2.41954	3.35925	5.96882e-07	1.31816e-05	4.419	2.343	17.962	15.032	ParplaEVm015241^PDDEXK_6
ParplaEVm015174	Canga	Forest	-2.6699	3.50684	5.99811e-07	1.3228e-05	3.914	2.544	13.606	23.748	ParplaEVm015174^NDHT_ARATH^DnaJ^Tm1
ParplaEVm014109	Canga	Forest	-3.54627	4.7537	6.04506e-07	1.33132e-05	6.666	2.228	41.717	52.72	ParplaEVm014109^YAI5_SCHPO^SDT1_YEAST^HAD_2^Tm1
ParplaEVm004531	Canga	Forest	-2.08338	2.77125	6.06147e-07	1.33176e-05	2.51	2.94	12.818	8.222	ParplaEVm004531^YBEY_ARATH^Hydrolase_3^UPF0054
ParplaEVm011372	Canga	Forest	7.81154	-0.881104	6.06363e-07	1.33176e-05	0.878	0.87	0	0	ParplaEVm011372^STP5_ARATH^Sugar_tr^Tm8
ParplaEVm002729	Canga	Forest	-2.47073	3.44826	6.23672e-07	1.36603e-05	2.4	4.6	19.413	15.89	ParplaEVm002729^OP10_MAIZE^CH^Tm2
ParplaEVm011010	Canga	Forest	-2.67422	7.2502	6.28995e-07	1.37448e-05	36.249	49.951	192.074	305.843	ParplaEVm011010^MDHG1_BRANA^MDHG_CITLA^MDHG_CUCSA^MDHG2_BRANA^MDHG_ORYSJ^Ldh_1_C^Ldh_1_N^Tm1
ParplaEVm028220	Canga	Forest	8.58985	-0.219634	6.29246e-07	1.37448e-05	0.906	2.099	0	0	ParplaEVm028220
ParplaEVm008357	Canga	Forest	-2.09755	3.8724	6.48317e-07	1.41421e-05	6.721	4.873	25.179	20.052	ParplaEVm008357^Tm1
ParplaEVm029051	Canga	Forest	-2.11972	6.77829	6.50286e-07	1.41658e-05	41.781	44.036	180.805	158.815	ParplaEVm029051^YCF68_SACOF^YCF68_ORYSJ^DUF2647
ParplaEVm005724	Canga	Forest	2.72468	8.16395	6.52967e-07	1.42049e-05	415.374	625.375	88.964	54.844	ParplaEVm005724^CATA1_GOSHI^CATA1_RICCO^CATA_HELAN^CATA1_CUCPE^CATA1_SOYBN^CATA3_MAIZE^CATA4_SOYBN^Catalase^Catalase-rel^Tm1
ParplaEVm016190	Canga	Forest	3.66429	0.920534	6.57221e-07	1.42781e-05	4.377	2.401	0.318	0.116	ParplaEVm016190^GGP5_ARATH^GATase
ParplaEVm004119	Canga	Forest	2.64523	3.62932	6.66645e-07	1.44632e-05	17.952	26.025	2.309	4.118	ParplaEVm004119^PP202_ARATH^PP157_ARATH^PPR^PPR_1^Tm1
ParplaEVm008809	Canga	Forest	-2.24252	3.40564	6.77724e-07	1.46837e-05	4.536	3.191	13.813	19.426	ParplaEVm008809^CAS_ARATH^Rhodanese^Tm2
ParplaEVm013554	Canga	Forest	9.26429	0.379241	6.78799e-07	1.46872e-05	1.113	3.701	0	0	ParplaEVm013554^PYRC5_PYRCO^TP7_TOBAC^IFRH_TOBAC^IRL1_GINBI^NmrA
ParplaEVm012584	Canga	Forest	4.81231	4.03625	6.92061e-07	1.49539e-05	53.626	11.78	1.341	0.771	ParplaEVm012584^E13G_TOBAC^E13C_TOBAC^E13B_SOYBN^E13I_TOBAC^E13C_MUSAC^E13B_VITVI^E13L_TOBAC^Glyco_hydro_17^Tm1
ParplaEVm022178	Canga	Forest	7.85795	-0.841901	7.20387e-07	1.5545e-05	0.989	0.812	0	0	ParplaEVm022178^LTO1_MOUSE^Yae1_N
ParplaEVm037357	Canga	Forest	7.90812	-0.801351	7.23881e-07	1.55995e-05	0.781	1.078	0	0	ParplaEVm037357^WAKLE_ARATH^WAKLH_ARATH^Pkinase
ParplaEVm001809	Canga	Forest	2.78775	4.89186	7.2891e-07	1.56867e-05	50.618	57.232	9.9	4.365	ParplaEVm001809^PHSH_VICFA^PHSH_SOLTU^Phosphorylase
ParplaEVm016397	Canga	Forest	-3.01887	5.27006	7.32735e-07	1.5741e-05	5.172	12.563	66.647	64.114	ParplaEVm016397^NDHM_VITVI^NDHM_POPJC^NdhM^Tm1
ParplaEVm016031	Canga	Forest	-4.98211	4.77251	7.33394e-07	1.5741e-05	1.521	1.984	86.489	15.686	ParplaEVm016031^Tm1
ParplaEVm000260	Canga	Forest	2.41188	4.36371	7.37411e-07	1.5806e-05	26.512	45.409	5.835	6.446	ParplaEVm000260^GWD1_CITRE^GWD1_SOLTU^GWD1_ARATH^PPDK_N^SOUL^Tm1
ParplaEVm019627	Canga	Forest	3.63947	1.0881	7.55877e-07	1.61586e-05	5.117	2.501	0.29	0.306	ParplaEVm019627
ParplaEVm006112	Canga	Forest	-4.39927	4.89341	7.62319e-07	1.62746e-05	1.888	3.723	86.379	22.846	ParplaEVm006112^GLPT1_ARATH^MFS_1^Tm7
ParplaEVm001033	Canga	Forest	3.87128	-0.0418964	7.93365e-07	1.68925e-05	1.604	1.689	0.138	0.044	ParplaEVm001033^RGA3_SOLBU^RGA4_SOLBU^RGA1_SOLBU^LRR_1^NB-ARC^Rx_N
ParplaEVm021277	Canga	Forest	4.35516	0.0785929	7.94485e-07	1.68939e-05	1.68	1.955	0.055	0.16	ParplaEVm021277^DOF15_ARATH^zf-Dof
ParplaEVm003589	Canga	Forest	3.84799	1.07381	8.13803e-07	1.72817e-05	4.965	2.623	0.166	0.349	ParplaEVm003589^RLP1_ARATH^RLP21_ARATH^RLP9A_ARATH^RLP56_ARATH^RLP35_ARATH^LRRNT_2^LRR_1^LRR_6^LRR_8
ParplaEVm016329	Canga	Forest	-2.74173	1.11056	8.23143e-07	1.74569e-05	0.526	0.668	3.028	4.278	ParplaEVm016329^PCR2_ARATH^PLAC8^Tm1
ParplaEVm012546	Canga	Forest	-2.4862	2.83442	8.25235e-07	1.74782e-05	2.918	1.603	9.527	13.533	ParplaEVm012546^KUA1_ARATH^MYBS3_ORYSJ^M5162_ARATH^Myb_DNA-binding^zf-CCHC_4^Tm1
ParplaEVm024640	Canga	Forest	2.69833	1.93869	8.38022e-07	1.77256e-05	5	8.387	1.161	0.684	ParplaEVm024640
ParplaEVm014216	Canga	Forest	-3.2713	4.25365	8.40764e-07	1.77602e-05	5.428	2.056	39.601	26.498	ParplaEVm014216^HPP^Tm3
ParplaEVm002636	Canga	Forest	2.27187	3.91696	8.43633e-07	1.77973e-05	22.716	29.051	3.913	5.835	ParplaEVm002636^CSLG2_ARATH^CESA4_ARATH^CSLB4_ARATH^CESA7_ARATH^CSLG1_ARATH^CSLG3_ARATH^Cellulose_synt^Tm3
ParplaEVm012730	Canga	Forest	-2.1763	2.19852	9.00236e-07	1.89416e-05	1.874	1.61	5.987	8.382	ParplaEVm012730^BRG1_ARATH^BOI_ARATH
ParplaEVm014207	Canga	Forest	3.7981	0.689135	9.05209e-07	1.90213e-05	3.437	2.242	0.138	0.306	ParplaEVm014207^HIP47_ARATH^Tm2
ParplaEVm004673	Canga	Forest	-4.25827	5.32618	9.10489e-07	1.91038e-05	1.577	6.77	73.45	71.739	ParplaEVm004673^EGY3_ARATH^Tm1
ParplaEVm005584	Canga	Forest	3.80543	1.11514	9.11519e-07	1.91038e-05	3.036	4.844	0.415	0.058	ParplaEVm005584^BH062_ARATH^BH077_ARATH^BH078_ARATH^HLH
ParplaEVm007459	Canga	Forest	2.04891	2.41214	9.19422e-07	1.92442e-05	9.944	7.511	2.116	1.703	ParplaEVm007459
ParplaEVm011952	Canga	Forest	2.68097	1.20185	9.23419e-07	1.93027e-05	3.326	4.492	0.567	0.582	ParplaEVm011952^YR106_MIMIV^Tm3
ParplaEVm003134	Canga	Forest	-2.52165	3.02721	9.25735e-07	1.93259e-05	2.752	2.321	9.098	17.36	ParplaEVm003134^LACS9_ARATH^AMP-binding^Tm1
ParplaEVm001462	Canga	Forest	-2.30019	3.75601	9.29604e-07	1.93815e-05	5.774	3.78	18.238	24.446	ParplaEVm001462^GLR32_ARATH^GLR31_ARATH^GLR33_ARATH^ANF_receptor^Lig_chan^Peripla_BP_6^SBP_bac_3^Tm1
ParplaEVm019849	Canga	Forest	-2.3819	4.51997	9.61128e-07	2.00127e-05	9.806	5.628	34.693	38.474	ParplaEVm019849^AX22B_VIGRR^IAA4_PEA^AUX_IAA
ParplaEVm006248	Canga	Forest	3.00272	3.3397	9.84127e-07	2.0465e-05	17.862	19.219	3.111	1.033	ParplaEVm006248^BEBT_TOBAC^Transferase^Tm1
ParplaEVm008269	Canga	Forest	2.15397	2.44027	1.01359e-06	2.10254e-05	10.711	7.331	2.005	1.644	ParplaEVm008269^TBB3_ANEPH^TBB5_ORYSJ^TBB3_SOYBN^TBB_CICAR^TBB5_GOSHI^TBB3_ORYSJ^TBB_LYMST^TBB1_MAIZE^TBB1_AVESA^TBB3_GOSHI^TBB7_MAIZE^Tubulin^Tubulin_C
ParplaEVm003454	Canga	Forest	3.0506	1.52953	1.0137e-06	2.10254e-05	3.962	6.239	0.401	0.757	ParplaEVm003454^OBGC_ARATH^GTP1_OBG^MMR_HSR1
ParplaEVm014349	Canga	Forest	-2.05824	4.72837	1.01667e-06	2.10597e-05	10.476	11.004	48.022	33.527	ParplaEVm014349^IPYR_ORYSJ^IPYR2_ARATH^Pyrophosphatase
ParplaEVm013874	Canga	Forest	-2.11408	4.00654	1.04464e-06	2.16112e-05	5.29	7.338	28.553	21.274	ParplaEVm013874^CYL2_ARATH^CYL1_ORYSJ^Cyclase
ParplaEVm002627	Canga	Forest	2.2998	2.76317	1.04976e-06	2.16892e-05	10.227	12.93	2.765	1.426	ParplaEVm002627^CNGC1_ARATH^CNG13_ARATH^CNG10_ARATH^Ion_trans^Tm4
ParplaEVm018020	Canga	Forest	-3.14994	1.59489	1.05747e-06	2.18204e-05	0.844	0.438	3.747	6.766	ParplaEVm018020^PYR1_ARATH^Polyketide_cyc2
ParplaEVm003547	Canga	Forest	-2.12868	5.99327	1.08653e-06	2.23625e-05	23.684	25.867	87.042	109.616	ParplaEVm003547^ABA2_PRUAR^ABA2_CAPAN^ABA2_NICPL^ZEP_ORYSJ^FAD_binding_3^FHA^NAD_binding_8^Tm1
ParplaEVm016551	Canga	Forest	-2.02784	3.18616	1.09147e-06	2.24352e-05	4.177	3.313	11.725	16.108	ParplaEVm016551
ParplaEVm020424	Canga	Forest	7.78656	-0.901253	1.11925e-06	2.29182e-05	0.947	0.755	0	0	ParplaEVm020424^CYP95_ARATH^PUB13_ARATH^Pro_isomerase
ParplaEVm030883	Canga	Forest	-2.73406	3.34897	1.12795e-06	2.30668e-05	3.914	1.653	17.312	16.472	ParplaEVm030883^AX10A_SOYBN^AX15A_SOYBN^Auxin_inducible
ParplaEVm027446	Canga	Forest	2.8612	1.85678	1.16366e-06	2.37064e-05	8.492	4.262	0.816	0.771	ParplaEVm027446
ParplaEVm007359	Canga	Forest	-2.60397	2.46198	1.16559e-06	2.37155e-05	1.839	1.43	12.196	5.879	ParplaEVm007359
ParplaEVm016423	Canga	Forest	5.16311	-0.578554	1.16948e-06	2.37645e-05	1.086	1.128	0.041	0	ParplaEVm016423^EF100_ARATH^AP2
ParplaEVm000794	Canga	Forest	-3.58437	2.96947	1.20334e-06	2.44217e-05	1.452	1.064	21.377	6.403	ParplaEVm000794^RCBT2_PONAB^IBTK_HUMAN^RCBT2_RAT^RCBT2_MOUSE^Ank^Ank_4^RCC1
ParplaEVm008765	Canga	Forest	-2.22448	2.6293	1.22716e-06	2.48736e-05	2.247	2.321	7.411	12.049	ParplaEVm008765
ParplaEVm013305	Canga	Forest	2.8318	2.18039	1.26924e-06	2.56941e-05	6.154	9.861	0.719	1.368	ParplaEVm013305^KN7N_ARATH^Tm1
ParplaEVm006234	Canga	Forest	3.21796	0.417497	1.27942e-06	2.58675e-05	2.102	2.444	0.29	0.16	ParplaEVm006234^WRKY6_ARATH^WRKY
ParplaEVm004112	Canga	Forest	-2.30127	3.52041	1.30873e-06	2.64268e-05	3.139	4.974	15.155	21.085	ParplaEVm004112^TRP5_ARATH^TRP2_ARATH^TRP3_ARATH^TRP4_ARATH^Myb_DNA-binding^Tm1
ParplaEVm007883	Canga	Forest	3.17358	1.43149	1.37148e-06	2.75896e-05	3.271	6.354	0.595	0.335	ParplaEVm007883^CIA2_ARATH^CCT^Tm1
ParplaEVm011452	Canga	Forest	-2.39425	1.70103	1.381e-06	2.77231e-05	1.39	0.791	5.6	4.904	ParplaEVm011452
ParplaEVm005260	Canga	Forest	-3.85826	1.74755	1.38157e-06	2.77231e-05	0.408	0.51	2.987	9.211	ParplaEVm005260^4CLL6_ARATH^AMP-binding^Tm2
ParplaEVm017680	Canga	Forest	-2.62097	5.91934	1.38584e-06	2.77739e-05	19.673	15.711	70.104	126.729	ParplaEVm017680^DUF3067^Tm1
ParplaEVm011888	Canga	Forest	2.37991	1.71842	1.39543e-06	2.79312e-05	4.972	6.052	0.802	1.193	ParplaEVm011888^GT644_ARATH^Glyco_transf_64^Tm1
ParplaEVm009808	Canga	Forest	-2.00842	2.0127	1.39868e-06	2.79615e-05	1.936	1.43	6.513	5.85	ParplaEVm009808^ODPA_PEA^E1_dh
ParplaEVm011243	Canga	Forest	4.40068	0.829978	1.4278e-06	2.84726e-05	2.552	3.96	0.235	0	ParplaEVm011243^CHOMT_MEDSA^Dimerisation^Methyltransf_2
ParplaEVm004794	Canga	Forest	-3.11245	4.27928	1.43851e-06	2.86505e-05	2.268	6.174	36.697	29.685	ParplaEVm004794^CRK25_ARATH^CRK10_ARATH^CRK30_ARATH^CRK28_ARATH^CRK5_ARATH^CRK32_ARATH^CRK8_ARATH^POLR2_ARATH^CRK36_ARATH^Y1643_ARATH^CRK4_ARATH^POLR1_ARATH^CRK31_ARATH^Pkinase^Pkinase_Tyr^Retrotran_gag_2^Stress-antifung^gag_pre-integrs^Tm1
ParplaEVm015343	Canga	Forest	-2.65471	3.58878	1.50653e-06	2.99308e-05	2.455	4.456	15.141	24.374	ParplaEVm015343^MYO15_ARATH^OP1_MAIZE^Myosin_head
ParplaEVm020627	Canga	Forest	-4.52077	3.36677	1.52104e-06	3.01689e-05	1.438	0.374	11.159	26.469	ParplaEVm020627^RHA2A_ARATH^zf-RING_11^zf-RING_2^Tm1
ParplaEVm004788	Canga	Forest	2.04589	3.88075	1.52227e-06	3.01689e-05	20.538	28.548	5.116	5.733	ParplaEVm004788^CLPX1_ARATH^JMJ25_ARATH^AAA^AAA_2^ClpB_D2-small^JmjC^MCM^Tm1
ParplaEVm005404	Canga	Forest	-2.18317	6.16177	1.53799e-06	3.04427e-05	25.558	28.44	94.426	127.951	ParplaEVm005404^CCD1_PHAVU^CCD1_PEA^NFYA7_ARATH^CBFB_NFYA^RPE65^Tm1
ParplaEVm011404	Canga	Forest	2.51593	1.42083	1.58481e-06	3.12923e-05	4.363	4.693	0.926	0.48	ParplaEVm011404^OEP39_ARATH^Bac_surface_Ag
ParplaEVm009282	Canga	Forest	2.29929	2.82635	1.59415e-06	3.14137e-05	14.21	9.868	1.742	2.721	ParplaEVm009282^GPMA_BARHE^YO283_YEAST^His_Phos_1
ParplaEVm011373	Canga	Forest	2.51288	1.39494	1.59488e-06	3.14137e-05	5.069	3.788	0.843	0.582	ParplaEVm011373^BH030_ARATH^BCA5_ARATH^BH106_ARATH^BH032_ARATH^BH131_ARATH^BH107_ARATH^HLH^Tm2
ParplaEVm009484	Canga	Forest	2.71175	4.94728	1.6308e-06	3.20817e-05	39.077	72.275	9.693	5.791	ParplaEVm009484^IDHC_SOYBN^IDHP_MEDSA^IDHC_TOBAC^ICDHC_ARATH^ICDHP_ARATH^IDHC_SOLTU^Iso_dh^Tm1
ParplaEVm012975	Canga	Forest	-2.15783	5.67734	1.63953e-06	3.2214e-05	22.045	17.106	69.745	88.866	ParplaEVm012975^REDX2_CATRO^DMS1B_WHEAT^MER_ERYCB^Aldo_ket_red^Tm1
ParplaEVm016367	Canga	Forest	-2.0983	3.7344	1.64641e-06	3.22887e-05	4.937	5.62	16.703	24.257	ParplaEVm016367^PLPHP_DICDI^PLPHP_HUMAN^PLPHP_MOUSE^PLPHP_BOVIN^Ala_racemase_N^Tm2
ParplaEVm004852	Canga	Forest	-2.5172	3.85609	1.6545e-06	3.23891e-05	2.973	6.059	22.455	24.446	ParplaEVm004852^LPR2_ARATH^LPR1_ARATH^Cu-oxidase^Cu-oxidase_3^mTERF^Tm1
ParplaEVm010989	Canga	Forest	-2.09294	3.62852	1.67207e-06	3.26931e-05	5.214	4.607	15.459	22.628	ParplaEVm010989^PDK_ARATH^SKI25_ARATH^FCF2_SCHPO^BCDHK_Adom3^Fcf2
ParplaEVm022180	Canga	Forest	7.65992	-1.00646	1.69859e-06	3.31307e-05	0.788	0.783	0	0	ParplaEVm022180
ParplaEVm017288	Canga	Forest	-2.14682	1.57841	1.72324e-06	3.353e-05	1.272	1.035	4.3	4.991	ParplaEVm017288^ATL39_ARATH^ATL7_ARATH^ATL36_ARATH^ATL9_ARATH^ATL59_ARATH^zf-ANAPC11^zf-RING_2^Tm1
ParplaEVm040740	Canga	Forest	7.68546	-0.985944	1.72634e-06	3.35495e-05	0.726	0.884	0	0	ParplaEVm040740^U74F2_ARATH^Tm1
ParplaEVm006367	Canga	Forest	-3.12751	1.12901	1.73732e-06	3.3722e-05	0.574	0.374	2.696	4.947	ParplaEVm006367^UFOG6_FRAAN^UDPGT
ParplaEVm007820	Canga	Forest	-2.63329	6.55299	1.81125e-06	3.504e-05	25.786	28.713	106.304	199.21	ParplaEVm007820^F16P2_MUSAC^F16P2_SOLTU^F16P2_ARATH^F16P2_SPIOL^F16P2_BETVU^FBPase^Tm1
ParplaEVm015532	Canga	Forest	2.51708	1.06691	1.81177e-06	3.504e-05	3.506	3.471	0.553	0.568	ParplaEVm015532^NRT27_ARATH^NRT25_ARATH^MFS_1^Tm2
ParplaEVm016154	Canga	Forest	-4.68791	1.87824	1.8284e-06	3.53189e-05	0.38	0.201	2.738	11.03	ParplaEVm016154^SGRL_ARATH^Staygreen
ParplaEVm010364	Canga	Forest	-2.23148	7.32837	1.83198e-06	3.53456e-05	56.634	61.3	213.811	288.221	ParplaEVm010364^S17P_SPIOL^S17P_WHEAT^S17P_ARATH^FBPase
ParplaEVm010969	Canga	Forest	-2.16854	2.68556	1.86287e-06	3.58983e-05	2.095	2.796	7.951	12.121	ParplaEVm010969^RIMP_LEPBP^RIMP_LEPIN^DUF150^Tm1
ParplaEVm021619	Canga	Forest	-2.82996	3.36188	1.91884e-06	3.69087e-05	3.81	1.502	16.427	17.971	ParplaEVm021619^RAP21_ARATH^ERF10_ARATH^AP2
ParplaEVm013686	Canga	Forest	8.29354	-0.476225	1.91991e-06	3.69087e-05	0.774	1.675	0	0	ParplaEVm013686^RD22_ARATH^BURP3_ORYSJ^BURP
ParplaEVm001248	Canga	Forest	-2.20051	5.99436	1.93138e-06	3.70848e-05	23.096	24.508	81.415	116.95	ParplaEVm001248^Y5977_ARATH^LRRNT_2^Pkinase^Tm2
ParplaEVm008146	Canga	Forest	-3.27251	2.70089	1.98666e-06	3.81006e-05	1.95	0.604	10.44	12.136	ParplaEVm008146^RBK1_ARATH^Pkinase^Pkinase_Tyr^Tm1
ParplaEVm010879	Canga	Forest	-2.20698	5.88007	2.01078e-06	3.85172e-05	19.231	24.602	77.764	105.746	ParplaEVm010879^ATPG1_ARATH^ATPG_TOBAC^ATPG_PEA^ATP-synt
ParplaEVm001174	Canga	Forest	2.41084	4.86485	2.03866e-06	3.89581e-05	38.137	63.851	7.453	9.939	ParplaEVm001174^DPE2_ARATH^DPE2_ORYSJ^CBM_20^Glyco_hydro_77
ParplaEVm025766	Canga	Forest	5.99836	0.911586	2.09392e-06	3.99664e-05	1.466	5.656	0.097	0	ParplaEVm025766^HIP39_ARATH^HIP12_ARATH^HMA
ParplaEVm014352	Canga	Forest	-2.8415	1.52977	2.10674e-06	4.01634e-05	1.01	0.46	5.738	4.002	ParplaEVm014352^RB11C_LOTJA^Arf^Ras
ParplaEVm019474	Canga	Forest	-4.83711	1.84763	2.1568e-06	4.10354e-05	0.463	0.057	7.232	6.17	ParplaEVm019474^XERIC_ARATH^zf-RING_2^Tm2
ParplaEVm019762	Canga	Forest	-2.53998	3.99255	2.1576e-06	4.10354e-05	6.154	3.601	20.091	31.504	ParplaEVm019762^CML30_ARATH^EF-hand_7^EF-hand_8
ParplaEVm015488	Canga	Forest	2.9017	0.591035	2.19705e-06	4.16868e-05	2.552	2.48	0.263	0.335	ParplaEVm015488^SABP2_TOBAC^MES9_ARATH^MES10_ARATH^PIR7A_ORYSJ^Abhydrolase_1^Hydrolase_4^Tm1
ParplaEVm013432	Canga	Forest	2.46731	1.86758	2.20881e-06	4.18603e-05	7.786	4.629	1.079	0.975	ParplaEVm013432^SWET3_ARATH^MtN3_slv^Tm2
ParplaEVm010365	Canga	Forest	-2.22765	4.78159	2.31782e-06	4.38226e-05	9.384	10.853	33.434	52.473	ParplaEVm010365^HBPL1_ARATH^DUF2358^SOUL^Tm1
ParplaEVm005776	Canga	Forest	-3.01971	2.57013	2.38198e-06	4.48242e-05	1.431	1.301	5.697	14.537	ParplaEVm005776^RIBA3_ARATH^RIBA3_ORYSJ^DHBP_synthase^GTP_cyclohydro2
ParplaEVm011164	Canga	Forest	3.05053	4.37382	2.3921e-06	4.4962e-05	30.032	46.638	2.489	5.879	ParplaEVm011164^ACCH1_ARATH^LHWL3_ARATH^ACH11_ARATH^ACCH9_ARATH^ACCH2_ARATH^ACCH3_ARATH^2OG-FeII_Oxy^DIOX_N^bHLH-MYC_N
ParplaEVm003538	Canga	Forest	4.56548	0.615586	2.40431e-06	4.51385e-05	3.962	1.574	0.069	0.146	ParplaEVm003538^SEOB_ARATH^SEO_N
ParplaEVm025258	Canga	Forest	-2.79897	0.710618	2.45106e-06	4.59623e-05	0.498	0.359	2.351	3.201	ParplaEVm025258^PSBR_TOBAC^PSBR_ARATH^PsbR^Tm1
ParplaEVm010310	Canga	Forest	8.34436	-0.42737	2.48721e-06	4.65857e-05	1.77	0.755	0	0	ParplaEVm010310^GDL48_ARATH^GDL66_ARATH^Lipase_GDSL^Tm1
ParplaEVm000749	Canga	Forest	-2.7926	2.83325	2.49313e-06	4.66422e-05	1.217	2.587	8.905	14.886	ParplaEVm000749^RGA3_SOLBU^RGA1_SOLBU^RGA4_SOLBU^RGA2_SOLBU^R13L1_ARATH^LRR_1^LRR_5^NB-ARC^Rx_N
ParplaEVm006980	Canga	Forest	-4.07434	0.885883	2.50842e-06	4.68736e-05	0.318	0.108	4.784	1.892	ParplaEVm006980^DTX9_ARATH^MatE^Tm12
ParplaEVm005726	Canga	Forest	2.67948	5.39258	2.51813e-06	4.70002e-05	101.555	49.657	12.445	9.066	ParplaEVm005726^CALX_SOYBN^CALX_HELTU^CALX1_ARATH^Calreticulin^Tm1
ParplaEVm008669	Canga	Forest	2.11119	1.98765	2.52863e-06	4.71414e-05	6.818	6.203	1.659	1.048	ParplaEVm008669^SARD4_ARATH^OCD_Mu_crystall
ParplaEVm016537	Canga	Forest	-2.56068	4.84551	2.54495e-06	4.73904e-05	9.432	8.007	31.706	61.364	ParplaEVm016537
ParplaEVm007784	Canga	Forest	2.69897	0.887811	2.55347e-06	4.74939e-05	2.946	3.249	0.401	0.509	ParplaEVm007784^LOFG2_ARATH^Methyltransf_11^zf-C3HC4_3^Tm1
ParplaEVm007615	Canga	Forest	2.10268	2.25074	2.57796e-06	4.78385e-05	9.114	6.54	1.535	1.775	ParplaEVm007615^HQGT_RAUSE^U72B1_ARATH^UDPGT
ParplaEVm025969	Canga	Forest	-2.17593	3.33282	2.5964e-06	4.80693e-05	3.395	4.255	12.057	19.31	ParplaEVm025969^YCX91_PHAAO
ParplaEVm010422	Canga	Forest	-2.14517	7.19925	2.64747e-06	4.88647e-05	55.182	58.066	197.716	256.644	ParplaEVm010422^DHGY_CUCSA^HPR1_ARATH^2-Hacid_dh^2-Hacid_dh_C^Tm1
ParplaEVm012423	Canga	Forest	-2.19398	3.37593	2.66037e-06	4.90272e-05	3.243	4.542	12.776	19.615	ParplaEVm012423^DIOX1_ARATH^HXNY_EMENI^ASC3_DIDFA^RDR5_ARATH^RDR4_ORYSJ^RDR3_ARATH^2OG-FeII_Oxy^DIOX_N^RdRP^Tm1
ParplaEVm020061	Canga	Forest	-2.9612	1.21624	2.67752e-06	4.92866e-05	0.477	0.64	2.765	5.239	ParplaEVm020061^AP21_ORYSI^RAP27_ARATH^TOE2_ARATH^AP2
ParplaEVm016483	Canga	Forest	5.24952	-0.507595	2.70368e-06	4.97111e-05	1.404	0.949	0.055	0	ParplaEVm016483^Tm1
ParplaEVm019781	Canga	Forest	-2.28201	16.5726	2.70915e-06	4.97547e-05	38186	31261.4	157674	149720	ParplaEVm019781^YCF68_SACOF^YCF68_EUCGG^YCF68_ORYSJ^DUF2647
ParplaEVm016922	Canga	Forest	-2.27967	4.69833	2.71551e-06	4.98144e-05	10.255	8.287	31.25	50.363	ParplaEVm016922^EF106_ARATH^ERF5_TOBAC^EF107_ARATH^EF102_ARATH^AP2
ParplaEVm008379	Canga	Forest	2.45388	1.46531	2.7217e-06	4.98708e-05	4.059	5.239	0.94	0.568	ParplaEVm008379^RETIC_ARATH^RETICULATA-like^Tm2
ParplaEVm013463	Canga	Forest	-2.19543	9.00906	2.72885e-06	4.99448e-05	201.526	184.252	728.502	875.416	ParplaEVm013463^PSBS_SPIOL^PSBS_ARATH^PSBS2_ORYSJ^PSBS1_ORYSJ^PSBS2_ORYSI^Chloroa_b-bind^Tm3
ParplaEVm007395	Canga	Forest	-2.09015	1.52219	2.74469e-06	5.01775e-05	1.196	1.1	5.047	3.856	ParplaEVm007395^E138_ARATH^Glyco_hydro_17^X8^Tm1
ParplaEVm015878	Canga	Forest	2.65027	1.41534	2.76982e-06	5.05391e-05	5.636	3.457	0.636	0.698	ParplaEVm015878^BAK1_ARATH^BAK1_ORYSJ^SERK2_ORYSJ^SERK1_ARATH^LRRNT_2^LRR_6^Tm2
ParplaEVm017318	Canga	Forest	-2.15814	4.5427	2.77078e-06	5.05391e-05	9.259	8.589	28.318	43.887	ParplaEVm017318^Tm2
ParplaEVm006224	Canga	Forest	2.88148	0.613776	2.85549e-06	5.1966e-05	2.662	2.48	0.387	0.233	ParplaEVm006224^PLDZ1_ARATH^PLDc_2
ParplaEVm036821	Canga	Forest	8.28265	-0.480402	2.88157e-06	5.23813e-05	1.694	0.733	0	0	ParplaEVm036821^GASA6_ARATH^GASA^Tm1
ParplaEVm000566	Canga	Forest	-2.52985	4.12991	2.9983e-06	5.43183e-05	7.012	3.788	23.036	33.599	ParplaEVm000566^T11L1_MOUSE^TCP11_HUMAN^Tcp11^Tm1
ParplaEVm005950	Canga	Forest	-3.05767	0.0102508	3.00548e-06	5.4387e-05	0.29	0.158	1.77	1.732	ParplaEVm005950^C93A1_SOYBN^C93A3_SOYBN^C71D7_SOLCH^p450^Tm1
ParplaEVm014535	Canga	Forest	2.06211	2.66596	3.01818e-06	5.45553e-05	8.319	12.592	2.088	2.445	ParplaEVm014535^CP31B_ARATH^CP33_ARATH^CP31A_ARATH^ROC4_NICSY^ROC1_NICSY^RRM_1^Tm1
ParplaEVm004948	Canga	Forest	-2.33091	1.27201	3.07194e-06	5.54021e-05	0.837	0.855	3.305	4.438	ParplaEVm004948^IDD11_ARATH^IDD2_ARATH^IDD1_ARATH^IDD7_ARATH^zf-C2H2_6^Tm1
ParplaEVm014711	Canga	Forest	2.51775	1.13142	3.0869e-06	5.56093e-05	3.769	3.558	0.733	0.393	ParplaEVm014711^BPA1_ARATH^RRM_1
ParplaEVm001497	Canga	Forest	-4.58949	0.702881	3.1004e-06	5.57272e-05	0.062	0.216	4.439	1.572	ParplaEVm001497^DRL21_ARATH^R13L1_ARATH^LRR_1^LRR_6^LRR_8^NB-ARC
ParplaEVm010470	Canga	Forest	3.47112	0.283352	3.10645e-06	5.57734e-05	1.763	2.393	0.235	0.058	ParplaEVm010470^Tm1
ParplaEVm017341	Canga	Forest	-2.65775	5.88738	3.16196e-06	5.67066e-05	22.834	11.004	110.092	84.704	ParplaEVm017341^HEBP2_HUMAN^SOUL^Tm1
ParplaEVm007771	Canga	Forest	5.10193	3.40801	3.24929e-06	5.81427e-05	27.854	14.439	0.111	1.019	ParplaEVm007771^PRP4_ARATH^PRP2_ARATH^Pollen_Ole_e_I
ParplaEVm017194	Canga	Forest	2.3454	2.73729	3.29835e-06	5.89085e-05	14.736	8.057	2.351	1.717	ParplaEVm017194^GSTX6_SOYBN^GST_N
ParplaEVm012566	Canga	Forest	2.66744	2.59641	3.29943e-06	5.89085e-05	13.865	7.46	1.977	1.062	ParplaEVm012566^UTR3_ARATH^UAA^Tm3
ParplaEVm004976	Canga	Forest	-2.43644	0.920799	3.36379e-06	5.99907e-05	0.692	0.561	3.443	2.692	ParplaEVm004976^SBT3_SOLLC^CRSP_ARATH^SBT51_ARATH^Inhibitor_I9^PA^Peptidase_S8^fn3_6^Tm1
ParplaEVm046701	Canga	Forest	-2.14277	3.87999	3.45451e-06	6.14038e-05	6.97	4.384	20.478	25.174	ParplaEVm046701^AX15A_SOYBN^AX10A_SOYBN^A10A5_SOYBN^SAU20_ARATH
ParplaEVm027007	Canga	Forest	3.03124	0.670706	3.50707e-06	6.22001e-05	3.257	2.156	0.332	0.247	ParplaEVm027007
ParplaEVm017767	Canga	Forest	-2.00298	1.52389	3.51246e-06	6.22003e-05	1.196	1.222	4.217	4.598	ParplaEVm017767
ParplaEVm006718	Canga	Forest	-2.60913	0.75198	3.54309e-06	6.24933e-05	0.609	0.395	3.097	2.445	ParplaEVm006718^AGL65_ARATH^SRF-TF
ParplaEVm023454	Canga	Forest	-2.0062	2.59561	3.5817e-06	6.31048e-05	2.33	2.724	7.453	10.986	ParplaEVm023454^SPA_SOLLC^Tm1
ParplaEVm003401	Canga	Forest	-2.83542	2.48639	3.61695e-06	6.36559e-05	0.837	2.07	7.799	11.015	ParplaEVm003401^Tm4
ParplaEVm000630	Canga	Forest	-2.36589	2.13472	3.64042e-06	6.39988e-05	1.998	0.992	7.121	6.956	ParplaEVm000630^PHYE_IPONI^PAS^PAS_2
ParplaEVm010587	Canga	Forest	-7.0155	6.01031	3.66354e-06	6.43346e-05	1.466	0.597	227.859	19.674	ParplaEVm010587^GDPD2_ARATH^GDPD1_ARATH^GDPD^Tm1
ParplaEVm010753	Canga	Forest	-2.16597	3.06566	3.76115e-06	6.59044e-05	3.34	3.055	9.541	16.53	ParplaEVm010753^SR45A_ARATH^RRM_1^Tm1
ParplaEVm012690	Canga	Forest	-5.14308	4.92858	3.8009e-06	6.64557e-05	1.77	1.718	100.4	13.955	ParplaEVm012690^PPA3_ARATH^PPA17_ARATH^PPA8_ARATH^Metallophos^Tm1
ParplaEVm023868	Canga	Forest	-4.06948	0.604193	3.83041e-06	6.68259e-05	0.297	0.072	2.102	3.565	ParplaEVm023868
ParplaEVm012903	Canga	Forest	2.42566	1.13473	3.86084e-06	6.72105e-05	3.679	3.572	0.567	0.684	ParplaEVm012903^ABIL3_ARATH^ABIL2_ARATH
ParplaEVm027779	Canga	Forest	-4.003	0.50587	3.87914e-06	6.74558e-05	0.076	0.287	1.867	3.434	ParplaEVm027779
ParplaEVm008349	Canga	Forest	2.60663	2.6483	3.89717e-06	6.7696e-05	12.454	9.566	2.323	0.917	ParplaEVm008349^TBB3_ARATH^TBB2_ORYSJ^TBB1_MAIZE^Tubulin
ParplaEVm017715	Canga	Forest	-2.5785	6.30454	3.97183e-06	6.88437e-05	31.526	15.812	118.817	138.224	ParplaEVm017715^TIL_ARATH^Lipocalin_2^Tm1
ParplaEVm009623	Canga	Forest	-3.73805	1.88463	4.02802e-06	6.97421e-05	0.871	0.216	5.642	7.625	ParplaEVm009623^PPT3_ORYSJ^PPT2_ARATH^PPT2_ORYSJ^TPT^Tm5
ParplaEVm009363	Canga	Forest	-2.3962	3.0146	4.0681e-06	7.03602e-05	3.534	1.854	10.619	15.294	ParplaEVm009363^SERC3_PONAB^SERIC_NEMVE^SERIC_DICDI^SERC1_RAT^SERC1_BOVIN^AGD14_ARATH^Serinc^Tm10
ParplaEVm007450	Canga	Forest	-2.50102	2.3066	4.0783e-06	7.04605e-05	2.123	0.999	7.301	8.789	ParplaEVm007450^FBL4_ARATH^FXL15_SALSA^FXL15_DANRE^F-box^LRR_6
ParplaEVm002249	Canga	Forest	-2.0128	4.73681	4.13176e-06	7.13073e-05	9.882	12.269	48.409	33.148	ParplaEVm002249^DGDG1_LOTJA^DGDG1_SOYBN^Glycos_transf_1
ParplaEVm008489	Canga	Forest	-2.38943	2.29548	4.14025e-06	7.1377e-05	2.109	1.193	6.43	9.371	ParplaEVm008489^STAR7_MOUSE^PPCT_HUMAN^STAR7_HUMAN^START^Tm2
ParplaEVm014472	Canga	Forest	2.75931	5.56264	4.22093e-06	7.26897e-05	108.899	62.479	8.144	14.813	ParplaEVm014472^REMO_SOLTU^Remorin_C^Remorin_N^Tm3
ParplaEVm017566	Canga	Forest	3.21441	0.921699	4.2672e-06	7.34077e-05	2.821	3.745	0.18	0.466	ParplaEVm017566^FBK67_ARATH^FB138_ARATH^F-box-like
ParplaEVm005413	Canga	Forest	-2.45611	2.96082	4.3025e-06	7.39221e-05	1.929	3.098	9.002	16.079	ParplaEVm005413^1A110_ARATH^1A112_ARATH^Aminotran_1_2^Tm1
ParplaEVm003533	Canga	Forest	3.48271	0.415874	4.30632e-06	7.39221e-05	2.559	1.998	0.124	0.276	ParplaEVm003533^Y1848_ARATH^RLK90_ARATH^LRRNT_2^Pkinase^Tm1
ParplaEVm004538	Canga	Forest	-2.03507	1.51495	4.37861e-06	7.50024e-05	1.044	1.301	4.328	4.482	ParplaEVm004538^PP374_ARATH^CBS^CaM_binding^PPR_2^PPR_3^Tm1
ParplaEVm007611	Canga	Forest	-4.32801	1.8921	4.48789e-06	7.65472e-05	0.595	0.144	4.19	9.458	ParplaEVm007611^WSD1_ARATH^WES_acyltransf
ParplaEVm005843	Canga	Forest	2.52139	0.852893	4.59111e-06	7.81415e-05	3.008	2.947	0.512	0.393	ParplaEVm005843^BAT1_ORYSJ^BAT1_ARATH^AA_permease_2^Tm6
ParplaEVm021343	Canga	Forest	-2.3711	5.2733	4.6042e-06	7.82812e-05	11.05	15.151	46.031	76.672	ParplaEVm021343^NDHL_ARATH^RKF1_ARATH^NdhL^Tm2
ParplaEVm017205	Canga	Forest	-2.0137	3.11744	4.67919e-06	7.94719e-05	3.866	3.328	10.287	16.152	ParplaEVm017205^Tm1
ParplaEVm028681	Canga	Forest	-2.3311	8.4792	4.71051e-06	7.99191e-05	150.472	96.654	619.82	513.871	ParplaEVm028681^YCF68_EUCGG
ParplaEVm007478	Canga	Forest	2.42394	2.54258	4.74352e-06	8.03941e-05	9.951	10.12	2.364	0.975	ParplaEVm007478^TTC38_HUMAN^TTC38_XENLA^LRL15_ARATH^TTC38_DANRE^WAK_assoc^Tm1
ParplaEVm029628	Canga	Forest	-3.06027	5.17151	4.87883e-06	8.2513e-05	11.03	5.089	82.894	40.395	ParplaEVm029628^YCF68_SACOF^YCF68_ORYSJ
ParplaEVm020825	Canga	Forest	2.08907	6.56401	4.89773e-06	8.27453e-05	184.605	134.94	32.093	36.146	ParplaEVm020825^DRM1_PEA^12KD_FRAAN^Auxin_repressed
ParplaEVm011671	Canga	Forest	3.87746	-0.0402057	4.94283e-06	8.34193e-05	1.286	2.005	0.124	0.102	ParplaEVm011671^WRK53_ARATH^WRK41_ARATH^WRKY
ParplaEVm007502	Canga	Forest	2.32281	2.2273	5.20458e-06	8.75603e-05	6.016	9.854	1.728	1.091	ParplaEVm007502^COAC2_ARATH^PP153_ARATH^COAC2_MAIZE^DYW_deaminase^Mito_carr^PPR
ParplaEVm018615	Canga	Forest	-3.19714	0.422596	5.46233e-06	9.16082e-05	0.187	0.367	2.931	1.732	ParplaEVm018615^RHA2A_ARATH^zf-ANAPC11^zf-RING_2^zf-rbx1
ParplaEVm015628	Canga	Forest	2.11391	2.02663	5.68596e-06	9.51597e-05	5.809	7.554	1.189	1.673	ParplaEVm015628^Tm1
ParplaEVm009609	Canga	Forest	3.16361	0.564681	6.04886e-06	0.000100917	1.909	3.126	0.235	0.291	ParplaEVm009609^PUB1_MEDTR^PUB4_ARATH^Arm
ParplaEVm016485	Canga	Forest	2.0375	2.25881	6.105e-06	0.000101748	7.752	7.942	2.171	1.251	ParplaEVm016485
ParplaEVm012608	Canga	Forest	-2.42524	1.51852	6.29065e-06	0.000104516	1.03	0.841	3.512	5.791	ParplaEVm012608^BIRC8_GORGO^zf-C3HC4_3^Tm1
ParplaEVm008262	Canga	Forest	-3.88327	4.52143	6.3201e-06	0.000104788	4.91	1.164	49.529	32.755	ParplaEVm008262^CAX1_ARATH^CAX3_ARATH^CAX4_ARATH^Na_Ca_ex^Tm8
ParplaEVm009315	Canga	Forest	2.56653	2.84311	6.33081e-06	0.000104857	17.391	7.698	2.06	1.804	ParplaEVm009315^MSR1_ARATH^MSR_TRIFG^MSR2_ARATH^O-FucT
ParplaEVm000645	Canga	Forest	4.40403	-0.454386	6.47461e-06	0.000107128	1.404	1.021	0.069	0.029	ParplaEVm000645^RIF1_MOUSE^RIF1_CHICK^Rif1_N
ParplaEVm010966	Canga	Forest	2.08077	2.94857	6.52393e-06	0.000107833	16.174	9.43	2.682	2.794	ParplaEVm010966^BH063_ARATH^HBI1_ARATH^HLH
ParplaEVm031584	Canga	Forest	-2.08261	3.10782	6.8223e-06	0.000112533	2.628	4.276	11.228	15.308	ParplaEVm031584^Tm1
ParplaEVm009633	Canga	Forest	-2.01034	5.09003	7.14369e-06	0.000117351	15.573	12.75	43.39	60.127	ParplaEVm009633^TLOV1_ARATH^PAS^PAS_9^Tm1
ParplaEVm010555	Canga	Forest	-3.39693	0.400786	7.19821e-06	0.000118126	0.152	0.345	1.853	2.896	ParplaEVm010555^ADH1_TRIRP^ADH1_PEA^ADH_N^ADH_zinc_N
ParplaEVm020865	Canga	Forest	3.12581	0.374066	7.24335e-06	0.000118745	2.593	1.739	0.221	0.189	ParplaEVm020865^C71BQ_ARATH^C71B9_ARATH^C71E7_MANES^C71BW_ARATH^C71BN_ARATH^C71BK_ARATH^C71BP_ARATH^C83B1_ARATH^p450^Tm2
ParplaEVm022662	Canga	Forest	-2.54261	0.725933	7.36631e-06	0.000120482	0.588	0.446	2.364	3.114	ParplaEVm022662^UPS2_ARATH^UPSA3_VIGUN^UPS1_ARATH^Ureide_permease^Tm2
ParplaEVm007013	Canga	Forest	2.90317	3.02819	7.37185e-06	0.000120482	8.015	21.519	2.074	1.528	ParplaEVm007013^WRK33_ARATH^WRK24_ORYSJ^WRKY
ParplaEVm006886	Canga	Forest	4.20001	0.95344	7.46893e-06	0.00012182	5.318	1.725	0.18	0.131	ParplaEVm006886^ASPG1_ARATH^Asp^Tm1
ParplaEVm005390	Canga	Forest	-2.34187	0.828601	7.51849e-06	0.000122504	0.546	0.697	3.001	2.663	ParplaEVm005390^SLAC1_ARATH^SLAC1^Tm9
ParplaEVm004882	Canga	Forest	-2.74213	1.11807	7.53501e-06	0.000122649	0.678	0.517	2.641	4.656	ParplaEVm004882^PTR19_ARATH^PTR2^Tm6
ParplaEVm026051	Canga	Forest	2.75313	0.441012	7.68124e-06	0.000124775	2.144	2.314	0.332	0.247	ParplaEVm026051^Tm2
ParplaEVm011095	Canga	Forest	-2.06345	4.54777	7.7473e-06	0.000125721	10.096	8.783	28.152	43.407	ParplaEVm011095^PPH_ARATH^HYES_CORS2^TMM53_DANRE^DMPD_PSEUF^Abhydrolase_1^DUF829^Tm1
ParplaEVm012886	Canga	Forest	-4.95858	2.0707	7.8061e-06	0.000126547	0.353	0.187	13.371	2.255	ParplaEVm012886^SRK6_BRAOV^Y1137_ARATH^Y1136_ARATH^Y1133_ARATH^Y1130_ARATH^Y1141_ARATH^Y2913_ARATH^SLSG6_BRAOL^B_lectin^S_locus_glycop^Tm1
ParplaEVm003193	Canga	Forest	2.12829	4.09161	7.86581e-06	0.000127386	21.292	36.216	5.711	6.228	ParplaEVm003193^LACS7_ARATH^LACS6_ARATH^AMP-binding^Tm2
ParplaEVm015658	Canga	Forest	-2.53705	2.5047	7.91011e-06	0.000127975	1.812	1.689	13.025	5.515	ParplaEVm015658
ParplaEVm010145	Canga	Forest	-2.55303	0.574824	7.97945e-06	0.000128966	0.546	0.367	2.71	2.226	ParplaEVm010145
ParplaEVm019530	Canga	Forest	-2.61864	4.03237	8.00353e-06	0.000129225	5.172	4.406	16.51	36.786	ParplaEVm019530^Y1815_ARATH^Tm1
ParplaEVm012641	Canga	Forest	-2.29386	3.56491	8.27477e-06	0.000133069	5.325	3.047	15.099	22.249	ParplaEVm012641^GLO2M_ARATH^GLO2D_ARATH^Lactamase_B
ParplaEVm012335	Canga	Forest	-2.31661	2.1304	8.34653e-06	0.000134088	1.611	1.481	4.936	9.036	ParplaEVm012335^BOI_ARATH^BRG1_ARATH^zf-C3HC4_3^Tm1
ParplaEVm009822	Canga	Forest	-2.29108	1.67065	8.83049e-06	0.000141152	1.438	0.819	4.452	5.733	ParplaEVm009822^G2OX8_ARATH^2OG-FeII_Oxy^DIOX_N
ParplaEVm008417	Canga	Forest	-3.62335	0.565763	8.83903e-06	0.000141152	0.284	0.187	1.604	3.842	ParplaEVm008417^P2C65_ARATH^P2C74_ARATH^P2C73_ORYSJ^PP2C
ParplaEVm017283	Canga	Forest	-2.11055	3.36728	8.87938e-06	0.000141514	5.069	3.033	13.578	18.262	ParplaEVm017283^RPE1_ORYSJ^Ribul_P_3_epim^Tm1
ParplaEVm004614	Canga	Forest	5.06778	-0.598578	8.94836e-06	0.000142472	1.162	0.992	0	0.102	ParplaEVm004614^SKU5_ARATH^Cu-oxidase^Cu-oxidase_2^Cu-oxidase_3^Tm1
ParplaEVm015911	Canga	Forest	-2.20379	5.25254	9.1631e-06	0.000145258	16.25	12.168	45.948	72.67	ParplaEVm015911^Y5010_ARATH^DUF393
ParplaEVm015178	Canga	Forest	4.35134	-0.498781	9.16864e-06	0.000145258	1.362	0.97	0.083	0	ParplaEVm015178^DUF1635
ParplaEVm007399	Canga	Forest	2.48194	3.7646	9.249e-06	0.000146386	28.787	18.874	5.282	2.503	ParplaEVm007399^CALR3_ARATH^Calreticulin^Tm1
ParplaEVm021450	Canga	Forest	-2.73867	5.19232	9.31748e-06	0.000147325	10.352	9.588	35.495	84.588	ParplaEVm021450
ParplaEVm003237	Canga	Forest	-2.46774	0.402884	9.43241e-06	0.000148848	0.443	0.424	2.046	2.255	ParplaEVm003237^MIK2_ARATH^NIK2_ARATH^BIR2_ARATH^Y5537_ARATH^SRF4_ARATH^BAK1_ORYSI^SERK1_ARATH^LRRNT_2^LRR_8^Tm1
ParplaEVm005866	Canga	Forest	3.61352	0.600645	9.57517e-06	0.000150952	1.646	3.673	0.249	0.16	ParplaEVm005866^UGT2_GARJA^U85A5_ARATH^UDPGT^Tm2
ParplaEVm011803	Canga	Forest	-2.2666	12.7743	9.64382e-06	0.000151885	2263.34	2774.26	9339.08	12630.6	ParplaEVm011803^PSBN_YUCGL^YKM6_SCHPO^PSBN_WHEAT^SIDJ_ASPFU^DUF1749
ParplaEVm028474	Canga	Forest	-2.78458	1.19509	9.71119e-06	0.000152796	0.36	0.884	3.927	3.769	ParplaEVm028474
ParplaEVm012914	Canga	Forest	-2.24293	4.49051	9.83003e-06	0.000154363	10.608	5.764	32.065	38.445	ParplaEVm012914^DUF2358^Tm1
ParplaEVm009922	Canga	Forest	2.8888	3.24147	9.93385e-06	0.000155841	16.064	18.112	1.065	3.187	ParplaEVm009922^PTAC5_ARATH^PG_binding_1
ParplaEVm009447	Canga	Forest	2.02628	2.81051	1.03972e-05	0.000162316	9.01	14.044	2.226	2.925	ParplaEVm009447^COL10_ARATH^COL9_ARATH^CCT
ParplaEVm017290	Canga	Forest	-2.45505	3.641	1.05129e-05	0.000163803	2.87	5.189	15.044	25.014	ParplaEVm017290^HS25P_ARATH^HS22C_SOYBN^HS22C_PETHY^HSP20
ParplaEVm015269	Canga	Forest	2.01148	1.48842	1.05775e-05	0.000164649	4.294	4.7	1.12	0.888	ParplaEVm015269^RL7_SYNR3^RL7_SYNJB^RL7_PROM4^RL7_SYNJA^RK12_PYRYE^Ribosomal_L12^Ribosomal_L12_N
ParplaEVm002062	Canga	Forest	2.47118	1.32553	1.07024e-05	0.000166271	4.529	3.824	0.512	0.888	ParplaEVm002062^PP350_ARATH^PPR_2
ParplaEVm037640	Canga	Forest	-5.92496	2.92518	1.08897e-05	0.000168853	0.463	0.05	22.372	6.374	ParplaEVm037640^MIP1B_ARATH^zf-B_box
ParplaEVm002941	Canga	Forest	2.0957	2.2156	1.09882e-05	0.000170216	5.795	9.502	1.645	1.572	ParplaEVm002941^CB60E_ARATH^CB60B_ARATH^Calmodulin_bind^Tm1
ParplaEVm030943	Canga	Forest	-2.1684	2.84599	1.10717e-05	0.000171344	3.547	1.926	13.371	9.066	ParplaEVm030943^SAU32_ARATH^Auxin_inducible
ParplaEVm013964	Canga	Forest	2.0421	1.63451	1.10979e-05	0.000171585	4.55	5.434	0.982	1.251	ParplaEVm013964^CHI4_PHAVU^CHI5_ARATH^Chitin_bind_1^Glyco_hydro_19
ParplaEVm021590	Canga	Forest	-2.80673	7.39178	1.12517e-05	0.000173794	40.681	47.091	165.097	388.713	ParplaEVm021590
ParplaEVm016906	Canga	Forest	4.31937	2.77123	1.14171e-05	0.000176179	7.586	18.974	1.023	0.131	ParplaEVm016906^HIP34_ARATH^HIP32_ARATH^HIP36_ARATH^HMA^Tm1
ParplaEVm002050	Canga	Forest	2.38592	3.14946	1.14534e-05	0.000176569	10.352	20.261	2.171	3.129	ParplaEVm002050^Y5977_ARATH^LRRNT_2^LRR_1^Pkinase_Tyr^Tm1
ParplaEVm012260	Canga	Forest	2.26725	1.31447	1.16919e-05	0.000180074	3.859	4.334	0.954	0.582	ParplaEVm012260^IPK_ARATH^AA_kinase
ParplaEVm028739	Canga	Forest	-2.01263	2.61445	1.17044e-05	0.000180093	3.271	1.811	10.066	8.644	ParplaEVm028739^PPR53_ARATH^PPR
ParplaEVm003315	Canga	Forest	2.44468	1.56259	1.17783e-05	0.000180883	4.004	5.987	1.065	0.568	ParplaEVm003315^CRK2_ARATH^MENG_ARATH^Stress-antifung^Ubie_methyltran^Tm2
ParplaEVm011975	Canga	Forest	-2.20375	5.50677	1.19521e-05	0.000183376	16.562	17.35	51.797	89.521	ParplaEVm011975^Y2020_MYCLE^LCM
ParplaEVm003048	Canga	Forest	-2.27099	6.05641	1.19873e-05	0.000183741	29.278	18.45	85.992	122.844	ParplaEVm003048^APRR5_ARATH^PRR95_ORYSJ^CCT^Response_reg
ParplaEVm012568	Canga	Forest	-2.05149	2.75926	1.24041e-05	0.000189766	3.43	2.063	8.766	12.02	ParplaEVm012568^ASIL2_ARATH^FRIP2_ARATH^Myb_DNA-bind_4^Tm2
ParplaEVm007102	Canga	Forest	2.93545	1.94811	1.24863e-05	0.000190688	5.65	8.021	0.429	1.237	ParplaEVm007102^U73C5_ARATH^UDPGT
ParplaEVm006273	Canga	Forest	2.20116	1.83612	1.24898e-05	0.000190688	4.951	6.878	1.48	0.8	ParplaEVm006273^AT_hook
ParplaEVm016709	Canga	Forest	-2.55484	7.98795	1.25001e-05	0.000190688	68.196	86.139	278.19	540.704	ParplaEVm016709^FER_LEULE^FER_CAPAN^FER1_SOLLC^RAB1C_ARATH^FER2_ARATH^Fer2^Ras
ParplaEVm002594	Canga	Forest	2.12954	1.38091	1.29825e-05	0.000197296	4.439	4.003	1.023	0.698	ParplaEVm002594^SC24A_ARATH^SC241_NAUCC^SC241_SACU7^SEC23_ASHGO^SC24B_HUMAN^Sec23_trunk^zf-Sec23_Sec24
ParplaEVm021007	Canga	Forest	-2.31699	7.57422	1.32751e-05	0.000201172	55.424	77.737	233.874	366.566	ParplaEVm021007^Cupin_3^Tm1
ParplaEVm009919	Canga	Forest	-3.02997	-0.0145137	1.36777e-05	0.000206881	0.318	0.144	1.908	1.542	ParplaEVm009919^AFP3_ARATH^Jas
ParplaEVm017063	Canga	Forest	3.58521	0.0708224	1.37355e-05	0.000207559	1.992	1.509	0.097	0.233	ParplaEVm017063^KTI5_ARATH^Kunitz_legume
ParplaEVm008584	Canga	Forest	-2.9119	0.60506	1.37862e-05	0.000208085	0.47	0.287	2.005	3.26	ParplaEVm008584^PCS1L_ARATH^TAXi_C^TAXi_N
ParplaEVm004523	Canga	Forest	2.24794	4.74013	1.38475e-05	0.000208467	48.565	43.246	11.836	5.806	ParplaEVm004523^DIM_PEA^FAD_binding_4^Tm1
ParplaEVm025244	Canga	Forest	3.55745	0.0460106	1.401e-05	0.000210715	1.514	1.933	0.097	0.204	ParplaEVm025244^Tm2
ParplaEVm009238	Canga	Forest	-2.54214	4.69392	1.41682e-05	0.000212496	10.87	4.981	35.356	48.5	ParplaEVm009238^ACR9_ARATH
ParplaEVm007183	Canga	Forest	2.28716	2.42331	1.43825e-05	0.000215308	10.006	8.043	1.134	2.255	ParplaEVm007183^WDL7_ARATH^WDL5_ARATH^TPX2
ParplaEVm023936	Canga	Forest	-2.32014	0.692692	1.44847e-05	0.000216262	0.609	0.539	2.364	2.808	ParplaEVm023936^HS174_ARATH
ParplaEVm034361	Canga	Forest	-4.18358	2.39886	1.45234e-05	0.000216608	0.491	0.654	16.219	3.012	ParplaEVm034361^FTSH8_ARATH^FTSH2_ORYSJ^Peptidase_M41
ParplaEVm002024	Canga	Forest	3.34163	0.0355075	1.46386e-05	0.000218123	2.054	1.344	0.166	0.131	ParplaEVm002024^TPS28_TRIWF^TPS7_SELML^TPS5_VITAC^TPS10_TRIWF^CLDS_CISCR^KSA_PEA^Prenyltrans^Terpene_synth
ParplaEVm024596	Canga	Forest	-3.31907	1.14989	1.46929e-05	0.000218729	0.671	0.18	3.567	4.278	ParplaEVm024596^SAU64_ARATH^SAU39_ORYSJ^SAU61_ARATH^Auxin_inducible
ParplaEVm004756	Canga	Forest	3.18896	0.348037	1.48851e-05	0.000221385	2.137	2.156	0.318	0.044	ParplaEVm004756^4CLL7_ORYSJ^4CLL9_ARATH^4CLL6_ORYSJ^4CLL5_ARATH^4CLL5_ORYSJ^AMP-binding^Tm1
ParplaEVm014860	Canga	Forest	4.39414	-0.468542	1.49089e-05	0.000221533	0.913	1.481	0.083	0	ParplaEVm014860^BBX22_ARATH^zf-B_box
ParplaEVm013778	Canga	Forest	-2.09739	3.55529	1.51851e-05	0.00022522	3.824	5.505	13.966	22.22	ParplaEVm013778^RH33_ARATH^RH48_ARATH^RH48_ORYSJ^UP3_ARATH^DEAD^Dabb
ParplaEVm000957	Canga	Forest	-2.10844	5.78676	1.58585e-05	0.000234124	16.479	26.974	77.764	92.315	ParplaEVm000957^IF2C_PHAVU^IF2C_ARATH^GTP_EFTU^IF-2^Tm1
ParplaEVm017711	Canga	Forest	-3.89976	0.521658	1.60086e-05	0.000236123	0.297	0.086	1.701	3.638	ParplaEVm017711^GSTX6_SOYBN^GST_N
ParplaEVm016690	Canga	Forest	-2.58755	1.73018	1.63377e-05	0.000240535	0.664	1.344	4.203	6.766	ParplaEVm016690^ULT1_ARATH^SAND
ParplaEVm011719	Canga	Forest	-2.04489	1.34297	1.64596e-05	0.000242055	1.065	1.006	4.549	3.216	ParplaEVm011719^TCHQD_ARATH^GST_C_2^GST_N^GST_N_3
ParplaEVm022723	Canga	Forest	6.4499	1.45132	1.64712e-05	0.000242055	9.37	1.2	0.041	0.087	ParplaEVm022723^C93C2_GLYUR^C93B1_GLYEC^p450
ParplaEVm000776	Canga	Forest	2.19161	1.28826	1.65072e-05	0.000242363	3.464	4.485	0.857	0.698	ParplaEVm000776^KN7D_ARATH^Kinesin^zf-C3HC4_3^Tm1
ParplaEVm020213	Canga	Forest	-2.21544	2.89071	1.68587e-05	0.000246542	3.458	2.056	8.891	14.377	ParplaEVm020213^HIP21_ARATH^HIP22_ARATH^HIP20_ARATH^HMA
ParplaEVm018677	Canga	Forest	-2.63032	1.57974	1.70022e-05	0.000248267	1.051	0.712	3.332	6.606	ParplaEVm018677^AUX22_SOYBN^AUX_IAA
ParplaEVm009990	Canga	Forest	2.59739	4.32338	1.70813e-05	0.000249194	25.966	45.258	3.623	7.057	ParplaEVm009990^C3H48_ARATH^C3H63_ARATH^C3H17_ORYSJ^C3H62_ARATH^PQQ_3^WD40^zf-CCCH_2^zf_CCCH_4^Tm1
ParplaEVm006800	Canga	Forest	2.14189	1.17234	1.71688e-05	0.000250244	3.727	3.507	0.802	0.655	ParplaEVm006800^RUS5_ARATH^DUF647^Tm1
ParplaEVm005578	Canga	Forest	-2.02462	1.83484	1.75389e-05	0.00025448	1.743	1.193	6.457	4.496	ParplaEVm005578^KPYC1_ORYSJ^KPYC2_ORYSJ^PK^PK_C^Tm2
ParplaEVm028824	Canga	Forest	-2.08175	2.72296	1.7601e-05	0.000254878	3.202	2.063	12.818	7.596	ParplaEVm028824^AX10A_SOYBN^AX15A_SOYBN^Auxin_inducible
ParplaEVm016059	Canga	Forest	2.07907	2.68585	1.76119e-05	0.000254878	10.373	10.968	3.07	1.441	ParplaEVm016059^YB95_ARATH^RL52_ARATH^MAM33
ParplaEVm005852	Canga	Forest	2.02474	1.32924	1.76458e-05	0.000254878	3.9	4.118	0.954	0.815	ParplaEVm005852^ICE1_ARATH^HLH
ParplaEVm002339	Canga	Forest	2.00642	1.89336	1.80263e-05	0.000259794	6.963	5.038	1.604	1.091	ParplaEVm002339^AIR3_ARATH^Inhibitor_I9^PA
ParplaEVm008453	Canga	Forest	-2.70099	1.85597	1.81603e-05	0.000261368	0.622	1.409	7.674	4.336	ParplaEVm008453^CIPKB_ARATH^CIPKE_ARATH^NAF^Pkinase
ParplaEVm008853	Canga	Forest	-2.58745	2.85283	1.84995e-05	0.000265534	2.095	2.228	6.803	16.778	ParplaEVm008853^TPR_8
ParplaEVm018761	Canga	Forest	-2.126	7.05078	1.878e-05	0.00026932	51.483	51.798	158.059	249.98	ParplaEVm018761^TRXF2_ARATH^Thioredoxin^Tm1
ParplaEVm023464	Canga	Forest	-2.2334	4.23036	1.89293e-05	0.000271218	6.784	7	20.132	38.518	ParplaEVm023464
ParplaEVm046662	Canga	Forest	-2.1404	2.17004	1.90546e-05	0.00027277	2.13	1.358	8.711	5.311	ParplaEVm046662^AX6B_SOYBN^AX10A_SOYBN^SAU20_ARATH
ParplaEVm021001	Canga	Forest	-2.53905	2.17672	1.94495e-05	0.000277679	1.376	1.409	10.509	4.278	ParplaEVm021001^Tm1
ParplaEVm010918	Canga	Forest	-2.04837	9.23708	1.95364e-05	0.000278424	238.895	252.056	793.075	1048.19	ParplaEVm010918^GLO1_ARATH^GLO5_ARATH^GOX_SPIOL^GLO3_ORYSJ^GLO5_ORYSJ^BYST_ARATH^Bystin^FMN_dh^Tm1
ParplaEVm000441	Canga	Forest	-2.05654	3.25186	1.97378e-05	0.000281045	3.451	4.284	10.633	18.553	ParplaEVm000441^PALD_HUMAN^GLGL2_ARATH^PALD_CHICK^COPIA_DROME^PALD_XENTR^POLR1_ARATH^NTP_transferase^PTPlike_phytase^Retrotran_gag_3^Tm1
ParplaEVm005508	Canga	Forest	3.5115	0.223951	1.98063e-05	0.00028166	2.503	1.459	0.124	0.189	ParplaEVm005508^IQD20_ARATH^DUF4005^IQ^Tm2
ParplaEVm013383	Canga	Forest	-3.16785	1.90356	1.98162e-05	0.00028166	1.162	0.402	4.535	8.484	ParplaEVm013383^TCP13_ARATH^TCP
ParplaEVm012453	Canga	Forest	-2.34919	1.94942	1.98748e-05	0.000282244	1.342	1.344	4.217	8.178	ParplaEVm012453^MSH5_ARATH^MutS_III^MutS_V
ParplaEVm014469	Canga	Forest	3.92372	-0.281554	2.01648e-05	0.000285789	1.134	1.596	0.041	0.116	ParplaEVm014469^UFC_ARATH^NUCL2_ORYSJ^SCE3_SCHPO^DUF966^RRM_1
ParplaEVm013018	Canga	Forest	-2.48408	3.82421	2.0178e-05	0.000285789	2.932	6.08	17.879	27.75	ParplaEVm013018^NET3A_ARATH^KIP1
ParplaEVm010634	Canga	Forest	3.30056	0.13795	2.03956e-05	0.000288361	2.178	1.495	0.235	0.073	ParplaEVm010634^MPCP3_ARATH^MPCP2_ARATH^Mito_carr
ParplaEVm008722	Canga	Forest	3.33671	2.65167	2.05292e-05	0.000289995	18.152	5.096	1.203	0.888	ParplaEVm008722^VINSY_RAUSE^TAT_CATRO^SAT_CATRO^Transferase
ParplaEVm016123	Canga	Forest	-2.08057	1.54784	2.06677e-05	0.000291438	1.355	0.999	3.83	5.239	ParplaEVm016123^RUBR_SYNY3^RUBR_THETC^Rubredoxin^Tm1
ParplaEVm005140	Canga	Forest	2.35986	2.18656	2.10019e-05	0.000295631	9.149	6.303	1.853	0.829	ParplaEVm005140^BIM2_ARATH^BIM1_ARATH^HLH
ParplaEVm015139	Canga	Forest	-2.37425	4.68295	2.2923e-05	0.000320143	8.824	8.553	26.203	55.194	ParplaEVm015139^DNAJ_ROSS1^DNAJ_BRADU^DNAJ_HYDTT^DNAJ_ROSCS^DnaJ
ParplaEVm010903	Canga	Forest	-2.05917	4.03142	2.37737e-05	0.000331447	7.814	5.419	19.662	30.413	ParplaEVm010903^WDL2_ARATH^WDL1_ARATH^WVD2_ARATH^TPX2
ParplaEVm011026	Canga	Forest	2.92948	0.893888	2.4557e-05	0.000341773	2.358	4.025	0.498	0.204	ParplaEVm011026^UFOG6_FRAAN^U71B8_ARATH^UFOG3_FRAAN^UFOG1_MANES^UFOG6_MANES^U71B7_ARATH^U71B6_ARATH^UDPGT
ParplaEVm005472	Canga	Forest	-2.12719	1.20354	2.48197e-05	0.00034483	1.072	0.704	3.816	3.376	ParplaEVm005472^BAM3_ARATH^BAM1_ARATH^Glyco_hydro_14
ParplaEVm014607	Canga	Forest	-2.05739	3.18156	2.48644e-05	0.000345152	2.856	4.514	17.616	10.346	ParplaEVm014607^NECP2_HUMAN^NECP2_MOUSE^DUF1681
ParplaEVm020404	Canga	Forest	-2.55194	0.804058	2.49322e-05	0.000345795	0.484	0.597	2.199	3.565	ParplaEVm020404
ParplaEVm010039	Canga	Forest	-2.73501	1.62704	2.50757e-05	0.000347484	0.456	1.243	5.904	4.38	ParplaEVm010039^WTR38_ARATH^WTR27_ARATH^WTR15_ARATH^EamA^Tm1
ParplaEVm010562	Canga	Forest	-3.28185	0.0582729	2.52956e-05	0.000350228	0.318	0.093	2.033	1.659	ParplaEVm010562^TCP19_ARATH^TCP9_ARATH^TCP
ParplaEVm020489	Canga	Forest	-2.33229	2.0402	2.53314e-05	0.000350422	1.978	0.877	7.01	6.126	ParplaEVm020489^MYB48_ARATH^MYBA2_ORYSJ^MYB59_ARATH^Myb_DNA-binding
ParplaEVm051030	Canga	Forest	3.75272	1.87726	2.59563e-05	0.000358447	4.038	9.609	0.18	0.742	ParplaEVm051030^RBCX1_ARATH
ParplaEVm006701	Canga	Forest	3.24093	-0.302782	2.60662e-05	0.000359346	1.279	1.344	0.152	0.087	ParplaEVm006701^E1313_ARATH^Glyco_hydro_17^X8^Tm1
ParplaEVm018033	Canga	Forest	-2.40127	5.70898	2.63895e-05	0.000363172	23.76	11.018	77.695	89.288	ParplaEVm018033^RBCX2_ARATH^RcbX
ParplaEVm004979	Canga	Forest	-2.00196	2.61664	2.64117e-05	0.000363172	3.347	1.761	10.08	8.687	ParplaEVm004979^INT2_ARATH^Sugar_tr^Tm12
ParplaEVm004507	Canga	Forest	2.36459	1.3677	2.65907e-05	0.0003653	5.345	3.191	0.76	0.742	ParplaEVm004507^PLCD2_ARATH^C2^EF-hand_like
ParplaEVm001251	Canga	Forest	2.20852	1.89123	2.66604e-05	0.000365651	4.557	7.748	1.438	0.975	ParplaEVm001251^HSL2_ARATH^Y2317_ARATH^PXC3_ARATH^FLS2_ORYSJ^Y1723_ARATH^RCH2_ARATH^RLK5_ARATH^Y1421_ARATH^Y2579_ARATH^RLP19_ARATH^LRRNT_2^LRR_1^LRR_6^LRR_8^Pkinase^Tm1
ParplaEVm002035	Canga	Forest	4.10564	0.6204	2.74564e-05	0.000374646	1.348	4.161	0.194	0.102	ParplaEVm002035
ParplaEVm022370	Canga	Forest	-3.50149	2.22349	2.75311e-05	0.000375346	1.307	0.266	8.227	8.236	ParplaEVm022370^PTI5_SOLLC^AP2
ParplaEVm021412	Canga	Forest	-3.44532	1.5562	2.79033e-05	0.000379452	0.857	0.172	5.102	5.268	ParplaEVm021412
ParplaEVm012778	Canga	Forest	-2.13263	4.0458	2.79789e-05	0.000379835	6.555	6.289	17.809	33.134	ParplaEVm012778^TKPR1_ARATH^CCR1_ARATH^CCR2_ARATH^CCR1_ORYSJ^3Beta_HSD^Epimerase
ParplaEVm027947	Canga	Forest	4.06274	4.09176	2.84516e-05	0.000385274	22.592	43.943	0.595	3.056	ParplaEVm027947
ParplaEVm015315	Canga	Forest	-2.99567	0.645841	2.85706e-05	0.000386559	0.512	0.208	3.291	2.095	ParplaEVm015315^RMR42_ARATH^Remorin_C
ParplaEVm022868	Canga	Forest	-2.49613	0.00766677	2.87417e-05	0.000388219	0.284	0.345	1.59	1.746	ParplaEVm022868
ParplaEVm014393	Canga	Forest	2.90342	4.74003	2.90879e-05	0.000391905	45.425	52.438	2.987	8.847	ParplaEVm014393^SMO11_ARATH^SMO12_ARATH^FA_hydroxylase^Tm1
ParplaEVm010273	Canga	Forest	-2.01331	2.33171	2.95091e-05	0.000396247	2.683	1.502	7.024	8.396	ParplaEVm010273^PUB4_ARATH^PUB7_ARATH^PUB2_ARATH^PUB12_ORYSJ^Arm
ParplaEVm016436	Canga	Forest	-2.28073	4.89885	2.99971e-05	0.000402127	10.241	11.054	31.07	62.528	ParplaEVm016436^NDHN_ARATH^NdhN^Tm1
ParplaEVm001742	Canga	Forest	2.18108	4.32216	3.00882e-05	0.000403011	24.687	43.382	8.352	5.311	ParplaEVm001742^SUS2_PEA^Sucrose_synth
ParplaEVm006036	Canga	Forest	2.57869	2.91818	3.09241e-05	0.000413517	10.559	16.02	2.987	1.019	ParplaEVm006036^WTF1_ARATH^PORR
ParplaEVm012865	Canga	Forest	-2.81378	4.78389	3.12258e-05	0.000416856	6.417	7.949	24.267	66.762	ParplaEVm012865^PER2_ARAHY^PER62_ARATH^PER71_ARATH^PER47_ARATH^peroxidase^Tm1
ParplaEVm010233	Canga	Forest	5.33554	1.80199	3.17768e-05	0.000423154	11.935	1.56	0.166	0.146	ParplaEVm010233^EXOL5_ARATH^Phi_1^Tm2
ParplaEVm015244	Canga	Forest	-2.84732	6.75868	3.19303e-05	0.000424845	39.893	15.28	222.757	140.436	ParplaEVm015244
ParplaEVm032360	Canga	Forest	-2.84246	0.409127	3.27972e-05	0.000435296	0.201	0.474	2.046	2.445	ParplaEVm032360^PP405_ARATH^PPR_2
ParplaEVm039422	Canga	Forest	6.81339	3.30518	3.33814e-05	0.000442317	7.226	32.982	0	0.364	ParplaEVm039422^NU4LC_MORIN^Oxidored_q2^Tm3
ParplaEVm046664	Canga	Forest	-2.02618	2.5419	3.36414e-05	0.000445026	3.126	1.689	8.006	9.837	ParplaEVm046664^AX15A_SOYBN^ARG7_VIGRR^AX10A_SOYBN
ParplaEVm004202	Canga	Forest	3.1046	0.802967	3.3676e-05	0.000445117	3.962	2.012	0.235	0.437	ParplaEVm004202^SPAST_XENLA^SPAST_CHICK^ATD1A_DANRE^YJNA_SCHPO^AAA^AAA_lid_3^Tm1
ParplaEVm004328	Canga	Forest	-3.17762	0.657041	3.43037e-05	0.000451783	0.415	0.252	1.742	3.885	ParplaEVm004328^WDL4_ARATH^WDL7_ARATH^TPX2
ParplaEVm008281	Canga	Forest	2.91087	3.91527	3.43212e-05	0.000451783	38.877	16.157	4.604	2.052	ParplaEVm008281^TBB4_ELEIN^TBB7_GOSHI^TBB3_GOSHI^TBB4_ORYSJ^TBB6_MAIZE^TBB8_MAIZE^TBB5_MAIZE^TBB2_MAIZE^TBB2_ELEIN^TBB1_ORYSJ^TBB1_AVESA^TBB1_MAIZE^Tubulin^Tubulin_C^Tm1
ParplaEVm014908	Canga	Forest	-3.63891	1.43194	3.44932e-05	0.000453675	0.166	0.697	3.429	6.243	ParplaEVm014908^5NTC_BOVIN^5NTC_DICDI^5NTC_PONAB^5NTC_XENTR^5_nucleotid
ParplaEVm011668	Canga	Forest	2.55492	2.50644	3.51762e-05	0.000461523	9.806	9.918	0.83	2.241	ParplaEVm011668^Y637_PELLD^DUF179
ParplaEVm019833	Canga	Forest	2.46709	0.628776	3.52636e-05	0.000462291	2.524	2.487	0.346	0.48	ParplaEVm019833^Tm1
ParplaEVm016486	Canga	Forest	3.66638	0.972686	3.53538e-05	0.000463094	2.227	4.787	0.138	0.407	ParplaEVm016486^CBPR_HEVBR^Alginate_lyase2
ParplaEVm003055	Canga	Forest	3.40463	0.64301	3.55367e-05	0.000464158	1.978	3.479	0.346	0.087	ParplaEVm003055^LRK72_ARATH^LRK71_ARATH^Lectin_legB^Pkinase^Pkinase_Tyr^Tm1
ParplaEVm010217	Canga	Forest	-2.6284	1.95239	3.55508e-05	0.000464158	1.113	1.179	3.706	9.051	ParplaEVm010217^RAVL2_ARATH^RAVL3_ARATH^B3^Tm1
ParplaEVm013129	Canga	Forest	-2.18801	1.08405	3.57949e-05	0.000466965	0.989	0.589	3.374	3.332	ParplaEVm013129^AAPC_CENCI^Aldose_epim
ParplaEVm013469	Canga	Forest	2.09628	1.58189	3.61513e-05	0.000471231	3.859	5.858	1.148	0.902	ParplaEVm013469^THLP1_ARATH^Thaumatin^Tm1
ParplaEVm011266	Canga	Forest	-2.01225	1.53659	3.62485e-05	0.000471999	1.058	1.358	3.692	5.239	ParplaEVm011266^5NT3_DANRE^5NT3B_CHICK^5N3BA_XENLA^5NT3_CAEEL^UMPH-1^Tm1
ParplaEVm028086	Canga	Forest	-2.48493	1.32602	3.69641e-05	0.000480654	0.56	1.035	5.116	3.041	ParplaEVm028086^AKR1_SOYBN
ParplaEVm003045	Canga	Forest	2.21246	3.6039	3.72665e-05	0.000484192	14.625	26.729	5.075	2.998	ParplaEVm003045^SEOB_ARATH^SEO_C^SEO_N
ParplaEVm010757	Canga	Forest	-2.0053	3.17916	3.72993e-05	0.000484227	4.004	3.558	9.762	17.796	ParplaEVm010757^RHG1A_ARATH^HIP1_ORYSJ^MBR2_ARATH^zf-RING_11^zf-RING_2^zf-rbx1^Tm1
ParplaEVm002909	Canga	Forest	2.27199	1.07977	3.77551e-05	0.000489747	3.07	3.78	0.567	0.742	ParplaEVm002909^ELF3_ARATH^ELF32_ORYSJ
ParplaEVm022050	Canga	Forest	-2.37736	7.48469	3.83474e-05	0.000495932	68.715	52.064	194.369	372.721	ParplaEVm022050^PSAN_ARATH^PsaN
ParplaEVm011778	Canga	Forest	-2.06581	1.70694	3.83556e-05	0.000495932	1.632	1.006	4.314	5.791	ParplaEVm011778^HUS1_DICDI^PP235_ARATH^Hus1^PPR_2^Tm1
ParplaEVm007121	Canga	Forest	-2.47355	0.406864	3.91236e-05	0.000505047	0.415	0.438	1.811	2.517	ParplaEVm007121^2A5B_ARATH^B56
ParplaEVm005423	Canga	Forest	2.57994	3.32378	3.9259e-05	0.000505574	9.854	25.493	2.42	2.939	ParplaEVm005423^ASD_ARATH^AAA_assoc^Tm1
ParplaEVm004925	Canga	Forest	3.06319	0.321749	3.95787e-05	0.000509281	2.635	1.517	0.235	0.204	ParplaEVm004925^REM41_ORYSJ^Remorin_C
ParplaEVm003815	Canga	Forest	2.67217	1.10068	3.98069e-05	0.000511807	3.81	3.407	0.332	0.728	ParplaEVm003815^FERON_ARATH^Y5389_ARATH^Y5393_ARATH^Y2393_ARATH^Y5900_ARATH^Y4391_ARATH^Malectin^Malectin_like^Pkinase^Pkinase_Tyr^Tm1
ParplaEVm019611	Canga	Forest	3.74041	-0.485889	4.01971e-05	0.000515584	1.425	0.87	0.097	0.102	ParplaEVm019611^DUF1218^Tm3
ParplaEVm008273	Canga	Forest	2.70741	3.69566	4.0364e-05	0.000517311	19.279	27.189	4.881	1.572	ParplaEVm008273
ParplaEVm032962	Canga	Forest	-3.5495	1.78639	4.0509e-05	0.000518755	0.934	0.201	4.715	7.596	ParplaEVm032962^LOR5_ARATH^LOR12_ARATH^LOR
ParplaEVm011990	Canga	Forest	4.32693	-0.529714	4.11188e-05	0.000526143	1.521	0.733	0.069	0	ParplaEVm011990^BH057_ARATH^BH067_ARATH^HLH^Tm1
ParplaEVm002914	Canga	Forest	-2.63285	2.75476	4.14961e-05	0.00052976	2.918	1.013	9.804	12.354	ParplaEVm002914^SRF6_ARATH^SRF7_ARATH^SRF8_ARATH^LRRNT_2^Pkinase^Pkinase_Tyr^Tm1
ParplaEVm028820	Canga	Forest	3.70333	-0.573548	4.15006e-05	0.00052976	1.017	1.136	0.124	0	ParplaEVm028820
ParplaEVm001193	Canga	Forest	2.07569	5.14043	4.259e-05	0.000542371	42.057	76.623	11.947	13.591	ParplaEVm001193^Y1684_ARATH^Y5374_ARATH^Y3359_ARATH^LRRNT_2^LRR_1^LRR_6^Pkinase^Pkinase_Tyr^Tm1
ParplaEVm010182	Canga	Forest	-4.24284	3.51804	4.26483e-05	0.000542683	1.314	1.078	36.518	5.442	ParplaEVm010182^HHO3_ARATH^HRS1_ARATH^HHO1_ARATH^Myb_DNA-binding
ParplaEVm023874	Canga	Forest	-2.22776	3.51431	4.41502e-05	0.000559131	5.643	2.76	21.653	14.319	ParplaEVm023874^AX10A_SOYBN^AX6B_SOYBN^A10A5_SOYBN^Auxin_inducible
ParplaEVm018373	Canga	Forest	-2.0491	4.11343	4.44736e-05	0.000562339	9.204	4.88	29.369	23.806	ParplaEVm018373^ERF10_ARATH^ERF08_ARATH^RAP29_ARATH^AP2
ParplaEVm011570	Canga	Forest	-2.21283	7.06358	4.59045e-05	0.000577697	43.281	55.931	150.482	265.361	ParplaEVm011570^CAHC_PEA^CAHC_TOBAC^CAH2_FLALI^BCA3_ARATH^Pro_CA^Tm1
ParplaEVm000466	Canga	Forest	2.58498	1.13132	4.79094e-05	0.000600571	3.222	4.161	0.774	0.262	ParplaEVm000466^Apolipoprotein^Tm1
ParplaEVm017741	Canga	Forest	-2.25346	4.29176	4.79572e-05	0.000600701	8.16	6.059	20.603	40.686	ParplaEVm017741^RBCX2_ARATH^RcbX
ParplaEVm017286	Canga	Forest	-2.05352	3.04852	4.91244e-05	0.000614361	3.139	3.594	8.642	16.676	ParplaEVm017286^CNBL3_ORYSJ^CNBL2_ARATH^CNBL3_ARATH^EF-hand_8^Tm2
ParplaEVm015173	Canga	Forest	-2.20679	3.02371	4.9283e-05	0.000615864	3.478	2.587	17.657	7.901	ParplaEVm015173^VTC4_ARATH^IMP3_SOLLC^IMP1_SOLLC^IMPP_MESCR^Inositol_P
ParplaEVm021349	Canga	Forest	2.32193	3.65954	4.95316e-05	0.00061849	20.081	23.358	2.42	5.471	ParplaEVm021349^USPAL_ARATH^Usp
ParplaEVm013202	Canga	Forest	3.07856	1.75392	5.01031e-05	0.000625138	8.969	3.062	0.802	0.48	ParplaEVm013202^LEA_2^Tm1
ParplaEVm016623	Canga	Forest	-2.41502	2.951	5.02854e-05	0.000626926	3.665	1.452	10.716	14.1	ParplaEVm016623^Tm1
ParplaEVm005676	Canga	Forest	3.36626	3.4498	5.06841e-05	0.000631404	32.432	8.531	2.281	1.295	ParplaEVm005676^BBE13_ARATH^BBE15_ARATH^BBE25_ARATH^BBE26_ARATH^BBE^FAD_binding_4^Tm1
ParplaEVm000895	Canga	Forest	4.85559	-0.0956189	5.19003e-05	0.000645552	2.406	0.805	0.097	0.029	ParplaEVm000895^Y1765_ARATH^LRR_1^LRR_6^LRR_8^Malectin^Malectin_like^Pkinase^Tm1
ParplaEVm008968	Canga	Forest	-2.48394	4.39901	5.29704e-05	0.000657333	5.753	7.662	20.257	47.467	ParplaEVm008968^COL16_ARATH^COL6_ARATH^COL7_ARATH^CCT^zf-B_box
ParplaEVm005951	Canga	Forest	-2.19393	4.55658	5.35372e-05	0.00066334	11.887	5.75	41.758	31.926	ParplaEVm005951^AAP8_ARATH^AAP1_ARATH^AAP6_ARATH^AAP4_ARATH^AAP5_ARATH^Aa_trans^Tm2
ParplaEVm006085	Canga	Forest	2.25878	1.02235	5.66477e-05	0.000698641	3.05	3.486	0.512	0.757	ParplaEVm006085
ParplaEVm007554	Canga	Forest	3.79818	4.14572	5.82351e-05	0.000714918	30.267	38.042	0.664	3.783	ParplaEVm007554^COL6_ARATH^COL16_ARATH^COL7_ARATH^CCT^zf-B_box
ParplaEVm036204	Canga	Forest	-2.02942	1.08051	5.96484e-05	0.000730776	0.913	0.827	2.793	3.725	ParplaEVm036204^PSBA_PEA^PSBA_GOSBA^Photo_RC^Tm1
ParplaEVm005060	Canga	Forest	2.5823	3.87961	5.96635e-05	0.000730776	37.611	14.482	3.429	4.467	ParplaEVm005060^BBE13_ARATH^BBE26_ARATH^BBE24_ARATH^BBE25_ARATH^BBE8_ARATH^ASO_CATRO^BBE15_ARATH^BBE^FAD_binding_4^Tm1
ParplaEVm006964	Canga	Forest	2.19652	1.26804	6.01078e-05	0.000735655	3.229	4.585	0.678	0.888	ParplaEVm006964^SAT_CATRO^SALAT_PAPSO^BIA1_ARATH^BAHD1_ARATH^Transferase
ParplaEVm015954	Canga	Forest	-2.17217	2.71061	6.0267e-05	0.000737041	3.485	1.488	10.329	10.084	ParplaEVm015954^CSPLT_ARATH^CSPLN_ARALL^CSPLH_ARATH^CSPLU_ORYSI^DUF588^Tm4
ParplaEVm011233	Canga	Forest	-2.09792	3.74789	6.04335e-05	0.000738514	5	5.649	14.076	27.226	ParplaEVm011233^PDX1_PHAVU^PDX1_HEVBR^PDX12_ORYSJ^SOR_SNZ
ParplaEVm017931	Canga	Forest	3.9696	-0.296151	6.06611e-05	0.000740168	1.826	0.855	0.083	0.058	ParplaEVm017931^ATHB7_ARATH^Homeodomain
ParplaEVm014680	Canga	Forest	2.07798	1.2677	6.0776e-05	0.000741005	4.467	3.213	0.843	0.844	ParplaEVm014680^COL12_ARATH^CCT
ParplaEVm018613	Canga	Forest	-2.39209	0.791348	6.12347e-05	0.00074603	0.74	0.41	2.461	3.172	ParplaEVm018613
ParplaEVm024033	Canga	Forest	2.26371	1.5488	6.12962e-05	0.000746213	3.388	6.289	1.009	0.844	ParplaEVm024033^DUF740
ParplaEVm030461	Canga	Forest	-2.19258	2.21941	6.1693e-05	0.000750371	2.42	1.078	8.006	6.592	ParplaEVm030461^AX10A_SOYBN^AX15A_SOYBN^Auxin_inducible
ParplaEVm012809	Canga	Forest	2.19595	1.94922	6.17314e-05	0.000750371	4.564	8.258	1.549	0.975	ParplaEVm012809^PTI6_SOLLC^CRF4_ARATH^AP2
ParplaEVm011643	Canga	Forest	-2.03716	7.75606	6.18112e-05	0.000750772	110.565	66.36	353.77	307.851	ParplaEVm011643^PIP2_PEA^PIP16_MAIZE^PIP1_SOLLC^PIP11_VICFA^PIP12_ARATH^MIP^Tm3
ParplaEVm004732	Canga	Forest	2.12389	0.942675	6.22427e-05	0.000755441	3.05	3.026	0.581	0.698	ParplaEVm004732^PTR3_ARATH^PTR2^Tm12
ParplaEVm017672	Canga	Forest	-2.23257	3.66296	6.3811e-05	0.000773889	5.103	4.219	12.707	26.862	ParplaEVm017672^ITRA_SOYBN^Kunitz_legume^Tm1
ParplaEVm009494	Canga	Forest	2.8546	0.113988	6.54146e-05	0.000791541	2.047	1.466	0.263	0.116	ParplaEVm009494^CHT5A_MEDTR^CHIT5_LOTJA^Glyco_hydro_18
ParplaEVm002192	Canga	Forest	3.2483	0.00333457	6.68086e-05	0.00080537	2.012	1.265	0.138	0.175	ParplaEVm002192^SBT1_SOYBN^Inhibitor_I9^PA^Peptidase_S8^fn3_6^Tm1
ParplaEVm003406	Canga	Forest	3.6456	-0.621302	6.73378e-05	0.000810531	0.954	1.114	0.124	0	ParplaEVm003406^WAKLI_ARATH^WAKLB_ARATH^WAKLH_ARATH^WAKLA_ARATH^LYK4_ARATH^LysM^Pkinase^Pkinase_Tyr^Tm1
ParplaEVm012162	Canga	Forest	2.17932	2.10117	6.8647e-05	0.00082505	9.328	4.902	1.659	1.135	ParplaEVm012162^GATA8_ARATH^GATA9_ARATH^GATA
ParplaEVm018989	Canga	Forest	-2.08601	3.74899	7.00272e-05	0.000840379	6.286	4.427	14.754	26.571	ParplaEVm018989^DNJ11_ARATH^DnaJ
ParplaEVm008149	Canga	Forest	2.84373	0.228748	7.03672e-05	0.000843828	2.268	1.567	0.332	0.146	ParplaEVm008149^CXE11_ARATH^Abhydrolase_3^COesterase^Tm1
ParplaEVm013684	Canga	Forest	4.36996	2.44937	7.14099e-05	0.000855691	3.022	18.105	0.332	0.626	ParplaEVm013684^FERON_ARATH^ANX2_ARATH^THE1_ARATH^Y5900_ARATH^Pkinase^Pkinase_Tyr
ParplaEVm013419	Canga	Forest	3.21055	0.0574752	7.29002e-05	0.000872897	1.293	2.156	0.221	0.087	ParplaEVm013419^ATL60_ARATH^ATL3_ARATH^zf-RING_2^Tm1
ParplaEVm014287	Canga	Forest	-2.50392	5.94874	7.31502e-05	0.000875236	19.722	18.953	147.053	54.481	ParplaEVm014287^TIP11_ARATH^TIP1_MEDTR^TIP1_MEDSA^TIP11_ORYSJ^TIP12_MAIZE^TIP12_ORYSJ^MIP^Tm3
ParplaEVm029757	Canga	Forest	-2.17752	2.91438	7.46279e-05	0.00089026	2.171	3.565	8.172	15.352	ParplaEVm029757
ParplaEVm014214	Canga	Forest	-4.88081	3.60804	7.70471e-05	0.000917753	1.051	0.611	41.191	4.307	ParplaEVm014214^SPX2_ARATH^SPX1_ORYSI^SPX1_ARATH^SPX
ParplaEVm013420	Canga	Forest	-2.55702	0.186275	7.74618e-05	0.000921649	0.353	0.345	1.48	2.328	ParplaEVm013420^LEA_2^Tm1
ParplaEVm012797	Canga	Forest	2.68914	0.253198	7.74891e-05	0.000921649	2.296	1.567	0.332	0.233	ParplaEVm012797^PUMP4_ARATH^Mito_carr
ParplaEVm011351	Canga	Forest	-2.13855	5.13694	7.84715e-05	0.00093126	18.145	9.07	49.045	59.85	ParplaEVm011351^DCAM_IPONI^DCAM_CATRO^DCAM_HELAN^DCAM_NICSY^SAM_decarbox
ParplaEVm008425	Canga	Forest	-2.16603	1.22776	7.98988e-05	0.000946798	1.176	0.625	3.554	3.798	ParplaEVm008425^OFT23_ARATH^O-FucT
ParplaEVm008703	Canga	Forest	2.98612	-0.21574	7.99778e-05	0.000947034	1.39	1.344	0.124	0.218	ParplaEVm008703^Y4312_ARATH^PRK1_PETIN^Pkinase^Pkinase_Tyr^Tm1
ParplaEVm004390	Canga	Forest	-2.49516	1.15025	8.0672e-05	0.000954549	0.698	0.69	4.992	2.212	ParplaEVm004390^PTR28_ARATH^PTR45_ARATH^PTR2^Tm9
ParplaEVm003124	Canga	Forest	-2.06854	1.16548	8.13863e-05	0.000961528	0.92	0.898	2.765	4.162	ParplaEVm003124^CN15A_MEDTR^Ion_trans^cNMP_binding^Tm4
ParplaEVm002873	Canga	Forest	-2.70777	1.3482	8.14417e-05	0.000961528	0.802	0.589	6.084	2.328	ParplaEVm002873^WAVH1_ARATH^VWA^zf-RING_2
ParplaEVm001777	Canga	Forest	-2.00501	3.47337	8.15075e-05	0.000961597	4.536	4.736	11.532	22.206	ParplaEVm001777^PP361_ARATH^TOP6A_ARATH^PXL2C_ARATH^PPR_2^PPR_3^PPR_long^TP6A_N^Tm1
ParplaEVm008151	Canga	Forest	-2.50748	0.115565	8.2391e-05	0.000971305	0.277	0.402	1.576	2.023	ParplaEVm008151^Y2215_ARATH
ParplaEVm006529	Canga	Forest	2.27225	3.91868	8.28928e-05	0.000976502	33.545	18.227	3.581	6.17	ParplaEVm006529^CYT24_CATRO^C76B6_CATRO^C76BA_SWEMU^CYPH1_SALMI^p450^Tm1
ParplaEVm002240	Canga	Forest	-2.0419	3.09491	8.38389e-05	0.000986199	2.662	4.327	17.173	9.095	ParplaEVm002240^HAK18_ORYSJ^POT6_ARATH^HAK25_ORYSJ^K_trans^Tm8

## Sheet: Supplementary Table S5
Supplementary Table 5. List of differentially expressed genes of S. pulcherrimum in canga vs. forest.
gene_ID	sampleA	sampleB	logFC	logCPM	PValue	FDR	Canga_R1	Canga_R2	Forest_R1	Forest_R2	gene_annotations
StrpulEVm002331	Canga	Forest	-6.95263	5.38182	7.14791e-34	8.49672e-30	0.846	0.513	78.981	83.748	StrpulEVm002331^FRO7_ARATH^FRO6_ARATH^FAD_binding_8^Ferric_reduct^NAD_binding_6
StrpulEVm014138	Canga	Forest	6.33143	2.60683	4.2467e-30	1.69314e-26	12.925	11.5	0.14	0.155	StrpulEVm014138^DNJB6_XENTR^DNAJ_CAMHC^DNJB3_HUMAN^DNJB6_BOVIN^DNAJ_THET2^DNJ6A_XENLA^DNJC5_DROME^DnaJ
StrpulEVm017547	Canga	Forest	-6.3267	3.97054	4.27309e-30	1.69314e-26	0.457	0.342	30.26	30.271	StrpulEVm017547^BIC1_ARATH
StrpulEVm010511	Canga	Forest	-7.85648	2.81108	6.53229e-30	1.94123e-26	0.043	0.062	14.066	12.938	StrpulEVm010511^COL2_ARATH^CONS_ARATH^CCT^zf-B_box
StrpulEVm003501	Canga	Forest	6.29065	2.49809	1.39737e-29	3.32212e-26	12.269	10.335	0.154	0.133	StrpulEVm003501^DOX2_ARATH^DOX1_ARATH^An_peroxidase
StrpulEVm018488	Canga	Forest	-7.14689	1.55968	5.38768e-29	1.06739e-25	0.043	0	5.277	5.808	StrpulEVm018488^FMO1_ARATH^PRXQ_POPJC^AhpC-TSA^FMO-like
StrpulEVm007470	Canga	Forest	6.28619	1.03563	1.05957e-28	1.7993e-25	4.737	3.559	0	0.064	StrpulEVm007470^FBL14_ARATH^F-box_5^LRR_6
StrpulEVm018100	Canga	Forest	7.3225	2.03997	2.14623e-28	3.18902e-25	8.007	8.547	0	0.069	StrpulEVm018100^COR27_ARATH
StrpulEVm004615	Canga	Forest	-8.85559	2.36523	2.44018e-28	3.22293e-25	0.026	0	11.071	8.728	StrpulEVm004615^Vps62
StrpulEVm002517	Canga	Forest	-5.82638	4.17912	5.90168e-28	7.01533e-25	0.768	0.482	35.943	33.697	StrpulEVm002517^LHY_ARATH^CCA1_ARATH^Myb_DNA-binding
StrpulEVm013856	Canga	Forest	-6.20805	6.07177	6.90789e-28	7.46492e-25	2.278	1.305	142.413	118.255	StrpulEVm013856^SPX2_ARATH^SPX1_ARATH^SPX
StrpulEVm002701	Canga	Forest	-5.82181	3.78057	1.46367e-27	1.44988e-24	0.544	0.357	27.125	25.545	StrpulEVm002701^LHY_ARATH^Myb_DNA-binding
StrpulEVm008171	Canga	Forest	7.50332	2.63407	3.54307e-27	3.23973e-24	11.863	12.883	0.14	0.043	StrpulEVm008171^NDF5_ARATH
StrpulEVm013644	Canga	Forest	-6.44552	1.81394	1.05293e-26	8.72116e-24	0.078	0.062	6.018	7.119	StrpulEVm013644^HPP
StrpulEVm008912	Canga	Forest	-5.98016	2.60375	1.10051e-26	8.72116e-24	0.198	0.14	10.287	12.788	StrpulEVm008912^BRT1_ARATH^Y2416_ARATH^Alba^Mito_carr
StrpulEVm006294	Canga	Forest	5.25385	1.58804	2.67114e-26	1.98449e-23	7.144	4.849	0.154	0.139	StrpulEVm006294^COL14_ARATH^COL15_ARATH^CCT^zf-B_box
StrpulEVm003241	Canga	Forest	5.42824	1.72049	3.49547e-26	2.44416e-23	6.782	6.31	0.14	0.16	StrpulEVm003241^PRR95_ORYSJ^APRR5_ARATH^CCT^Response_reg
StrpulEVm013929	Canga	Forest	10.6374	1.53392	5.62909e-26	3.63048e-23	5.427	6.356	0.014	0.005	StrpulEVm013929^DUF3082
StrpulEVm016152	Canga	Forest	6.09818	3.64955	5.80291e-26	3.63048e-23	23.761	25.596	0.322	0.368	StrpulEVm016152^USPAL_ARATH^Usp
StrpulEVm009889	Canga	Forest	8.07778	6.87175	7.6449e-26	4.54375e-23	187.503	266.913	1.022	0.714	StrpulEVm009889^THI42_VITVI^THI4_CITSI^THI41_VITVI^THI42_SORBI^Thi4
StrpulEVm018861	Canga	Forest	-5.90195	1.58477	1.55655e-25	8.81082e-23	0.095	0.078	5.641	5.515	StrpulEVm018861^BBX32_ARATH^MIP1B_ARATH^zf-B_box
StrpulEVm005625	Canga	Forest	5.35508	0.902049	1.65183e-25	8.92515e-23	4.219	3.232	0.042	0.091	StrpulEVm005625^Y3720_ARATH^DUF247
StrpulEVm013296	Canga	Forest	-6.18948	2.4671	2.59971e-25	1.3436e-22	0.173	0.078	8.832	12.181	StrpulEVm013296^PLSC_COCNU^PLSC_LIMDO^Acyltransferase
StrpulEVm019492	Canga	Forest	-5.25643	2.80928	2.92263e-25	1.43713e-22	0.388	0.295	12.793	13.598	StrpulEVm019492^BBX18_ARATH^BBX19_ARATH^zf-B_box
StrpulEVm010225	Canga	Forest	-5.47976	2.40052	3.02248e-25	1.43713e-22	0.242	0.218	9.601	10.231	StrpulEVm010225^LNK3_ARATH^LNK4_ARATH
StrpulEVm008800	Canga	Forest	-7.0633	6.09211	4.039e-25	1.8466e-22	1.398	0.668	160.692	104.534	StrpulEVm008800
StrpulEVm007020	Canga	Forest	-5.46469	2.58234	9.49071e-25	4.17837e-22	0.285	0.218	11.897	10.678	StrpulEVm007020^UVR8_ARATH^HERC5_HUMAN^RCC1_2
StrpulEVm022442	Canga	Forest	-4.9287	2.03441	4.31809e-24	1.83318e-21	0.311	0.124	7.46	7.732	StrpulEVm022442
StrpulEVm031507	Canga	Forest	-6.44121	2.99202	4.83456e-24	1.98167e-21	0.242	0.109	11.995	18.5	StrpulEVm031507^MIP1B_ARATH^zf-B_box
StrpulEVm007475	Canga	Forest	-5.30528	2.67409	6.695e-24	2.65278e-21	0.362	0.202	12.933	11.131	StrpulEVm007475^SAMH1_DICDI^SAMH1_BOVIN^HD
StrpulEVm002338	Canga	Forest	5.05058	1.88127	7.08241e-24	2.71576e-21	9.111	5.641	0.098	0.25	StrpulEVm002338^XYL2_MEDSV^Fn3-like^Glyco_hydro_3^Glyco_hydro_3_C
StrpulEVm010561	Canga	Forest	4.27944	1.47432	1.30778e-23	4.85798e-21	6.109	4.662	0.21	0.282	StrpulEVm010561^THLP1_ARATH^Thaumatin
StrpulEVm013303	Canga	Forest	-12.8134	3.74184	3.81284e-23	1.37343e-20	0	0	34.123	17.861	StrpulEVm013303^PDDEXK_6
StrpulEVm004836	Canga	Forest	-5.24724	3.96517	4.92872e-23	1.72317e-20	0.828	0.793	32.611	26.733	StrpulEVm004836^SIGE_ARATH^Sigma70_r2^Sigma70_r3
StrpulEVm020910	Canga	Forest	-6.06708	1.04209	1.1318e-22	3.84393e-20	0.069	0	3.261	4.231	StrpulEVm020910^CSPLC_SOYBN^CSPLE_RICCO^DUF588
StrpulEVm009772	Canga	Forest	5.59155	3.84194	1.33405e-22	4.40496e-20	25.849	29.978	0.504	0.618	StrpulEVm009772^HSPC2_RICFE^HSPC4_RICFE^HSP20
StrpulEVm009221	Canga	Forest	-4.88166	2.97001	1.69129e-22	5.43361e-20	0.647	0.326	15.298	14.142	StrpulEVm009221^KPPR_WHEAT^KPPR_MESCR^KPPR_ARATH^PRK
StrpulEVm013282	Canga	Forest	4.90172	1.46079	2.27629e-22	7.12058e-20	6.851	4.103	0.07	0.229	StrpulEVm013282^DUF4057
StrpulEVm019324	Canga	Forest	5.73723	5.65334	4.37339e-22	1.33299e-19	86.168	108.086	1.736	1.897	StrpulEVm019324^CP122_ARATH^CP121_ARATH^CP12
StrpulEVm007749	Canga	Forest	4.23088	1.82281	5.65103e-22	1.67934e-19	7.644	6.014	0.42	0.341	StrpulEVm007749^COL16_ARATH^COL6_ARATH^CCT^zf-B_box
StrpulEVm012078	Canga	Forest	4.83746	0.736524	5.97253e-22	1.7316e-19	3.581	2.968	0.042	0.128	StrpulEVm012078^PCL1_ARATH^PCL1_ORYSJ^Myb_DNA-binding
StrpulEVm004903	Canga	Forest	4.23806	1.85633	6.58452e-22	1.86358e-19	7.429	6.543	0.294	0.394	StrpulEVm004903^NADKC_ARATH^Zeta_toxin
StrpulEVm039244	Canga	Forest	-5.34317	1.65957	7.86039e-22	2.17294e-19	0.181	0.078	6.536	5.217	StrpulEVm039244^SMR4_ARATH
StrpulEVm013546	Canga	Forest	5.66891	2.27765	1.14276e-21	3.08728e-19	8.732	10.335	0.196	0.197	StrpulEVm013546^APAG_MARMM^APAG_SHEB9^APAG_ANADE^UVR
StrpulEVm008909	Canga	Forest	5.9521	0.789357	1.3894e-21	3.63979e-19	3.65	3.248	0.112	0.037	StrpulEVm008909^JMJ30_ARATH^Cupin_8
StrpulEVm006718	Canga	Forest	-4.66069	2.22981	1.40852e-21	3.63979e-19	0.466	0.171	8.3	9.074	StrpulEVm006718^U73C4_ARATH^U73C5_ARATH^U73C3_ARATH^U73C1_ARATH^U73C2_ARATH^UDPGT
StrpulEVm004755	Canga	Forest	6.60986	0.957969	1.48602e-21	3.75837e-19	3.676	4.227	0.028	0.048	StrpulEVm004755^CLPX1_ARATH^AAA^AAA_2^ClpB_D2-small^MCM
StrpulEVm012234	Canga	Forest	4.34157	1.16927	1.52601e-21	3.7791e-19	4.633	4.087	0.154	0.224	StrpulEVm012234^HIP7_ARATH^HMA
StrpulEVm001966	Canga	Forest	5.51071	0.56164	2.34316e-21	5.68432e-19	3.089	2.86	0.028	0.08	StrpulEVm001966^Y3206_ARATH^CarD_CdnL_TRCF^DEAD^Helicase_C^TRCF
StrpulEVm017966	Canga	Forest	-9.56551	0.598035	2.57537e-21	6.12269e-19	0	0	2.491	2.984	StrpulEVm017966^GDU4_ARATH
StrpulEVm010133	Canga	Forest	-6.51665	5.34664	2.99624e-21	6.9836e-19	1.346	0.404	89.87	67.97	StrpulEVm010133^GDPD1_ARATH^GDPD2_ARATH^GDPD
StrpulEVm005970	Canga	Forest	-4.60078	3.21713	4.18661e-21	9.57043e-19	0.949	0.451	15.858	18.943	StrpulEVm005970^GLPT1_ARATH^MFS_1
StrpulEVm006403	Canga	Forest	4.95372	1.9676	4.43726e-21	9.95202e-19	7.446	7.801	0.294	0.218	StrpulEVm006403^AMT11_ARATH^AMT11_SOLLC^AMT13_ARATH^Ammonium_transp
StrpulEVm003948	Canga	Forest	4.4606	3.31146	5.33298e-21	1.17395e-18	20.914	17.499	0.98	0.783	StrpulEVm003948^ADO3_ARATH^F-box^Kelch_4^Kelch_5^PAS_9
StrpulEVm009841	Canga	Forest	-4.4066	1.75482	1.05608e-20	2.28247e-18	0.345	0.233	6.382	5.893	StrpulEVm009841^HHP4_ARATH^HPP5_ARATH^HlyIII
StrpulEVm012826	Canga	Forest	-5.33837	4.14192	1.43445e-20	3.04487e-18	0.854	0.87	39.456	27.729	StrpulEVm012826^FD4L2_ARATH^FAD4_ARATH^TMEM189_B_dmain
StrpulEVm012851	Canga	Forest	-5.968	1.35931	2.1294e-20	4.44072e-18	0.069	0.047	5.417	4.124	StrpulEVm012851^Y1015_ARATH^PITC_DICDI^CRAL_TRIO
StrpulEVm003358	Canga	Forest	4.15539	1.66886	2.83094e-20	5.80197e-18	6.609	5.703	0.168	0.416	StrpulEVm003358^LYK3_ARATH^LysM^Pkinase^Pkinase_Tyr
StrpulEVm006848	Canga	Forest	-4.79955	1.11155	2.99656e-20	6.03731e-18	0.216	0.016	3.555	4.252	StrpulEVm006848^AB3C_ARATH^ABC_membrane
StrpulEVm000831	Canga	Forest	9.08759	0.00518936	3.31069e-20	6.55903e-18	2.381	1.632	0	0.005	StrpulEVm000831^ROQ1_NICBE^TMVRN_NICGU^LRR_1^LRR_6^NB-ARC^TIR
StrpulEVm006342	Canga	Forest	5.3841	3.42736	3.5053e-20	6.83074e-18	20.612	21.493	0.294	0.645	StrpulEVm006342^NYC1_ORYSJ^NYC1_ARATH^KR^adh_short
StrpulEVm015515	Canga	Forest	-4.19695	2.7851	3.93917e-20	7.45729e-18	0.777	0.653	11.631	13.652	StrpulEVm015515
StrpulEVm006325	Canga	Forest	4.68612	0.728646	3.9523e-20	7.45729e-18	3.443	3.093	0.042	0.144	StrpulEVm006325^C81E8_MEDTR^p450
StrpulEVm004705	Canga	Forest	5.13939	1.1038	5.13269e-20	9.53317e-18	4.202	4.274	0.154	0.091	StrpulEVm004705^CPNB4_ARATH^RUBC_CHLRE^Cpn60_TCP1
StrpulEVm002790	Canga	Forest	-4.98897	2.7244	5.24599e-20	9.59371e-18	0.414	0.42	9.895	14.834	StrpulEVm002790^BOR1_ARATH^BOR2_ARATH^HCO3_cotransp
StrpulEVm002896	Canga	Forest	4.34981	2.4863	6.14854e-20	1.10739e-17	10.681	10.863	0.532	0.522	StrpulEVm002896^PP420_ARATH^PPR_2^PPR_long
StrpulEVm009048	Canga	Forest	-4.3022	1.22254	6.727e-20	1.19349e-17	0.293	0.093	4.157	4.209	StrpulEVm009048^TAT2_ARATH^Aminotran_1_2
StrpulEVm013054	Canga	Forest	-4.21529	3.20466	7.13876e-20	1.24792e-17	1.018	0.886	17.341	16.646	StrpulEVm013054
StrpulEVm014792	Canga	Forest	-6.0736	5.06623	7.83922e-20	1.3505e-17	1.458	0.451	74.726	54.622	StrpulEVm014792^SPX3_ARATH^SPX5_ORYSJ^SPX
StrpulEVm015578	Canga	Forest	6.87402	4.15337	8.10294e-20	1.37599e-17	26.531	42.193	0.336	0.266	StrpulEVm015578^MEE14_ARATH
StrpulEVm011039	Canga	Forest	5.21649	0.562399	1.17658e-19	1.96987e-17	3.037	2.86	0.056	0.075	StrpulEVm011039^OMT3_HUMLU^ROMT_VITVI^7OMT9_MEDSA^I4OMT_GLYEC^I4OMT_LOTJA^Dimerisation^Methyltransf_2
StrpulEVm012014	Canga	Forest	-5.00131	1.17091	1.80795e-19	2.95653e-17	0.164	0.078	3.359	4.716	StrpulEVm012014^AB3C_ARATH
StrpulEVm017733	Canga	Forest	-4.64782	2.96872	1.81566e-19	2.95653e-17	0.802	0.295	15.718	13.582	StrpulEVm017733^DUF538
StrpulEVm013436	Canga	Forest	-5.7729	3.93118	1.95226e-19	3.13602e-17	0.682	0.373	36.782	21.564	StrpulEVm013436^NANP_RAT^HDHD3_BOVIN^HDHD3_MOUSE^G3PP_METKA^HAD_2^Hydrolase
StrpulEVm013429	Canga	Forest	-4.20318	3.33436	3.16528e-19	5.01675e-17	1.061	0.995	18.713	18.447	StrpulEVm013429^RVE4_ARATH^RVE6_ARATH^RVE8_ARATH^Myb_DNA-binding
StrpulEVm014688	Canga	Forest	4.44833	2.09216	3.56619e-19	5.5778e-17	8.801	7.848	0.182	0.48	StrpulEVm014688^TET7_ARATH^TET8_ARATH^Tetraspanin
StrpulEVm006693	Canga	Forest	5.68585	1.77933	3.89567e-19	6.014e-17	5.936	7.662	0.084	0.16	StrpulEVm006693^UVB31_ARATH^DUF760
StrpulEVm008903	Canga	Forest	-4.01215	3.74072	4.61178e-19	7.02823e-17	1.786	1.352	23.458	25.694	StrpulEVm008903^G3PP1_ARATH^G3PP2_ARATH^Gp_dh_N
StrpulEVm016015	Canga	Forest	4.0195	1.50242	5.10355e-19	7.67922e-17	5.531	5.315	0.336	0.32	StrpulEVm016015^RMA3_ARATH^RMA1_CAPAN^zf-C3HC4_2
StrpulEVm002683	Canga	Forest	-4.82707	2.44462	7.61388e-19	1.13133e-16	0.362	0.404	11.589	8.653	StrpulEVm002683^PPA27_ARATH^fn3_PAP
StrpulEVm025644	Canga	Forest	8.0045	1.08454	8.66142e-19	1.27109e-16	3.779	4.802	0.056	0	StrpulEVm025644^BSD2_ARATH^BSD2_MAIZE
StrpulEVm020548	Canga	Forest	4.26074	2.51945	1.01488e-18	1.47121e-16	11.881	10.257	0.35	0.709	StrpulEVm020548^ERD15_ARATH
StrpulEVm009778	Canga	Forest	4.07492	3.02705	1.11927e-18	1.60299e-16	19.473	12.153	0.742	1.023	StrpulEVm009778^PP254_ARATH^CSCLD_ARATH^CSC1L_BRAJU^PPR_2^RSN1_7TM^RSN1_TM
StrpulEVm004228	Canga	Forest	-3.99187	4.41915	1.20644e-18	1.70726e-16	2.968	2.098	39.652	39.207	StrpulEVm004228
StrpulEVm003070	Canga	Forest	-4.96592	2.41962	1.38978e-18	1.94356e-16	0.267	0.451	10.427	9.405	StrpulEVm003070^PRR95_ORYSJ^APRR9_ARATH^APRR5_ARATH^CCT^Response_reg
StrpulEVm020305	Canga	Forest	-4.17156	5.89863	1.99342e-18	2.75532e-16	7.135	5.501	116.24	105.882	StrpulEVm020305^PGR5_ARATH^IF4E2_WHEAT^IF4E
StrpulEVm020518	Canga	Forest	-4.83382	1.72732	2.13164e-18	2.91251e-16	0.19	0.28	5.221	6.815	StrpulEVm020518^NCS_THLFG^NCS2_PAPSO^Bet_v_1
StrpulEVm006815	Canga	Forest	5.99794	1.80495	2.26168e-18	3.05507e-16	5.996	7.848	0.168	0.08	StrpulEVm006815^WTR16_ARATH^EamA
StrpulEVm007842	Canga	Forest	-4.74294	4.19023	2.43627e-18	3.25393e-16	1.674	0.964	40.379	28.39	StrpulEVm007842^DUF4336
StrpulEVm005765	Canga	Forest	-4.56115	2.33686	5.09021e-18	6.72304e-16	0.526	0.233	10.805	7.934	StrpulEVm005765^WDL7_ARATH^ORR26_ORYSJ^Response_reg^TPX2
StrpulEVm016118	Canga	Forest	8.04166	4.10877	6.38786e-18	8.34424e-16	52.493	20.094	0	0.197	StrpulEVm016118^GLP1_MORAL^GL814_ORYSJ^AB19A_PRUPE^GL33_ARATH^Cupin_1
StrpulEVm009140	Canga	Forest	-4.03662	4.36925	6.50277e-18	8.402e-16	2.804	1.974	41.107	35.152	StrpulEVm009140^TPR_8
StrpulEVm014460	Canga	Forest	-3.7554	2.70059	6.72193e-18	8.59178e-16	1.044	0.684	11.995	11.408	StrpulEVm014460^DNAJ_FINM2^DnaJ
StrpulEVm016857	Canga	Forest	3.31437	1.31982	7.32051e-18	9.25733e-16	5.28	3.932	0.392	0.474	StrpulEVm016857^DRL38_ARATH^RFL1_ARATH^DRL6_ARATH^NB-ARC
StrpulEVm006217	Canga	Forest	-4.64823	3.83465	8.63833e-18	1.08088e-15	1.527	0.637	29.42	24.218	StrpulEVm006217^KPK2_ARATH^Pkinase
StrpulEVm004374	Canga	Forest	4.38407	1.71851	8.86911e-18	1.0982e-15	5.902	6.76	0.224	0.341	StrpulEVm004374^PP186_ARATH^PPR_1^PPR_3
StrpulEVm001355	Canga	Forest	-3.79536	1.59309	1.27951e-17	1.56592e-15	0.509	0.233	4.759	5.936	StrpulEVm001355^DRL28_ARATH^DRL27_ARATH^RPS2_ARATH^DRL24_ARATH^DRL16_ARATH^LRR_1^LRR_5^NB-ARC
StrpulEVm007598	Canga	Forest	7.32189	3.90336	1.29099e-17	1.56592e-15	24.495	33.91	0.322	0.096	StrpulEVm007598^DJC76_ARATH^DnaJ^Fer4_15
StrpulEVm014326	Canga	Forest	-6.48818	1.40871	1.49055e-17	1.78971e-15	0.086	0	6.284	3.757	StrpulEVm014326^PLD3B_MACFA^PLD3B_CRIGR^UPS2_YEAST^PRELI
StrpulEVm004639	Canga	Forest	-3.84858	4.49321	1.73173e-17	2.05851e-15	3.184	2.657	38.644	43.96	StrpulEVm004639^NIR_BETPN^NIR_ARATH^NIR_SIR^NIR_SIR_ferr
StrpulEVm024846	Canga	Forest	6.01818	6.18708	1.76618e-17	2.07867e-15	103.053	173.793	2.043	2.334	StrpulEVm024846^LIRP1_ARATH^Lir1
StrpulEVm007981	Canga	Forest	-5.63983	1.81926	2.17813e-17	2.53837e-15	0.121	0.155	8.09	5.153	StrpulEVm007981^AVT1I_ARATH^AVT1J_ARATH^Aa_trans
StrpulEVm004619	Canga	Forest	-5.26977	4.50812	2.20804e-17	2.54825e-15	0.992	1.368	51.269	35.301	StrpulEVm004619^BAM1_ARATH^Glyco_hydro_14
StrpulEVm026402	Canga	Forest	6.6477	0.466428	3.54584e-17	4.05283e-15	2.476	3.201	0	0.037	StrpulEVm026402
StrpulEVm017262	Canga	Forest	-3.80666	1.82835	3.91051e-17	4.42708e-15	0.535	0.404	6.844	5.835	StrpulEVm017262^BBX19_ARATH^BBX18_ARATH^zf-B_box
StrpulEVm003000	Canga	Forest	-3.50378	2.44907	4.12595e-17	4.61541e-15	1.027	0.684	9.364	9.986	StrpulEVm003000^PP1R7_DICDI^LRR_6^LRR_8
StrpulEVm008715	Canga	Forest	4.09633	1.78568	4.15453e-17	4.61541e-15	6.186	6.931	0.336	0.405	StrpulEVm008715^COL10_ARATH^COL9_ARATH^CCT
StrpulEVm013877	Canga	Forest	-4.40078	7.37185	4.31707e-17	4.74584e-15	18.101	12.448	342.91	278.621	StrpulEVm013877^ELI_PEA^ELIP2_ARATH^ELIP1_ARATH^Chloroa_b-bind
StrpulEVm005291	Canga	Forest	4.28934	2.65337	4.35179e-17	4.74584e-15	11.639	12.308	0.714	0.533	StrpulEVm005291^EGY1_ARATH^Peptidase_M50
StrpulEVm006807	Canga	Forest	-3.70019	2.87457	4.44141e-17	4.79955e-15	1.208	0.855	13.926	12.469	StrpulEVm006807^CDF3_ARATH^CDF2_ARATH^zf-Dof
StrpulEVm022946	Canga	Forest	-4.43209	3.70258	4.72966e-17	5.06499e-15	1.493	0.808	28.105	20.44	StrpulEVm022946^TAF6_ARATH^EF-hand_5^EF-hand_7^TAF
StrpulEVm003941	Canga	Forest	7.6482	1.50241	4.9016e-17	5.20226e-15	8.645	2.968	0	0.037	StrpulEVm003941^BGH3B_BACO1^Glyco_hydro_3
StrpulEVm004633	Canga	Forest	-3.90526	2.42108	5.94616e-17	6.25505e-15	0.768	0.528	8.09	11.227	StrpulEVm004633^KPYC_TOBAC^KPYC_SOYBN^PK
StrpulEVm004655	Canga	Forest	-4.76404	6.04102	9.02076e-17	9.40612e-15	6.178	3.372	148.095	100.778	StrpulEVm004655^SQD2_ARATH^Glyco_trans_1_4^Glyco_trans_4_4^Glyco_transf_4^Glycos_transf_1
StrpulEVm021134	Canga	Forest	-3.83611	4.97024	9.32811e-17	9.64203e-15	4.357	3.839	52.92	62.237	StrpulEVm021134^NCS_THLFG^NCS2_PAPSO^NCS1_PAPSO^Bet_v_1
StrpulEVm008459	Canga	Forest	-4.60385	0.613171	1.0598e-16	1.0838e-14	0.138	0.062	2.715	2.686	StrpulEVm008459^RVE2_ARATH^RVE1_ARATH^Myb_DNA-binding
StrpulEVm006821	Canga	Forest	-5.1478	0.876826	1.06675e-16	1.0838e-14	0.104	0.062	3.807	2.899	StrpulEVm006821^SCP18_ARATH^SCP1_ARATH^SCP3_ARATH^Peptidase_S10
StrpulEVm013795	Canga	Forest	-5.03911	1.36127	1.18678e-16	1.19553e-14	0.19	0.109	5.752	3.735	StrpulEVm013795^ENDO2_ARATH^S1-P1_nuclease
StrpulEVm015724	Canga	Forest	-4.74366	1.8045	1.44526e-16	1.44368e-14	0.259	0.249	7.67	5.201	StrpulEVm015724^BBX32_ARATH^zf-B_box
StrpulEVm022441	Canga	Forest	-4.64591	0.647379	1.46747e-16	1.44369e-14	0.129	0.062	2.477	3	StrpulEVm022441^SAU61_ARATH^Auxin_inducible
StrpulEVm008980	Canga	Forest	-4.6141	0.81358	1.4769e-16	1.44369e-14	0.147	0.109	2.589	3.575	StrpulEVm008980^CDI8_ARATH
StrpulEVm018449	Canga	Forest	-4.49435	5.09712	1.4817e-16	1.44369e-14	2.554	3.232	67.238	61.262	StrpulEVm018449^YWKD_BACSU^Glyoxalase
StrpulEVm013419	Canga	Forest	-6.126	2.85006	1.92988e-16	1.86508e-14	0.242	0.124	18.447	9.08	StrpulEVm013419^YAI5_SCHPO^HAD_2
StrpulEVm004534	Canga	Forest	-3.64249	1.23888	1.95667e-16	1.87572e-14	0.354	0.326	3.807	4.385	StrpulEVm004534^PPA23_ARATH^PPA15_ARATH^Metallophos^Pur_ac_phosph_N
StrpulEVm005726	Canga	Forest	-3.62512	3.08275	2.17499e-16	2.06833e-14	1.363	1.15	15.662	14.717	StrpulEVm005726^C7317_PRUMU^C71AI_ARATH^C71AQ_ARATH^C71A3_SOLME^MFS_MENPI^T19H_CATRO^C71A6_NEPRA^p450
StrpulEVm026169	Canga	Forest	9.10719	0.0117956	2.65941e-16	2.50892e-14	1.941	2.222	0	0	StrpulEVm026169^RPP1_ARATH^TAO1_ARATH
StrpulEVm021226	Canga	Forest	3.67253	3.23203	4.37513e-16	4.09505e-14	17.782	17.235	1.204	1.481	StrpulEVm021226^CRR3_ARATH
StrpulEVm009532	Canga	Forest	-4.64055	9.64727	4.98857e-16	4.59819e-14	67.6	56.926	1604.74	1430.73	StrpulEVm009532^ALFP2_ARATH^ALFP_ORYSJ^ALFP1_ARATH^ALFC1_PEA^ALFC_SPIOL^ALFC_CHLRE^QKY_ARATH^C2^Glycolytic
StrpulEVm016128	Canga	Forest	-3.65262	1.87901	4.99004e-16	4.59819e-14	0.733	0.264	6.396	6.703	StrpulEVm016128^DI194_ORYSJ^DI191_ORYSJ^zf-Di19
StrpulEVm009054	Canga	Forest	4.56934	0.191673	6.85288e-16	6.26617e-14	2.381	2.082	0.112	0.08	StrpulEVm009054^PDRP1_ORYSJ^Kinase-PPPase
StrpulEVm010167	Canga	Forest	4.3892	2.43578	7.76882e-16	7.04946e-14	9.698	11.096	0.266	0.629	StrpulEVm010167^7OMT_PAPSO^OMT2_HUMLU^Dimerisation^Methyltransf_2
StrpulEVm005749	Canga	Forest	-3.56848	4.27419	8.49184e-16	7.64716e-14	3.676	2.347	34.935	35.003	StrpulEVm005749^CAO_ARATH^CAO_ORYSJ^PaO^Rieske
StrpulEVm011363	Canga	Forest	3.0462	1.75609	9.99291e-16	8.93126e-14	7.066	5.237	0.63	0.789	StrpulEVm011363^AHL9_ARATH^AHL1_ARATH^AT_hook^DUF296
StrpulEVm007361	Canga	Forest	-3.33751	2.55197	1.04285e-15	9.25103e-14	1.148	0.948	9.993	10.598	StrpulEVm007361^TAUE3_ARATH^TauE
StrpulEVm003522	Canga	Forest	-6.57346	0.203012	1.13892e-15	1.00284e-13	0.026	0	1.61	2.366	StrpulEVm003522^AB5G_ARATH^ABC2_membrane^ABC_tran
StrpulEVm005162	Canga	Forest	-3.20959	1.43611	1.22858e-15	1.07383e-13	0.613	0.42	4.535	4.737	StrpulEVm005162^DIT1_SPIOL^DIT1_ARATH^RPAC2_XENLA^AAPC_CENCI^RPAC2_YEAST^Na_sulph_symp^RNA_pol_L_2
StrpulEVm011935	Canga	Forest	-6.73336	7.22975	1.26119e-15	1.09429e-13	4.797	1.103	309.711	275.456	StrpulEVm011935^PPSP1_ARATH^PPSP2_ARATH^Put_Phosphatase
StrpulEVm013932	Canga	Forest	-3.76599	4.40144	1.55152e-15	1.33644e-13	3.788	2.036	39.484	37.688	StrpulEVm013932^PPCK1_ARATH^PPCK2_ARATH^Pkinase^Pkinase_Tyr
StrpulEVm000869	Canga	Forest	-3.60163	0.907586	1.56839e-15	1.34126e-13	0.328	0.186	2.953	3.506	StrpulEVm000869^Plus-3
StrpulEVm009245	Canga	Forest	-5.72212	3.99537	1.58368e-15	1.34466e-13	0.966	0.186	33.717	27.532	StrpulEVm009245^GDPD1_ARATH^GDPD2_ARATH^GDPD
StrpulEVm013609	Canga	Forest	-4.11166	3.87388	1.72511e-15	1.45435e-13	2.174	0.995	30.134	24.037	StrpulEVm013609^SPX2_ARATH^SPX1_ARATH^SPX1_ORYSI^SPX
StrpulEVm017352	Canga	Forest	-5.27471	0.647401	1.82319e-15	1.51981e-13	0.112	0.031	3.331	2.377	StrpulEVm017352^AAA_33^Zeta_toxin
StrpulEVm013850	Canga	Forest	-4.77038	3.55483	1.82832e-15	1.51981e-13	0.682	0.995	17.747	26.429	StrpulEVm013850^KUA1_ARATH^MY1R1_SOLTU^MYBS3_ORYSJ^Myb_DNA-binding
StrpulEVm006612	Canga	Forest	-4.19189	5.67998	2.01985e-15	1.66736e-13	4.978	5.595	104.007	86.668	StrpulEVm006612^GAPN_NICPL^GAPN_WHEAT^GAPN_PEA^GAPN_ARATH^GAPN_MAIZE^Aldedh^DUF5356
StrpulEVm006367	Canga	Forest	-5.30843	0.382503	2.18392e-15	1.79036e-13	0.052	0.047	2.099	2.462	StrpulEVm006367^CDF2_ARATH^CDF1_ARATH^zf-Dof
StrpulEVm003304	Canga	Forest	9.91625	3.68845	2.38542e-15	1.94216e-13	13.77	35.48	0.028	0.027	StrpulEVm003304^NFD4_ARATH^TL1Y_ARATH^MFS_1^Nodulin-like
StrpulEVm010565	Canga	Forest	4.59113	4.42022	3.6407e-15	2.94402e-13	33.83	46.824	1.484	1.886	StrpulEVm010565^BBD1_ARATH^BBD2_ARATH^DNase-RNase
StrpulEVm020419	Canga	Forest	-8.95746	0.0351613	3.68398e-15	2.95888e-13	0	0	2.043	1.641	StrpulEVm020419
StrpulEVm014366	Canga	Forest	-3.62493	3.46736	4.03902e-15	3.22227e-13	1.682	1.663	17.775	22.065	StrpulEVm014366^DUF2996
StrpulEVm000269	Canga	Forest	4.02086	3.18141	4.50607e-15	3.57091e-13	15.712	18.323	0.84	1.199	StrpulEVm000269^GWD1_CITRE^GWD1_SOLTU^PPDK_N
StrpulEVm007458	Canga	Forest	-4.05624	4.16391	5.26707e-15	4.14633e-13	2.744	1.368	37.202	28.955	StrpulEVm007458^HHO2_ARATH^HHO3_ARATH^HHO1_ARATH^HRS1_ARATH^Myb_DNA-binding
StrpulEVm012988	Canga	Forest	4.44828	0.290132	5.46806e-15	4.27624e-13	2.847	1.787	0.182	0.08	StrpulEVm012988^NAC42_ARATH^FEZ_ARATH^NAM
StrpulEVm006972	Canga	Forest	3.22415	2.06225	6.55788e-15	5.095e-13	9.629	5.859	0.686	0.885	StrpulEVm006972^SDC1_ARATH^SDC1_ORYSJ^Pyridoxal_deC
StrpulEVm008670	Canga	Forest	-3.40374	1.87144	6.8032e-15	5.25128e-13	0.846	0.342	6.55	6.32	StrpulEVm008670^RVE7_ARATH^RVE2_ARATH^RVE1_ARATH^Myb_DNA-binding
StrpulEVm025857	Canga	Forest	3.5595	0.746961	7.2626e-15	5.56971e-13	3.227	3.093	0.252	0.272	StrpulEVm025857
StrpulEVm005007	Canga	Forest	-3.54341	1.55531	8.48887e-15	6.46841e-13	0.414	0.559	4.871	5.307	StrpulEVm005007^DTX46_ARATH^MatE
StrpulEVm006114	Canga	Forest	-3.56279	0.906534	8.60467e-15	6.51489e-13	0.319	0.264	2.897	3.506	StrpulEVm006114^DTX42_ARATH^MatE
StrpulEVm013767	Canga	Forest	-9.40736	5.25954	9.08546e-15	6.83537e-13	0.173	0	112.391	36.34	StrpulEVm013767^PSBB_TRACE^PDDEXK_6
StrpulEVm008397	Canga	Forest	-3.43596	4.11069	9.17082e-15	6.8562e-13	3.425	2.424	32.709	29.131	StrpulEVm008397^PSY_CUCME^PSY_ARATH^SQS_PSY
StrpulEVm007957	Canga	Forest	3.49729	0.71581	9.46754e-15	7.03379e-13	3.719	2.347	0.294	0.25	StrpulEVm007957^Apolipoprotein
StrpulEVm021851	Canga	Forest	-3.40257	3.46727	9.74472e-15	7.19475e-13	2.019	1.834	18.125	21.245	StrpulEVm021851^CLPS1_ARATH^ClpS
StrpulEVm005721	Canga	Forest	-3.20685	2.46024	1.05326e-14	7.72842e-13	1.13	1.057	9.308	9.788	StrpulEVm005721^BAM9_ARATH^Glyco_hydro_14
StrpulEVm002775	Canga	Forest	3.24734	2.74548	1.29018e-14	9.40878e-13	14.978	9.822	1.344	1.199	StrpulEVm002775^CSCLD_ARATH^CSC1L_BRAJU^PP254_ARATH^PPR_2^RSN1_7TM^RSN1_TM
StrpulEVm036833	Canga	Forest	-11.1178	2.10641	1.50494e-14	1.09081e-12	0	0	4.101	12.154	StrpulEVm036833^GRXS6_ARATH^Glutaredoxin
StrpulEVm012399	Canga	Forest	-4.35419	0.94189	1.54939e-14	1.11622e-12	0.181	0.155	2.631	4.05	StrpulEVm012399^NIP61_ARATH^NIP31_MAIZE^MIP
StrpulEVm006459	Canga	Forest	8.73733	-0.340504	1.7214e-14	1.23267e-12	1.57	1.694	0.028	0.005	StrpulEVm006459^C7A12_PANGI^C76B6_CATRO^p450
StrpulEVm025182	Canga	Forest	-4.87906	2.45986	1.98387e-14	1.41211e-12	0.544	0.093	7.852	12.687	StrpulEVm025182
StrpulEVm007955	Canga	Forest	3.22605	2.81286	2.26577e-14	1.60317e-12	15.375	10.614	1.078	1.556	StrpulEVm007955^LHT1_ARATH^Aa_trans
StrpulEVm002377	Canga	Forest	-4.40825	4.68526	2.38378e-14	1.67669e-12	2.01	2.611	55.565	40.39	StrpulEVm002377^RER6_ARATH^RER5_ARATH^Cofac_haem_bdg^RETICULATA-like
StrpulEVm004182	Canga	Forest	-3.35846	3.60665	2.68048e-14	1.87428e-12	2.666	1.678	22.59	20.765	StrpulEVm004182^LNK1_ARATH
StrpulEVm009993	Canga	Forest	-6.52291	5.25779	2.79668e-14	1.9441e-12	1.268	0.404	103.503	44.013	StrpulEVm009993^SPX3_ARATH^SPX5_ORYSJ^SPX3_ORYSJ^SPX1_ARATH^SPX1_ORYSJ^SPX
StrpulEVm005076	Canga	Forest	-3.72951	4.14421	2.93868e-14	2.03094e-12	2.269	2.673	30.988	33.292	StrpulEVm005076^GAPN_NICPL^GAPN_WHEAT^GAPN_PEA^Aldedh
StrpulEVm000807	Canga	Forest	-5.24289	1.02171	3.19764e-14	2.19713e-12	0.078	0.124	4.437	2.952	StrpulEVm000807^PLDZ1_ARATH^PLDZ2_ARATH^PH^PLDc^PLDc_2
StrpulEVm022564	Canga	Forest	3.81801	0.197302	3.22859e-14	2.20565e-12	2.295	2.036	0.112	0.16	StrpulEVm022564^ELF4_ARATH^Elf4
StrpulEVm012630	Canga	Forest	-3.94609	0.382582	3.74367e-14	2.54291e-12	0.19	0.047	2.043	2.403	StrpulEVm012630^ABHD6_MOUSE^Abhydrolase_1
StrpulEVm003920	Canga	Forest	-3.09905	1.55563	3.88444e-14	2.62354e-12	0.656	0.528	4.535	5.414	StrpulEVm003920^PPR68_ARATH^DYW_deaminase^PPR^PPR_2
StrpulEVm022652	Canga	Forest	-3.85988	7.77869	4.15661e-14	2.7915e-12	32.51	24.803	442.396	365.358	StrpulEVm022652^SUI1_MAIZE^SUI12_ARATH^SUI11_ARATH^SUI1_ORYSJ^SUI1
StrpulEVm016760	Canga	Forest	-10.5325	1.48738	4.24952e-14	2.83787e-12	0	0	7.642	3.128	StrpulEVm016760^GSTX3_SOYBN^GSTXC_TOBAC^GSTXA_TOBAC^GSTUK_ARATH^GSTUJ_ARATH^GST_N
StrpulEVm014493	Canga	Forest	11.5226	4.52244	4.56418e-14	3.03097e-12	86.772	13.831	0	0.021	StrpulEVm014493^RUAP_SOYBN^CHIT1_TULSB^Glyco_hydro_18
StrpulEVm020060	Canga	Forest	3.72459	2.15348	4.62649e-14	3.05528e-12	7.705	8.905	0.434	0.73	StrpulEVm020060^Y5278_ARATH^DUF3464
StrpulEVm011478	Canga	Forest	3.66665	0.16406	4.82588e-14	3.16935e-12	2.261	2.005	0.14	0.176	StrpulEVm011478^UXS5_ARATH^UXS1_ARATH^UXS6_ARATH^Epimerase^GDP_Man_Dehyd^RmlD_sub_bind
StrpulEVm004066	Canga	Forest	-5.09468	4.28711	5.03599e-14	3.28917e-12	1.372	0.886	50.065	23.808	StrpulEVm004066^PP395_ARATH^PP397_ARATH^PPR^PPR_3
StrpulEVm012355	Canga	Forest	-3.73058	2.77127	5.38815e-14	3.49994e-12	1.217	0.653	14.262	10.369	StrpulEVm012355^CYL2_ARATH^CYL3_ARATH^Cyclase
StrpulEVm006615	Canga	Forest	-4.24355	4.74975	5.78098e-14	3.7347e-12	3.857	1.678	57.203	42.868	StrpulEVm006615^DTX17_ARATH^DTX16_ARATH^DTX15_ARATH^MatE
StrpulEVm015410	Canga	Forest	-3.97732	2.42519	6.60741e-14	4.24553e-12	0.949	0.264	8.804	10.742	StrpulEVm015410^FAF3_ARATH^FAF
StrpulEVm003843	Canga	Forest	3.73583	1.28442	8.35237e-14	5.33788e-12	4.124	5.035	0.28	0.373	StrpulEVm003843^RNFT2_HUMAN^RNFT1_HUMAN^zf-C3HC4_3
StrpulEVm006249	Canga	Forest	3.18637	2.9197	8.59081e-14	5.4609e-12	14.107	13.35	1.302	1.625	StrpulEVm006249^C81E8_MEDTR^C81E1_GLYEC^CYQ32_CATRO^C81D1_ARATH^p450
StrpulEVm004893	Canga	Forest	-4.25375	0.534014	8.91987e-14	5.63992e-12	0.138	0.124	2.673	2.387	StrpulEVm004893^RPT3_ARATH^NPH3_ORYSJ^BTB^NPH3
StrpulEVm005416	Canga	Forest	-6.18707	2.18525	9.08555e-14	5.71428e-12	0.19	0.016	5.193	11.92	StrpulEVm005416^PHT14_ARATH^PHT17_ARATH^MFS_1^Sugar_tr
StrpulEVm012908	Canga	Forest	3.3565	0.368831	9.31434e-14	5.82735e-12	2.614	2.114	0.238	0.224	StrpulEVm012908^RD22_ARATH^BURP3_ORYSJ^BURP5_ORYSJ^BURP
StrpulEVm015082	Canga	Forest	3.26453	1.07819	9.66957e-14	6.01792e-12	4.029	3.807	0.21	0.48	StrpulEVm015082^IF4E5_ARATH^IF4E3_WHEAT^IF4E
StrpulEVm010054	Canga	Forest	3.41543	1.13862	1.04151e-13	6.44815e-12	5.091	3.17	0.168	0.485	StrpulEVm010054^C2GR1_ARATH^C2
StrpulEVm008873	Canga	Forest	3.48842	0.267856	1.07261e-13	6.60627e-12	2.381	2.114	0.098	0.218	StrpulEVm008873^CIA2_ARATH^CCT
StrpulEVm005612	Canga	Forest	-3.20757	3.38614	1.18851e-13	7.2824e-12	2.114	1.974	17.803	18.932	StrpulEVm005612^PTC52_ARATH^PaO^Rieske
StrpulEVm008930	Canga	Forest	2.89961	1.50169	1.20484e-13	7.34457e-12	5.341	4.802	0.49	0.751	StrpulEVm008930^GT14A_ARATH^GT14B_ARATH^GT14C_ARATH^Branch
StrpulEVm000504	Canga	Forest	-3.54156	1.83091	1.23667e-13	7.50017e-12	0.535	0.637	6.9	5.584	StrpulEVm000504^AHK1_ARATH^HATPase_c^HisKA^Response_reg
StrpulEVm007958	Canga	Forest	-3.51367	1.29255	1.35405e-13	8.17034e-12	0.518	0.171	4.787	3.799	StrpulEVm007958^CIPK1_ARATH^NAF^Pkinase
StrpulEVm008870	Canga	Forest	-2.94611	1.74794	1.39254e-13	8.36013e-12	0.854	0.668	5.906	5.43	StrpulEVm008870^RING4_ARATH^zf-RING_11^zf-RING_2
StrpulEVm018447	Canga	Forest	-3.8535	3.19784	1.40723e-13	8.40592e-12	1.001	1.399	16.586	16.657	StrpulEVm018447^STEP2_ARATH^Chloroa_b-bind
StrpulEVm009503	Canga	Forest	-3.49289	1.40547	1.48891e-13	8.84931e-12	0.371	0.528	4.605	4.471	StrpulEVm009503^SSL2_ARATH^SSL10_ARATH^SGL^Str_synth
StrpulEVm003965	Canga	Forest	-3.45465	3.34362	1.50524e-13	8.90187e-12	2.045	1.368	20.603	15.628	StrpulEVm003965^PGMP_PEA^PGMP_SOLTU^PGM_PMM_I^PGM_PMM_III
StrpulEVm012402	Canga	Forest	-3.16757	2.56989	1.67702e-13	9.86871e-12	1.191	1.212	9.392	11.195	StrpulEVm012402^REDX2_CATRO^MER_ERYCB^DMAS1_MAIZE^Aldo_ket_red
StrpulEVm003519	Canga	Forest	-3.17402	1.52316	1.733e-13	1.01479e-11	0.69	0.404	4.115	5.664	StrpulEVm003519^SUT31_ARATH^STAS^Sulfate_transp
StrpulEVm008762	Canga	Forest	3.62973	0.16656	2.2176e-13	1.29219e-11	2.217	2.005	0.196	0.165	StrpulEVm008762^GAOX1_ARATH^GAOX2_ARATH^GAOX3_ARATH^DIOX_N
StrpulEVm002146	Canga	Forest	-3.01428	1.7481	2.43145e-13	1.40989e-11	0.811	0.606	6.074	5.318	StrpulEVm002146^KSB_CUCMA^TPS4_VITAC^Prenyltrans^Terpene_synth^Terpene_synth_C
StrpulEVm012116	Canga	Forest	-7.29999	5.55982	2.80211e-13	1.61693e-11	1.087	0.062	106.246	77.551	StrpulEVm012116^PPA3_ARATH^PPA17_ARATH^PPA8_ARATH^PPA4_ARATH^Metallophos
StrpulEVm002208	Canga	Forest	-3.96304	4.55843	3.32195e-13	1.90763e-11	2.407	3.232	46.104	40.491	StrpulEVm002208^Y005_SYNY3^Y1181_ARATH^COQ6_XENTR^ABC1^FAD_binding_3
StrpulEVm012681	Canga	Forest	-3.08152	2.15356	3.45049e-13	1.97192e-11	0.932	0.932	7.922	7.327	StrpulEVm012681^SFC1_ARATH^Mito_carr
StrpulEVm009686	Canga	Forest	3.08405	2.31706	3.54396e-13	2.01565e-11	10.086	8.035	0.714	1.268	StrpulEVm009686^PDDEXK_6
StrpulEVm013801	Canga	Forest	-3.26523	4.7901	3.81607e-13	2.16008e-11	5.462	5.02	44.76	53.738	StrpulEVm013801^IPYR_ORYSJ^IPYR_SOLTU^IPYR2_ARATH^IPYR_MAIZE^Pyrophosphatase
StrpulEVm004617	Canga	Forest	-3.82092	3.47887	3.85215e-13	2.17017e-11	1.398	1.616	23.486	16.971	StrpulEVm004617^STT7_ARATH^Pkinase^Pkinase_Tyr
StrpulEVm013233	Canga	Forest	4.87698	0.985598	3.96095e-13	2.22093e-11	3.676	4.025	0.294	0.069	StrpulEVm013233^PRSP1_SPIOL^Ribosom_S30AE_C^Ribosomal_S30AE
StrpulEVm018054	Canga	Forest	3.43309	0.175257	5.14787e-13	2.8729e-11	2.338	1.865	0.084	0.234	StrpulEVm018054^BH149_ARATH
StrpulEVm006618	Canga	Forest	-4.48822	5.72978	5.62117e-13	3.11137e-11	6.79	2.626	115.26	83.982	StrpulEVm006618^ZIFL1_ARATH^ZIF1_ARATH^PTR36_ARATH^MFS_1^Sugar_tr
StrpulEVm009343	Canga	Forest	-3.33274	1.83378	5.62752e-13	3.11137e-11	0.811	0.42	7.11	5.371	StrpulEVm009343
StrpulEVm007221	Canga	Forest	-2.94816	1.16786	5.69769e-13	3.13558e-11	0.587	0.373	3.877	3.618	StrpulEVm007221^RCA1_LARTR^RCA2_LARTR^RCA_ORYSJ^RCA_VIGRR^AAA
StrpulEVm005549	Canga	Forest	-3.16767	3.5412	5.79733e-13	3.17571e-11	2.45	2.207	21.512	19.3	StrpulEVm005549^Y3295_ARATH^CBS
StrpulEVm011794	Canga	Forest	-4.83565	0.583063	6.76067e-13	3.68643e-11	0.112	0.078	3.205	2.179	StrpulEVm011794^G2OX_PHACN^2OG-FeII_Oxy^DIOX_N
StrpulEVm013610	Canga	Forest	3.37108	0.375501	7.11342e-13	3.86106e-11	2.908	1.896	0.14	0.277	StrpulEVm013610
StrpulEVm029481	Canga	Forest	-3.16136	1.96364	7.1549e-13	3.86592e-11	0.742	0.855	6.214	7.108	StrpulEVm029481^YL154_YEAST
StrpulEVm007329	Canga	Forest	-3.25709	2.39257	7.56419e-13	4.06857e-11	1.096	0.855	10.497	7.838	StrpulEVm007329^IP5P6_ARATH^IP5P8_ARATH^IP5P5_ARATH^IP5P4_ARATH^IP5P9_ARATH^IP5P2_ARATH^IP5PA_ARATH^Exo_endo_phos
StrpulEVm010130	Canga	Forest	-3.26395	0.759923	7.75309e-13	4.15139e-11	0.302	0.326	2.631	2.979	StrpulEVm010130^FBK50_ARATH^FB149_ARATH^FBK67_ARATH^F-box^FBA_1
StrpulEVm011491	Canga	Forest	-3.83483	5.50171	7.83454e-13	4.1762e-11	6.005	5.843	99.192	66.542	StrpulEVm011491^RK1_ARATH^RK1_PEA^RK1_SPIOL^Ribosomal_L1
StrpulEVm016180	Canga	Forest	-5.43825	0.503364	7.95883e-13	4.22351e-11	0.043	0.078	3.051	2.083	StrpulEVm016180^DUF1685
StrpulEVm007167	Canga	Forest	-4.0884	2.516	9.9296e-13	5.24592e-11	0.716	0.528	13.297	7.561	StrpulEVm007167^U90A1_ARATH^U90A2_ARATH^UDPGT
StrpulEVm013098	Canga	Forest	-3.6028	1.3142	1.08947e-12	5.7303e-11	0.354	0.357	5.025	3.666	StrpulEVm013098^RVE7_ARATH^Myb_DNA-binding
StrpulEVm008369	Canga	Forest	2.91117	2.28324	1.12562e-12	5.89441e-11	8.801	8.516	0.994	1.215	StrpulEVm008369^XB31_ARATH^Ank_2
StrpulEVm008008	Canga	Forest	3.75806	4.04139	1.16026e-12	6.04308e-11	36.298	26.28	1.484	2.947	StrpulEVm008008^TBA5_MAIZE^TBA5_ARATH^TBA2_ANEPH^TBA1_HORVU^TBA3_ELEIN^TBA1_ORYSJ^Tubulin^Tubulin_C
StrpulEVm000758	Canga	Forest	3.10938	1.52519	1.16418e-12	6.04308e-11	6.902	3.605	0.574	0.602	StrpulEVm000758^CIP7_ARATH
StrpulEVm012659	Canga	Forest	-3.19226	0.772698	1.1936e-12	6.16883e-11	0.328	0.295	2.631	3.011	StrpulEVm012659^SAN_DROME^Acetyltransf_1
StrpulEVm000255	Canga	Forest	-4.17666	2.9725	1.26944e-12	6.5324e-11	1.268	0.28	12.359	16.598	StrpulEVm000255^AB15C_ARATH^AB9C_ARATH^AB4C_MAIZE^ABC_membrane^ABC_tran
StrpulEVm005000	Canga	Forest	3.46712	2.20567	1.61641e-12	8.28202e-11	11.907	5.61	0.616	0.842	StrpulEVm005000^DIM_PEA^FAD_binding_4
StrpulEVm019483	Canga	Forest	-3.1429	1.62217	1.72175e-12	8.78388e-11	0.578	0.684	4.661	5.712	StrpulEVm019483
StrpulEVm016758	Canga	Forest	-4.43328	0.271899	1.73913e-12	8.82556e-11	0.086	0.155	1.82	2.275	StrpulEVm016758^HS26M_ARATH^HSP20
StrpulEVm004031	Canga	Forest	3.66346	1.48843	1.74477e-12	8.82556e-11	5.306	5.175	0.602	0.288	StrpulEVm004031^PP202_ARATH^PPR
StrpulEVm015058	Canga	Forest	-3.71283	4.77572	1.77363e-12	8.93352e-11	5.6	2.409	50.345	49.651	StrpulEVm015058^SGGP_ARATH^DRP1E_ARATH^Dynamin_M^HAD_2^Hydrolase
StrpulEVm013502	Canga	Forest	-3.26068	0.902351	1.81374e-12	9.09701e-11	0.371	0.28	2.729	3.511	StrpulEVm013502^MIP1B_ARATH^zf-B_box
StrpulEVm017935	Canga	Forest	-2.98154	0.763373	1.97095e-12	9.84398e-11	0.449	0.264	2.673	2.941	StrpulEVm017935^CSPLN_ARALL^CSPLU_ORYSJ^CSPLU_ORYSI^DUF588
StrpulEVm019503	Canga	Forest	-2.73332	1.17809	2.06019e-12	1.02467e-10	0.656	0.497	3.541	3.831	StrpulEVm019503^TI224_ARATH^TI221_ARATH^Tim17
StrpulEVm016064	Canga	Forest	-3.52808	3.43446	2.08624e-12	1.03126e-10	2.088	1.383	14.612	24.261	StrpulEVm016064^SWET2_ARATH^SWT2A_ORYSJ^MtN3_slv
StrpulEVm000248	Canga	Forest	3.63519	0.621328	2.09081e-12	1.03126e-10	3.477	2.176	0.364	0.171	StrpulEVm000248^PP241_ARATH^PPR^PPR_2^PPR_3^PPR_long
StrpulEVm007880	Canga	Forest	-2.70324	1.69885	2.11404e-12	1.03841e-10	1.027	0.653	4.969	5.765	StrpulEVm007880^RBK1_ARATH^Pkinase
StrpulEVm008192	Canga	Forest	-2.80126	2.76544	2.12799e-12	1.04096e-10	1.959	1.414	11.701	11.382	StrpulEVm008192^FAD6C_BRANA^FAD6C_SOYBN^FA_desaturase
StrpulEVm006604	Canga	Forest	-2.9495	1.15201	2.16275e-12	1.05363e-10	0.535	0.513	3.835	3.554	StrpulEVm006604^C7A15_VITVI^p450
StrpulEVm000961	Canga	Forest	-2.97096	1.82061	2.86996e-12	1.39246e-10	0.975	0.575	6.634	5.387	StrpulEVm000961^Metallophos
StrpulEVm015255	Canga	Forest	-3.53318	1.58168	2.88599e-12	1.39454e-10	0.587	0.295	6.354	4.188	StrpulEVm015255
StrpulEVm017351	Canga	Forest	-3.06994	2.01722	3.43437e-12	1.65281e-10	0.915	0.824	7.81	6.09	StrpulEVm017351^zf-C4_Topoisom
StrpulEVm012404	Canga	Forest	-3.57424	1.6604	4.32813e-12	2.07454e-10	0.707	0.124	6.242	4.961	StrpulEVm012404^ACBP3_ARATH^ACBP
StrpulEVm015920	Canga	Forest	-3.97665	1.65491	4.39159e-12	2.0965e-10	0.354	0.389	7.026	4.3	StrpulEVm015920
StrpulEVm017774	Canga	Forest	-4.17776	2.62564	4.52497e-12	2.14862e-10	0.664	0.622	7.362	15.165	StrpulEVm017774^IDE3_ERYCA^IDE3_ERYVA^ITRA_SOYBN^ICW3_PSOTE^Kunitz_legume
StrpulEVm005053	Canga	Forest	-2.91245	2.42609	4.53692e-12	2.14862e-10	1.639	0.761	9	9.415	StrpulEVm005053^AK10B_ARATH^2OG-FeII_Oxy
StrpulEVm009788	Canga	Forest	-3.02131	1.85888	4.68454e-12	2.20973e-10	1.018	0.497	5.179	7.151	StrpulEVm009788^PSY_CUCME^PSY1_ORYSJ^PSY1_SOLLC^PSY1_MAIZE^PSY_DAUCA^SQS_PSY
StrpulEVm013462	Canga	Forest	-2.68731	2.4105	5.30976e-12	2.48613e-10	1.562	1.228	8.734	8.994	StrpulEVm013462^MCAT_ARATH^Mito_carr
StrpulEVm004195	Canga	Forest	-3.34456	1.18142	5.3302e-12	2.48613e-10	0.492	0.264	4.563	3.288	StrpulEVm004195^PP397_ARATH^RBL11_ARATH^PPR_long^Rhomboid
StrpulEVm012677	Canga	Forest	3.58968	1.21806	5.33325e-12	2.48613e-10	4.133	4.538	0.504	0.277	StrpulEVm012677^CRK25_ARATH^CRK15_ARATH^CRRS1_ARATH^Stress-antifung
StrpulEVm005239	Canga	Forest	-2.60803	1.40745	5.97944e-12	2.77647e-10	0.863	0.544	4.409	4.263	StrpulEVm005239^HIP1_ORYSJ^zf-RING_2
StrpulEVm010453	Canga	Forest	-3.68206	2.73506	6.20542e-12	2.87019e-10	0.794	1.181	12.947	10.87	StrpulEVm010453^HXNY_EMENI^DIOX1_ARATH^RDR3_ARATH^ASC3_DIDFA^2OG-FeII_Oxy^DIOX_N
StrpulEVm019916	Canga	Forest	-4.46059	6.20397	6.48338e-12	2.98713e-10	5.384	7.164	97.442	182.111	StrpulEVm019916^NU6C_POPTR^NU6C_SOYBN^NU6C_DAUCA^NDHI_LOTJA^NU4LC_MORIN^NU1C_PLAOC^Fer4_10^NADHdh^Oxidored_q2^Oxidored_q3
StrpulEVm010405	Canga	Forest	-2.66418	2.52551	6.5649e-12	3.01301e-10	1.838	1.29	9.462	9.762	StrpulEVm010405^SKP2A_ARATH^SKP2B_ARATH^F-box^LRR_1^LRR_6
StrpulEVm004972	Canga	Forest	-5.88421	1.31859	7.47449e-12	3.41728e-10	0.078	0.047	2.561	6.447	StrpulEVm004972^RPT2_ARATH^BTB^NPH3
StrpulEVm002943	Canga	Forest	-6.20953	-0.144976	8.20002e-12	3.73462e-10	0.035	0.031	1.931	1.316	StrpulEVm002943^RGA1_SOLBU^RGA3_SOLBU^LRR_1^NB-ARC^Rx_N
StrpulEVm001491	Canga	Forest	-3.18066	3.45322	8.9603e-12	4.06531e-10	2.217	2.098	21.568	16.817	StrpulEVm001491^SPA3_ARATH^SPA4_ARATH^WD40
StrpulEVm007942	Canga	Forest	-2.70792	2.90522	9.24171e-12	4.17704e-10	2.217	1.741	12.303	12.916	StrpulEVm007942^CPRF1_PETCR^GBF3_ARATH^MFMR^MFMR_assoc^bZIP_1
StrpulEVm012538	Canga	Forest	-3.67844	1.62915	9.64793e-12	4.34413e-10	0.578	0.264	3.891	6.938	StrpulEVm012538^SWT12_ARATH^MtN3_slv
StrpulEVm007344	Canga	Forest	-3.01583	2.64607	9.79829e-12	4.39518e-10	1.553	1.181	8.72	12.826	StrpulEVm007344^AMYG_ARTBC^AMY_STRGR^AMY_STRLM^PWD_ARATH^CBM_20
StrpulEVm021220	Canga	Forest	2.7169	1.86134	1.07746e-11	4.81494e-10	7.688	5.191	0.658	1.14	StrpulEVm021220^VAS_ARATH^LTP_2
StrpulEVm019269	Canga	Forest	-2.69908	2.13256	1.09637e-11	4.88111e-10	1.467	0.793	6.886	7.769	StrpulEVm019269^HHP1_ARATH
StrpulEVm001230	Canga	Forest	-3.19028	4.58785	1.1055e-11	4.90341e-10	4.737	4.709	36.53	48.649	StrpulEVm001230^NIA_CUCMA^NIA2_SOYBN^NIA_LOTJA^NIA2_TOBAC^NIA_PETHY^Cyt-b5^Mo-co_dimer^Oxidored_molyb
StrpulEVm001807	Canga	Forest	2.86691	1.93862	1.13702e-11	5.02446e-10	6.747	6.776	0.994	0.842	StrpulEVm001807^SYT5_ARATH^MCTP1_MOUSE^C2
StrpulEVm011595	Canga	Forest	-2.63698	2.24098	1.15491e-11	5.08459e-10	1.406	1.181	7.572	8.083	StrpulEVm011595^YUGF_BACSU^Hydrolase_4
StrpulEVm019959	Canga	Forest	-3.18721	2.13817	1.17062e-11	5.13474e-10	0.768	1.041	7.026	8.099	StrpulEVm019959
StrpulEVm010838	Canga	Forest	-3.35553	3.81251	1.23381e-11	5.38519e-10	3.141	1.88	29.49	20.429	StrpulEVm010838^PPA8_ARATH^PPA7_ARATH^PPA3_ARATH^Metallophos
StrpulEVm003213	Canga	Forest	-2.67154	1.20506	1.23678e-11	5.38519e-10	0.716	0.497	3.975	3.591	StrpulEVm003213^JAC1_ARATH
StrpulEVm007085	Canga	Forest	3.29805	1.52351	1.24972e-11	5.42168e-10	7.17	3.512	0.602	0.458	StrpulEVm007085
StrpulEVm001023	Canga	Forest	-3.04789	4.03451	1.25909e-11	5.44246e-10	3.512	3.543	26.159	31.086	StrpulEVm001023^SMBP2_HUMAN^SMBP2_MOUSE^YEMB_SCHPO^SMBP2_MESAU^POLR1_ARATH^AAA_11
StrpulEVm011627	Canga	Forest	3.61035	-0.0616144	1.26473e-11	5.44704e-10	1.829	1.756	0.196	0.133	StrpulEVm011627^WTR42_ARATH^WTR18_ARATH^EamA
StrpulEVm007904	Canga	Forest	2.73883	1.31661	1.60213e-11	6.87529e-10	4.366	4.429	0.49	0.714	StrpulEVm007904^ACR6_ARATH^ACR4_ARATH^ACT
StrpulEVm017915	Canga	Forest	5.7191	-0.451948	1.64596e-11	7.03796e-10	1.268	1.756	0	0.032	StrpulEVm017915^PQL3_ARATH^PsbQ
StrpulEVm015460	Canga	Forest	3.26208	1.72091	1.73703e-11	7.40074e-10	5.289	6.729	0.546	0.655	StrpulEVm015460^IOJAC_ARATH^IOJAP_MAIZE^RsfS
StrpulEVm015556	Canga	Forest	-3.46157	0.2404	1.82363e-11	7.74194e-10	0.233	0.078	2.127	1.833	StrpulEVm015556^LFG4_ARATH^LFG2_ARATH^Bax1-I
StrpulEVm017323	Canga	Forest	-3.19976	2.53513	2.07897e-11	8.79457e-10	1.579	0.653	11.071	9.229	StrpulEVm017323^HS22M_PEA^HS23C_OXYRB^HS23M_ARATH^HSP20
StrpulEVm014112	Canga	Forest	-3.39155	2.66624	2.11608e-11	8.91981e-10	1.165	1.057	13.632	8.76	StrpulEVm014112^HAT5_ARATH^Homeodomain
StrpulEVm012587	Canga	Forest	2.51619	1.27361	2.12553e-11	8.92797e-10	4.909	3.512	0.49	0.826	StrpulEVm012587^CSE_ARATH^Hydrolase_4
StrpulEVm017802	Canga	Forest	-3.6118	5.88801	2.1508e-11	9.0023e-10	7.731	9.868	94.741	121.148	StrpulEVm017802^GATA-N
StrpulEVm022417	Canga	Forest	9.37286	0.200115	2.19389e-11	9.15042e-10	1.648	3.186	0	0	StrpulEVm022417
StrpulEVm010943	Canga	Forest	3.10395	-0.029087	2.26293e-11	9.40541e-10	1.89	1.663	0.196	0.208	StrpulEVm010943^OEP39_ARATH^Bac_surface_Ag
StrpulEVm001070	Canga	Forest	3.15899	0.26645	2.30878e-11	9.56252e-10	2.252	2.098	0.238	0.24	StrpulEVm001070^Y1684_ARATH^LRRNT_2^LRR_1^Pkinase
StrpulEVm005939	Canga	Forest	3.01409	3.90492	2.37145e-11	9.78801e-10	27.006	26.388	2.771	3.719	StrpulEVm005939^PHT11_ARATH^PHT17_ARATH^PHT14_ARATH^Sugar_tr
StrpulEVm009948	Canga	Forest	-5.58169	0.0548844	2.63859e-11	1.08529e-09	0.06	0.016	2.393	1.391	StrpulEVm009948^BUBR1_ARATH^Mad3_BUB1_I
StrpulEVm011408	Canga	Forest	-2.43628	1.37392	2.95291e-11	1.21039e-09	0.923	0.622	4.003	4.279	StrpulEVm011408
StrpulEVm001555	Canga	Forest	3.39862	0.292141	3.13543e-11	1.28079e-09	2.2	2.347	0.196	0.218	StrpulEVm001555^PP451_ARATH^PPR^PPR_3
StrpulEVm003470	Canga	Forest	2.57557	2.37596	3.38858e-11	1.37945e-09	9.551	8.392	1.498	1.439	StrpulEVm003470^APRR5_ARATH^PRR95_ORYSJ^CCT^Response_reg
StrpulEVm012090	Canga	Forest	-3.30932	2.50951	3.44617e-11	1.39811e-09	0.863	1.259	9.154	10.684	StrpulEVm012090^AT74_ARATH^AT74H_ARATH^His_Phos_1
StrpulEVm006644	Canga	Forest	4.44825	3.4581	3.5293e-11	1.42697e-09	16.246	24.927	1.246	0.714	StrpulEVm006644^BGL42_ARATH^BGL04_ORYSJ^Glyco_hydro_1
StrpulEVm002118	Canga	Forest	2.44939	1.04885	3.54245e-11	1.42743e-09	4.124	2.906	0.616	0.634	StrpulEVm002118^TOC75_PEA^TC753_ARATH^Bac_surface_Ag
StrpulEVm006646	Canga	Forest	-3.58734	0.10695	4.11307e-11	1.65176e-09	0.164	0.186	1.652	1.881	StrpulEVm006646^CDF2_ARATH^zf-Dof
StrpulEVm010661	Canga	Forest	-2.50248	2.0804	4.43457e-11	1.77487e-09	1.51	0.917	6.858	6.959	StrpulEVm010661^COL5_ARATH^COL3_ARATH^CCT^zf-B_box
StrpulEVm005342	Canga	Forest	2.75246	0.261802	4.65056e-11	1.85507e-09	2.33	1.88	0.21	0.33	StrpulEVm005342^PHSC_ARATH^AA_permease_2
StrpulEVm005704	Canga	Forest	-3.01434	1.55273	4.7574e-11	1.88976e-09	0.595	0.73	5.459	4.417	StrpulEVm005704^RIBA3_ARATH^RIBA3_ORYSJ^DHBP_synthase^GTP_cyclohydro2
StrpulEVm022336	Canga	Forest	-2.60699	2.01953	4.76931e-11	1.88976e-09	1.406	0.824	6.032	7.348	StrpulEVm022336^SPA_SOLLC
StrpulEVm016267	Canga	Forest	-3.84017	1.54238	4.79838e-11	1.89496e-09	0.475	0.249	6.718	3.741	StrpulEVm016267^RNS1_ARATH^RNLE_SOLLC^Ribonuclease_T2
StrpulEVm017299	Canga	Forest	-2.82366	3.36106	5.3299e-11	2.0979e-09	2.968	2.129	19.231	15.831	StrpulEVm017299^KIC_ARATH^EF-hand_8
StrpulEVm039463	Canga	Forest	8.95151	-0.202235	5.47517e-11	2.14797e-09	1.372	2.3	0	0	StrpulEVm039463^EPFL9_ARATH^Stomagen
StrpulEVm000685	Canga	Forest	2.84977	0.268602	6.29528e-11	2.46158e-09	2.355	1.88	0.28	0.288	StrpulEVm000685^RLT3_ARATH^DDT^Homeodomain^WSD
StrpulEVm010676	Canga	Forest	-2.54754	1.23713	6.317e-11	2.46197e-09	0.854	0.357	3.555	4.082	StrpulEVm010676^BT4_ARATH^BT5_ARATH^BTB^zf-TAZ
StrpulEVm010314	Canga	Forest	-2.7641	3.86524	6.53874e-11	2.54007e-09	4.512	2.984	22.394	27.372	StrpulEVm010314^ACT1_ORYSJ^YCTB_SCHPO^ACT11_SOLTU^Actin^ENTH
StrpulEVm010763	Canga	Forest	-2.9354	4.64476	7.02435e-11	2.71982e-09	6.048	5.517	37.706	49.278	StrpulEVm010763^ODD19_ORYSJ^FL3H2_ORYSJ^SLC1_ORYSJ^DIOX2_PAPSO^ACCH3_SOLLC^2OG-FeII_Oxy^DIOX_N
StrpulEVm011309	Canga	Forest	2.89018	0.34812	7.50964e-11	2.89828e-09	2.735	1.741	0.294	0.309	StrpulEVm011309^RNZ2_ARATH^Lactamase_B_2
StrpulEVm017300	Canga	Forest	-2.68635	1.03288	8.14956e-11	3.13507e-09	0.63	0.404	3.597	3.085	StrpulEVm017300
StrpulEVm008204	Canga	Forest	-2.68828	1.31623	8.2817e-11	3.17563e-09	0.742	0.528	4.521	3.671	StrpulEVm008204^TMM53_BOVIN^TMM53_DANRE^DUF829
StrpulEVm008707	Canga	Forest	2.29389	1.53921	8.68913e-11	3.32115e-09	5.789	4.01	0.84	1.06	StrpulEVm008707^CRLK1_ARATH^Pkinase_Tyr
StrpulEVm008996	Canga	Forest	2.93305	2.49847	8.73069e-11	3.32634e-09	9.215	10.785	1.218	1.337	StrpulEVm008996
StrpulEVm003903	Canga	Forest	-3.10731	2.32854	8.89814e-11	3.3793e-09	1.268	0.761	10.427	6.959	StrpulEVm003903^WNK4_ARATH^WNK5_ARATH^Pkinase^Pkinase_Tyr
StrpulEVm015587	Canga	Forest	-5.70479	1.31093	8.98937e-11	3.40308e-09	0.121	0.031	2.365	6.586	StrpulEVm015587^SRP_VITRI^REF
StrpulEVm015400	Canga	Forest	-2.58064	2.05509	9.16813e-11	3.45973e-09	1.268	1.119	7.152	6.485	StrpulEVm015400^zf-C3HC4^zf-RING_2
StrpulEVm006990	Canga	Forest	-2.9324	2.58909	1.00006e-10	3.76193e-09	1.648	1.072	12.023	8.59	StrpulEVm006990^PPAF2_IPOBA^PPAF_SOYBN^PPA12_ARATH^Metallophos^Metallophos_C^Pur_ac_phosph_N
StrpulEVm017089	Canga	Forest	3.57308	1.96055	1.04847e-10	3.93159e-09	5.781	8.516	0.616	0.586	StrpulEVm017089^RAA1F_ARATH^Arf^Ras
StrpulEVm003343	Canga	Forest	2.28202	1.71145	1.05956e-10	3.9607e-09	6.117	4.864	0.98	1.204	StrpulEVm003343^YSL6_ARATH^OPT
StrpulEVm006514	Canga	Forest	-3.09518	2.50703	1.17431e-10	4.37587e-09	1.329	0.995	11.827	7.828	StrpulEVm006514^DTX27_ARATH^DTX28_ARATH^MatE
StrpulEVm010907	Canga	Forest	-2.83806	3.10722	1.20297e-10	4.46866e-09	2.088	2.114	12.877	16.476	StrpulEVm010907^DCAM_CATRO^DCAM_IPONI^DCAM_DATST^DCAM_SPIOL^SAM_decarbox
StrpulEVm048137	Canga	Forest	9.52585	0.336423	1.21277e-10	4.49102e-09	1.639	3.652	0	0	StrpulEVm048137^POLX_TOBAC
StrpulEVm000862	Canga	Forest	-2.72528	3.31424	1.24313e-10	4.58915e-09	2.692	2.549	15.34	18.287	StrpulEVm000862^CAPP4_ARATH^PEPcase
StrpulEVm001243	Canga	Forest	2.8861	1.67968	1.34833e-10	4.9621e-09	7.239	4.351	0.476	0.959	StrpulEVm001243^CIP7_ARATH
StrpulEVm000782	Canga	Forest	-3.07872	2.84809	1.44666e-10	5.30754e-09	1.993	1.01	14.64	10.412	StrpulEVm000782^RCBT2_PONAB^IBTK_HUMAN^ANR49_MOUSE^Ank_2^Ank_4
StrpulEVm015317	Canga	Forest	-2.37402	1.54794	1.52314e-10	5.57095e-09	1.096	0.699	4.787	4.572	StrpulEVm015317^DUF309
StrpulEVm021709	Canga	Forest	2.65285	1.35126	1.53527e-10	5.59808e-09	5.039	3.978	0.378	0.874	StrpulEVm021709^DUF1677
StrpulEVm025236	Canga	Forest	2.68328	0.581715	1.58927e-10	5.77726e-09	2.813	2.393	0.476	0.368	StrpulEVm025236^A_thal_3526
StrpulEVm011519	Canga	Forest	-2.6103	2.44033	1.70821e-10	6.19068e-09	1.743	1.228	9.853	8.169	StrpulEVm011519^Y1814_ARATH^Methyltransf_23
StrpulEVm014745	Canga	Forest	-2.78714	3.72256	1.79205e-10	6.47479e-09	3.615	3.093	24.592	20.376	StrpulEVm014745^DUF2358
StrpulEVm007900	Canga	Forest	-2.52904	1.74187	1.97986e-10	7.13169e-09	1.07	0.886	4.689	6.133	StrpulEVm007900^HIP1_ORYSJ^RHG1A_ARATH^MBR1_ARATH^zf-rbx1
StrpulEVm011922	Canga	Forest	2.46948	2.54963	2.08405e-10	7.48431e-09	11.492	8.718	1.456	2.009	StrpulEVm011922^CHL_ARATH^Lipocalin_2
StrpulEVm005226	Canga	Forest	-4.5719	9.38627	2.09947e-10	7.51697e-09	43.054	61.992	1571.28	943.999	StrpulEVm005226^RCA1_LARTR^RCA_PHAVU^RCA_VIGRR^RCA_MALDO^RCA_SPIOL^RCA2_LARTR^AAA
StrpulEVm035300	Canga	Forest	-2.74554	1.08808	2.19428e-10	7.83286e-09	0.742	0.264	3.135	3.826	StrpulEVm035300^Y5258_ARATH^Dabb
StrpulEVm004741	Canga	Forest	-2.41428	2.16602	2.3399e-10	8.32765e-09	1.553	1.228	6.788	7.726	StrpulEVm004741^EGY3_ARATH
StrpulEVm005877	Canga	Forest	3.26517	1.8518	2.43556e-10	8.64225e-09	8.766	4.553	0.896	0.506	StrpulEVm005877^Y3720_ARATH^DUF247
StrpulEVm013755	Canga	Forest	-2.55553	1.144	2.46304e-10	8.71373e-09	0.725	0.513	3.835	3.32	StrpulEVm013755^YUID_BACSU^DUF212
StrpulEVm004852	Canga	Forest	-2.60383	2.00258	2.53497e-10	8.92672e-09	1.139	1.119	7.054	6.122	StrpulEVm004852^AEE7_ARATH^AMP-binding
StrpulEVm019983	Canga	Forest	-2.71274	1.33129	2.53826e-10	8.92672e-09	0.742	0.528	3.345	4.849	StrpulEVm019983^YUID_BACSU^DUF212
StrpulEVm006817	Canga	Forest	-6.4807	1.83439	2.7535e-10	9.65512e-09	0.086	0.078	10.399	3.224	StrpulEVm006817^DTX9_ARATH^DTX8_ARATH^DTX5_ARATH^DTX14_ARATH^MatE
StrpulEVm013788	Canga	Forest	-2.73576	0.65264	2.79243e-10	9.76282e-09	0.457	0.342	2.631	2.424	StrpulEVm013788^Rho_N
StrpulEVm019300	Canga	Forest	-2.44802	1.45777	2.81814e-10	9.82382e-09	0.94	0.715	3.863	4.918	StrpulEVm019300^CSPL7_SOYBN^DUF588
StrpulEVm004669	Canga	Forest	-2.64115	3.83934	3.56873e-10	1.2404e-08	4.279	3.668	25.221	22.966	StrpulEVm004669^PGMC_SOLTU^PGMC_PEA^PGMC_POPTN^PGM_PMM_I^PGM_PMM_II^PGM_PMM_III
StrpulEVm017876	Canga	Forest	2.51721	1.46936	3.72708e-10	1.29165e-08	5.358	4.134	1.022	0.693	StrpulEVm017876^Y531_METJA^USPAL_ARATH^ENDO2_ARATH^Usp
StrpulEVm008307	Canga	Forest	-3.78772	3.69335	3.78646e-10	1.30842e-08	2.752	0.761	24.899	22.284	StrpulEVm008307^ALD1_ARATH^DAPAT_ARATH^DAPAT_ORYSJ^Aminotran_1_2
StrpulEVm007756	Canga	Forest	-2.49357	2.97393	4.09224e-10	1.40998e-08	2.752	2.005	13.548	12.405	StrpulEVm007756^KMS1_ARATH^KMS2_ARATH
StrpulEVm002177	Canga	Forest	-3.29052	3.01445	4.16138e-10	1.42966e-08	1.726	1.243	17.929	10.508	StrpulEVm002177^DGDG1_SOYBN^DGDG1_LOTJA^Glycos_transf_1
StrpulEVm008499	Canga	Forest	-4.21892	3.36132	4.18771e-10	1.43456e-08	1.234	0.839	26.523	11.344	StrpulEVm008499^CIPK2_ORYSJ^CIPK5_ORYSJ^CIPKK_ARATH^CIPKI_ARATH^Pkinase
StrpulEVm008452	Canga	Forest	2.77054	0.119895	4.42352e-10	1.51099e-08	2.019	1.834	0.238	0.293	StrpulEVm008452^DUF3537
StrpulEVm008776	Canga	Forest	-2.62453	1.44241	4.4422e-10	1.51302e-08	0.932	0.435	5.025	3.948	StrpulEVm008776^HGNAT_HUMAN^HGNAT_MOUSE^DUF1624
StrpulEVm007878	Canga	Forest	-2.79924	4.25753	4.56015e-10	1.54876e-08	4.935	4.647	35.565	29.839	StrpulEVm007878^SLP1_ARATH^Metallophos
StrpulEVm012108	Canga	Forest	-2.67922	4.04297	4.66488e-10	1.57981e-08	5.263	3.714	30.274	25.518	StrpulEVm012108^COL4_ARATH^CCT^zf-B_box
StrpulEVm011197	Canga	Forest	2.95541	0.323757	4.92372e-10	1.66274e-08	2.235	2.331	0.238	0.309	StrpulEVm011197^PUB4_ARATH^PUB12_ORYSJ^Arm
StrpulEVm022897	Canga	Forest	-3.36174	3.19377	5.77188e-10	1.94364e-08	2.192	0.995	11.757	20.802	StrpulEVm022897^HIP24_ARATH^HMA
StrpulEVm011542	Canga	Forest	-2.80024	0.604652	5.88905e-10	1.97749e-08	0.457	0.264	2.127	2.739	StrpulEVm011542^SLMH_HYDIT^SLMH_RHIRD^Amidohydro_2
StrpulEVm006373	Canga	Forest	-3.02852	3.42477	6.25354e-10	2.09397e-08	2.071	2.58	19.595	17.589	StrpulEVm006373^C71DA_SOYBN^C7D55_HYOMU^C71D8_SOYBN^C71D9_SOYBN^C71DC_CATRO^GAO_BARSP^p450
StrpulEVm007937	Canga	Forest	-2.68174	3.78626	6.56261e-10	2.19129e-08	4.659	2.828	20.351	26.413	StrpulEVm007937^IFRD1_PIG^IFRD
StrpulEVm003857	Canga	Forest	-2.73274	2.03554	6.66706e-10	2.21993e-08	1.217	0.886	8.034	5.723	StrpulEVm003857^CRSH_ARATH^CRSH1_ORYSJ^CIPK1_ARATH^CIPKH_ORYSJ^CIPK1_ORYSJ^EF-hand_1^EF-hand_5^HD_4^NAF^Pkinase^RelA_SpoT
StrpulEVm005787	Canga	Forest	-2.60588	2.84081	6.87585e-10	2.28305e-08	1.993	2.082	12.177	11.616	StrpulEVm005787^ANTR6_ARATH^PHT45_ORYSJ^MFS_1
StrpulEVm011792	Canga	Forest	-2.85705	3.20884	7.16737e-10	2.37322e-08	3.072	1.43	13.996	17.739	StrpulEVm011792^DTC_ARATH^Mito_carr
StrpulEVm003406	Canga	Forest	-2.32614	1.45911	7.50781e-10	2.47904e-08	0.94	0.87	4.227	4.428	StrpulEVm003406^RPT3_ARATH^BTB^NPH3
StrpulEVm005580	Canga	Forest	-3.54772	7.5937	8.14857e-10	2.68316e-08	25.746	33.863	384.185	315.249	StrpulEVm005580^CATA1_GOSHI^CATA1_RICCO^CATA_PEA^CATA4_SOYBN^CATA1_SOYBN^Catalase
StrpulEVm009828	Canga	Forest	-2.2584	1.47682	8.34126e-10	2.73902e-08	1.027	0.87	4.423	4.337	StrpulEVm009828^HSTC_ARATH^UbiA
StrpulEVm001122	Canga	Forest	2.41886	1.39746	8.63745e-10	2.82847e-08	5.47	3.466	0.98	0.735	StrpulEVm001122^PHSL2_SOLTU^Phosphorylase
StrpulEVm004004	Canga	Forest	-9.69212	0.658431	8.91974e-10	2.91288e-08	0.009	0	4.451	1.567	StrpulEVm004004^CRK3_ARATH^CRPK1_ARATH^CRK8_ARATH^CRK2_ARATH^Pkinase^Pkinase_Tyr^Stress-antifung
StrpulEVm011077	Canga	Forest	-3.40361	3.34964	9.16718e-10	2.98549e-08	2.597	0.964	20.981	15.335	StrpulEVm011077^GPC1_RICCO^GPC1_ARATH^GPC1_BRANA^DUF2838
StrpulEVm017698	Canga	Forest	-2.85878	6.07259	9.38475e-10	3.04799e-08	18.576	14.36	96.785	137.001	StrpulEVm017698^L18A_LUPLU^DRR3_PEA^SAM22_SOYBN^P102D_LUPLU^P102A_LUPLU^Bet_v_1
StrpulEVm003710	Canga	Forest	-2.28821	1.08348	9.678e-10	3.13467e-08	0.802	0.591	3.261	3.352	StrpulEVm003710^Y5162_ARATH
StrpulEVm021836	Canga	Forest	-3.19816	2.3951	1.01759e-09	3.28699e-08	0.846	1.243	10.021	8.147	StrpulEVm021836^HIP39_ARATH^HMA
StrpulEVm009472	Canga	Forest	-3.6104	6.71119	1.06057e-09	3.41078e-08	12.252	18.571	183.856	197.825	StrpulEVm009472^DDPS2_ARATH^DPDP_THEFY^DDPS4_ARATH^ISPT_HELMO^ISPT_TRIV2^Prenyltransf
StrpulEVm040425	Canga	Forest	-3.41701	0.44844	1.06166e-09	3.41078e-08	0.173	0.311	2.449	2.105	StrpulEVm040425^TRXY1_ARATH^Thioredoxin
StrpulEVm015951	Canga	Forest	2.32037	0.81021	1.09222e-09	3.49951e-08	3.158	2.735	0.476	0.639	StrpulEVm015951^CML23_ARATH^ALL8_OLEEU^CML24_ARATH^CML27_ARATH^POLC7_PHLPR^CML18_ORYSJ^EF-hand_1^EF-hand_5^EF-hand_7
StrpulEVm014244	Canga	Forest	-2.50122	2.04025	1.1086e-09	3.54245e-08	1.337	1.103	5.571	7.758	StrpulEVm014244^CPD_ARATH^2_5_RNA_ligase2^CPDase
StrpulEVm009157	Canga	Forest	-5.24321	1.60548	1.13491e-09	3.61081e-08	0.155	0.155	8.37	3.048	StrpulEVm009157^PPA16_ARATH^Metallophos
StrpulEVm006979	Canga	Forest	-4.17874	2.43728	1.13607e-09	3.61081e-08	0.38	0.761	12.331	7.412	StrpulEVm006979^NTPA_PEA^APY2_ARATH^GDA1_CD39
StrpulEVm012850	Canga	Forest	-3.60406	-0.0323717	1.17696e-09	3.73081e-08	0.121	0.14	1.75	1.492	StrpulEVm012850^SP13B_ARATH^SPL14_ORYSJ^SBP
StrpulEVm018837	Canga	Forest	2.35996	2.42992	1.39128e-09	4.39845e-08	9.361	8.781	1.764	1.732	StrpulEVm018837^LEA65_ARATH
StrpulEVm016452	Canga	Forest	-2.74561	2.77514	1.39707e-09	4.40505e-08	1.881	1.663	13.353	9.703	StrpulEVm016452^MAF1_XENLA^Maf1
StrpulEVm004430	Canga	Forest	-3.59067	3.01669	1.40376e-09	4.41315e-08	0.906	1.57	16.292	12.581	StrpulEVm004430^KAD5_ARATH^KAD5_ORYSJ^AAA_18^ADK^DUF1995
StrpulEVm004901	Canga	Forest	2.20012	1.41525	1.40707e-09	4.41315e-08	4.797	4.134	0.728	1.066	StrpulEVm004901^PNS1_USTMA^Choline_transpo
StrpulEVm014513	Canga	Forest	2.74521	0.618157	1.41407e-09	4.42345e-08	2.761	2.657	0.21	0.48	StrpulEVm014513^FERON_ARATH
StrpulEVm014061	Canga	Forest	-2.99636	3.12587	1.44212e-09	4.49934e-08	2.778	1.134	13.241	17.024	StrpulEVm014061^Acetyltransf_1^Acetyltransf_10^Acetyltransf_7
StrpulEVm017494	Canga	Forest	-2.86133	2.85986	1.46796e-09	4.56798e-08	2.312	1.212	14.402	10.428	StrpulEVm017494^PDSP4_ARATH^DSP1_ARATH^DSP2_ORYSJ^Y_phosphatase2
StrpulEVm000845	Canga	Forest	-2.94139	3.03742	1.5718e-09	4.87833e-08	1.795	1.958	16.32	11.84	StrpulEVm000845^SPSA_VICFA^SPSA1_CITUN^PP265_ARATH^SPSA_BETVU^Glycos_transf_1^PPR_3^S6PP^Sucrose_synth
StrpulEVm002967	Canga	Forest	-2.46662	3.19743	1.59032e-09	4.92296e-08	3.02	2.58	15.662	14.525	StrpulEVm002967^LNK2_ARATH
StrpulEVm011096	Canga	Forest	-2.7795	3.29121	1.60165e-09	4.9356e-08	2.942	2.082	19.539	13.737	StrpulEVm011096^LAR_DESUN^NmrA
StrpulEVm009006	Canga	Forest	-2.50245	3.83858	1.60271e-09	4.9356e-08	4.737	3.885	24.718	22.795	StrpulEVm009006^SPP1_TOBAC^SPP1_ORYSJ^SPP2_ARATH^SPP2_TOBAC^SPP2_ORYSJ^S6PP
StrpulEVm006286	Canga	Forest	-4.00408	0.271074	1.69079e-09	5.19339e-08	0.155	0.078	1.428	2.568	StrpulEVm006286^UFOG6_FRAAN^UFOG3_FRAAN^U71K2_PYRCO^U71B6_ARATH^UDPGT
StrpulEVm002427	Canga	Forest	-2.38462	2.61024	1.72242e-09	5.27689e-08	2.373	1.523	8.888	11.003	StrpulEVm002427^NT-C2
StrpulEVm007166	Canga	Forest	2.70135	3.1387	1.80537e-09	5.51326e-08	15.496	15.152	1.834	2.781	StrpulEVm007166^PB1
StrpulEVm008460	Canga	Forest	-2.57535	3.32876	1.81193e-09	5.51326e-08	3.736	2.067	17.411	16.22	StrpulEVm008460^TPT_SPIOL^TPT_FLATR^TPT_SOLTU^TPT
StrpulEVm006310	Canga	Forest	-2.50716	2.16426	1.81348e-09	5.51326e-08	1.475	1.197	6.032	8.558	StrpulEVm006310^DTX14_ARATH^DTX13_ARATH^DTX6_ARATH^DTX10_ARATH^MatE
StrpulEVm012004	Canga	Forest	-2.60604	4.5065	1.83273e-09	5.55758e-08	6.557	6.232	35.691	40.949	StrpulEVm012004^PGL1A_ARATH^PGL1B_ARATH
StrpulEVm007529	Canga	Forest	-3.86848	2.90167	1.85191e-09	5.5932e-08	1.053	0.886	18.699	8.424	StrpulEVm007529^U74G1_STERE^UGT6_CATRO^U74E1_ARATH^UGT2_GARJA^U74C1_ARATH^U74F2_ARATH^UDPGT
StrpulEVm022579	Canga	Forest	-2.92897	2.89467	1.85389e-09	5.5932e-08	2.166	1.228	15.396	10.14	StrpulEVm022579^HSP16_SOYBN^HSP12_MEDSA^CS
StrpulEVm010708	Canga	Forest	2.99374	0.645867	1.89052e-09	5.68926e-08	2.744	2.875	0.462	0.288	StrpulEVm010708^ACCH1_ARATH^ACCH3_ARATH^LHWL1_ARATH^ACCH3_SOLLC^ACH11_ARATH^ACCH9_ARATH^2OG-FeII_Oxy^DIOX_N
StrpulEVm003926	Canga	Forest	2.29586	1.20143	1.92515e-09	5.77886e-08	4.34	3.341	0.924	0.687	StrpulEVm003926^PMTF_ARATH^Methyltransf_29
StrpulEVm015948	Canga	Forest	4.44207	3.82984	1.94204e-09	5.81487e-08	21.009	32.138	1.75	0.789	StrpulEVm015948
StrpulEVm012205	Canga	Forest	-2.45324	0.89431	1.97523e-09	5.89938e-08	0.569	0.591	2.869	2.963	StrpulEVm012205^Y1576_ARATH^BTB
StrpulEVm003819	Canga	Forest	-2.54663	0.606182	1.98902e-09	5.92569e-08	0.492	0.342	2.407	2.403	StrpulEVm003819^DGLA_HUMAN^Lipase3_N
StrpulEVm012649	Canga	Forest	2.88914	0.423498	2.0279e-09	6.02642e-08	2.692	2.114	0.14	0.41	StrpulEVm012649^ERF61_ARATH^AP2
StrpulEVm000418	Canga	Forest	-2.46725	2.10131	2.11807e-09	6.27867e-08	1.553	1.026	7.866	6.186	StrpulEVm000418^KN14B_ARATH^KN14L_ORYSJ^KN14A_ARATH^Kinesin^Microtub_bd
StrpulEVm001604	Canga	Forest	3.10671	2.91834	2.12716e-09	6.28995e-08	19.844	8.408	1.624	1.465	StrpulEVm001604^MEE39_ARATH^Y2923_ARATH^IOS1_ARATH^Y2921_ARATH^Y1570_ARATH^RLK0_ARATH^Y5189_ARATH^RLK6_ARATH^Y5169_ARATH^Y5181_ARATH^Y4291_ARATH^LRR_1^LRR_6^LRR_8^Malectin_like^Pkinase_Tyr
StrpulEVm003511	Canga	Forest	4.4912	1.31583	2.1654e-09	6.38713e-08	7.472	2.409	0.084	0.293	StrpulEVm003511^PMTE_ARATH^PMT2_ARATH^Methyltransf_29
StrpulEVm006669	Canga	Forest	-2.70878	0.150179	2.27815e-09	6.70305e-08	0.345	0.171	1.736	1.753	StrpulEVm006669^FBT7_ARATH^BT1^MFS_1
StrpulEVm007754	Canga	Forest	-2.1514	1.47887	2.39289e-09	7.02328e-08	1.165	0.777	4.409	4.284	StrpulEVm007754^CIPKA_ARATH^CIPK2_ARATH^Pkinase
StrpulEVm004067	Canga	Forest	2.42976	0.921863	2.44751e-09	7.16589e-08	3.21	3.217	0.546	0.586	StrpulEVm004067^E70A1_ARATH^Exo70
StrpulEVm019824	Canga	Forest	2.90013	2.8001	2.46656e-09	7.20393e-08	11.622	12.93	1.176	2.019	StrpulEVm019824^TRXY1_ARATH^TRXY2_ARATH^Thioredoxin
StrpulEVm002341	Canga	Forest	2.45296	1.53389	2.47723e-09	7.21737e-08	6.454	3.528	0.658	1.028	StrpulEVm002341^SBT16_ARATH^Inhibitor_I9
StrpulEVm011163	Canga	Forest	-2.31507	2.72739	2.55029e-09	7.41204e-08	2.519	1.896	11.127	10.268	StrpulEVm011163^Y1773_CYTH3^Y1601_CHLCH^Y637_PELLD^DUF179
StrpulEVm018171	Canga	Forest	-3.98889	0.936184	2.55683e-09	7.41294e-08	0.25	0.14	4.591	2.281	StrpulEVm018171^XERIC_ARATH^zf-RING_2
StrpulEVm000575	Canga	Forest	2.87486	5.28693	2.58332e-09	7.46437e-08	64.546	71.55	9.895	8.605	StrpulEVm000575^GIGAN_ARATH^GIGAN_ORYSJ
StrpulEVm011132	Canga	Forest	-2.38275	2.37231	2.58713e-09	7.46437e-08	1.812	1.539	9.098	7.678	StrpulEVm011132^LIP_RHIMI^LIP1_CAEEL^FAEA_ASPNC^FAEA_ASPTN^FAEA_ASPNG^LIP_THELA^Lipase_3
StrpulEVm004881	Canga	Forest	-2.45516	3.51711	2.81813e-09	8.11116e-08	3.736	3.295	17.411	20.403	StrpulEVm004881^PIL13_ORYSJ^PIF4_ARATH^PIF5_ARATH^PIF1_ARATH^HLH
StrpulEVm005218	Canga	Forest	2.41288	1.73225	2.94048e-09	8.44286e-08	5.634	5.703	0.798	1.22	StrpulEVm005218^PTR46_ARATH^PTR2
StrpulEVm028007	Canga	Forest	-4.0557	-0.10859	2.98229e-09	8.54227e-08	0.104	0.109	1.862	1.311	StrpulEVm028007^HARB1_RAT^DDE_Tnp_4
StrpulEVm007357	Canga	Forest	3.05801	2.01135	3.07177e-09	8.77742e-08	7.403	7.226	0.434	1.167	StrpulEVm007357^TTC38_XENLA^TTC38_HUMAN^TTC38_DANRE
StrpulEVm005343	Canga	Forest	-2.21718	1.88973	3.10075e-09	8.83901e-08	1.458	1.072	6.144	5.563	StrpulEVm005343^PP224_ARATH^PP265_ARATH^SPSA_VICFA^PP182_ARATH^PP333_ARATH^PPR^PPR_2^PPR_3^Sucrose_synth
StrpulEVm006904	Canga	Forest	2.55903	0.62043	3.30046e-09	9.38579e-08	2.735	2.518	0.504	0.4	StrpulEVm006904^RAP27_ARATH^AP21_ORYSI^TOE2_ARATH^AP2
StrpulEVm012930	Canga	Forest	-3.08251	4.01799	3.41352e-09	9.68413e-08	2.787	3.963	27.363	29.243	StrpulEVm012930^GLD27_ARATH^DUF1230
StrpulEVm020231	Canga	Forest	-3.32159	3.77408	3.51854e-09	9.95832e-08	1.984	2.891	19.791	28.784	StrpulEVm020231^CYPH_LUPLU^CYPH_SOLLC^CYPH_ALLCE^CYP1_SOYBN^CP19A_ARATH^Pro_isomerase
StrpulEVm021494	Canga	Forest	-2.48953	3.50769	3.60003e-09	1.01647e-07	4.383	2.502	19.161	18.623	StrpulEVm021494^BBX25_ARATH^Y3471_ARATH^LRR_6
StrpulEVm061157	Canga	Forest	2.21972	0.927772	3.76565e-09	1.06072e-07	3.65	2.611	0.728	0.618	StrpulEVm061157^SMG7L_ARATH
StrpulEVm014338	Canga	Forest	-2.71271	2.55385	3.77844e-09	1.0618e-07	1.959	1.072	11.631	8.147	StrpulEVm014338^RNS2_ARATH^Ribonuclease_T2
StrpulEVm011288	Canga	Forest	3.21249	0.312266	3.80718e-09	1.06736e-07	2.071	2.549	0.168	0.266	StrpulEVm011288^HSFC1_ARATH^HSF_DNA-bind
StrpulEVm014830	Canga	Forest	2.75168	1.15215	4.0009e-09	1.11903e-07	3.486	4.383	0.504	0.607	StrpulEVm014830
StrpulEVm019570	Canga	Forest	-5.77945	-0.554613	4.05791e-09	1.13231e-07	0.026	0	1.498	0.885	StrpulEVm019570^MIP1B_ARATH^zf-B_box
StrpulEVm011673	Canga	Forest	-2.1968	1.53037	4.23084e-09	1.1778e-07	1.208	0.808	4.031	5.003	StrpulEVm011673^DJB13_MOUSE^DJB13_HUMAN^DNJB4_PONAB^DNJB4_MOUSE^DNJB4_HUMAN^DNJ6A_XENLA^DnaJ^DnaJ_C
StrpulEVm010488	Canga	Forest	-2.33014	2.62911	4.44563e-09	1.2347e-07	2.122	1.974	9.252	10.678	StrpulEVm010488^WDL1_ARATH^WDL2_ARATH^WVD2_ARATH^TPX2
StrpulEVm013589	Canga	Forest	3.29028	0.96883	4.49222e-09	1.24473e-07	3.546	3.714	0.14	0.512	StrpulEVm013589^VIT1_ARATH^VIT1
StrpulEVm014826	Canga	Forest	2.35926	2.27772	4.54601e-09	1.25671e-07	8.067	8.19	1.596	1.551	StrpulEVm014826^Y8948_DICDI^Methyltransf_11
StrpulEVm005409	Canga	Forest	-2.90696	0.0724158	4.85067e-09	1.33782e-07	0.233	0.202	1.652	1.673	StrpulEVm005409^TDT_ARATH^Na_sulph_symp
StrpulEVm011811	Canga	Forest	-2.45818	3.9451	4.90778e-09	1.35044e-07	4.901	4.553	24.606	26.36	StrpulEVm011811^Y305_SYNY3^SNARE_assoc
StrpulEVm008634	Canga	Forest	-2.38623	2.90047	4.9424e-09	1.35682e-07	2.864	1.896	10.567	13.827	StrpulEVm008634^CDS2_ARATH^CDS1_ARATH^CTP_transf_1
StrpulEVm002238	Canga	Forest	-2.94465	5.38234	4.96865e-09	1.36088e-07	9.836	9.324	85.84	58.667	StrpulEVm002238^EFGC2_SOYBN^EFGC1_SOYBN^GTP_EFTU
StrpulEVm004773	Canga	Forest	2.42133	0.154159	5.24391e-09	1.43297e-07	2.174	1.57	0.308	0.368	StrpulEVm004773^RH22_ARATH^DEAD^Helicase_C
StrpulEVm009168	Canga	Forest	3.56001	0.764439	5.2762e-09	1.43849e-07	4.547	1.787	0.098	0.336	StrpulEVm009168^TCP4_ARATH^TCP3_ARATH^TCP
StrpulEVm019303	Canga	Forest	2.40294	2.51706	5.36782e-09	1.46012e-07	9.525	9.837	1.568	1.982	StrpulEVm019303
StrpulEVm017011	Canga	Forest	3.13033	1.28505	5.51339e-09	1.49629e-07	3.952	4.849	0.672	0.378	StrpulEVm017011^DUF4228
StrpulEVm013763	Canga	Forest	3.16928	4.1878	5.55563e-09	1.50432e-07	35.124	30.817	4.689	2.558	StrpulEVm013763^HIR1_ORYSJ^HIRL2_ORYSJ^HIR2_ARATH^Band_7
StrpulEVm018871	Canga	Forest	2.14323	0.826257	5.60388e-09	1.51394e-07	3.399	2.44	0.518	0.719	StrpulEVm018871^IBL1_ARATH
StrpulEVm009757	Canga	Forest	-2.83417	4.26115	5.66931e-09	1.52814e-07	4.668	4.724	38.056	27.628	StrpulEVm009757^ENOX_SOLLC^AOR_ARATH^ADH_N^ADH_zinc_N
StrpulEVm017729	Canga	Forest	-2.43764	2.16503	5.97634e-09	1.60726e-07	1.579	1.166	8.3	6.314	StrpulEVm017729^FLZ18_ARATH^zf-FLZ
StrpulEVm018152	Canga	Forest	-3.92965	0.778263	6.00284e-09	1.61074e-07	0.242	0.14	4.045	2.046	StrpulEVm018152^IDE3_ERYCA^ITRY_PHAVA^IT1A_PSOTE^IDE3_ERYLA^ICW3_PSOTE^IFXA_BAUUN^Kunitz_legume
StrpulEVm023200	Canga	Forest	-2.53961	4.17773	6.35576e-09	1.7016e-07	5.841	4.802	25.417	35.232	StrpulEVm023200^CUT1C_ARATH^CAAD
StrpulEVm035171	Canga	Forest	2.32832	0.556635	6.62564e-09	1.76987e-07	2.778	2.129	0.518	0.464	StrpulEVm035171^EPF2_ARATH^EPF
StrpulEVm013754	Canga	Forest	2.88416	0.758185	6.7635e-09	1.80264e-07	3.908	2.082	0.532	0.341	StrpulEVm013754^CLC3_ARATH^Clathrin_lg_ch
StrpulEVm011644	Canga	Forest	-2.75185	1.03162	6.88223e-09	1.83018e-07	0.561	0.482	3.975	2.787	StrpulEVm011644^MCFB_DICDI^Mito_carr
StrpulEVm001045	Canga	Forest	2.59146	3.75909	7.09339e-09	1.88212e-07	23.615	22.938	3.079	4.471	StrpulEVm001045^DPE2_ORYSJ^DPE2_ARATH^CBM_20^Glyco_hydro_77
StrpulEVm003887	Canga	Forest	-2.30623	1.86836	7.3014e-09	1.933e-07	1.441	0.948	6.508	5.206	StrpulEVm003887^MPK19_ARATH^MPK18_ARATH^MPK7_ORYSJ^Pkinase^Pkinase_Tyr
StrpulEVm005008	Canga	Forest	2.6808	1.6807	7.51176e-09	1.98427e-07	5.28	5.921	0.574	1.066	StrpulEVm005008^CCS1_ARATH^CCS1_ORYSJ^ResB
StrpulEVm020549	Canga	Forest	2.33263	1.91076	7.55656e-09	1.99168e-07	7.17	5.641	0.854	1.524	StrpulEVm020549^RBG2_ARATH^RBG4_ARATH^RRM_1
StrpulEVm000863	Canga	Forest	-2.83415	4.98695	7.58233e-09	1.99405e-07	7.903	7.662	63.599	45.228	StrpulEVm000863^CHUP1_ARATH
StrpulEVm008815	Canga	Forest	-2.35053	1.3848	7.63469e-09	2.00323e-07	0.889	0.824	4.563	3.719	StrpulEVm008815^COL16_ARATH^zf-B_box
StrpulEVm008978	Canga	Forest	2.96262	0.981224	7.65093e-09	2.00323e-07	4.952	2.145	0.476	0.437	StrpulEVm008978^TCP4_ARATH^PCF5_ORYSJ^TCP3_ARATH^TCP
StrpulEVm002657	Canga	Forest	2.53939	1.80887	7.86113e-09	2.05374e-07	6.316	5.657	1.288	0.81	StrpulEVm002657^AMO_ARATH^Cu_amine_oxid^Cu_amine_oxidN2^Cu_amine_oxidN3
StrpulEVm015715	Canga	Forest	-2.17634	2.35297	7.90381e-09	2.06036e-07	2.002	1.663	8.174	7.961	StrpulEVm015715^NIFU3_ARATH^NifU
StrpulEVm006759	Canga	Forest	-2.20258	1.95363	8.04516e-09	2.09262e-07	1.588	1.119	6.578	5.664	StrpulEVm006759^CIPKC_ARATH^CIPKJ_ORYSJ^CIPKJ_ARATH^Pkinase
StrpulEVm014236	Canga	Forest	-2.49948	3.05671	8.14137e-09	2.11302e-07	2.39	2.595	13.856	13.529	StrpulEVm014236^Y1259_ARATH^DUF393
StrpulEVm009992	Canga	Forest	-2.42497	3.21501	8.28166e-09	2.14475e-07	3.805	2.02	15.452	15.101	StrpulEVm009992^HHP1_ARATH^ADPO1_ORYSJ^HlyIII
StrpulEVm000535	Canga	Forest	-2.12379	1.56275	8.32097e-09	2.15025e-07	1.139	1.057	4.577	4.556	StrpulEVm000535^PP349_ARATH^PPR^PPR_long
StrpulEVm012094	Canga	Forest	-4.00731	0.0557003	8.46632e-09	2.18306e-07	0.121	0.062	2.239	1.359	StrpulEVm012094^LYPA2_HUMAN^LYPA2_MOUSE^APTH1_ASPFU^Abhydrolase_2
StrpulEVm004931	Canga	Forest	-2.75126	0.786719	8.50765e-09	2.18897e-07	0.613	0.155	2.351	3.208	StrpulEVm004931^UFOG6_MANES^U71B7_ARATH^UFOG6_FRAAN^UFOG3_FRAAN^U7A16_PYRCO^U7A15_MALDO^UFOG1_MANES^U71A2_PANGI^U71B6_ARATH^UDPGT
StrpulEVm002648	Canga	Forest	-2.26903	2.84267	8.56018e-09	2.19773e-07	3.08	1.849	11.295	11.84	StrpulEVm002648^LACS9_ARATH^AMP-binding
StrpulEVm002390	Canga	Forest	3.02175	-0.106976	8.70415e-09	2.22988e-07	1.631	1.772	0.168	0.202	StrpulEVm002390^LRK71_ARATH^LRK72_ARATH^Lectin_legB^Pkinase
StrpulEVm006752	Canga	Forest	-2.13246	1.07002	8.76104e-09	2.23962e-07	0.871	0.637	2.995	3.421	StrpulEVm006752^ABAH3_ARATH^ABAH2_SOLLC^C90A4_ORYSJ^p450
StrpulEVm028914	Canga	Forest	3.09731	1.76672	9.74628e-09	2.48614e-07	5.496	6.807	0.392	0.938	StrpulEVm028914
StrpulEVm029300	Canga	Forest	2.68019	2.74738	1.07594e-08	2.73868e-07	12.718	10.863	1.19	2.313	StrpulEVm029300
StrpulEVm008372	Canga	Forest	-2.28295	2.86769	1.19764e-08	3.04197e-07	2.83	2.129	12.653	10.875	StrpulEVm008372^MHK_ARATH^Pkinase^Pkinase_Tyr
StrpulEVm003314	Canga	Forest	-3.31066	-0.166013	1.22658e-08	3.10882e-07	0.173	0.062	1.624	1.295	StrpulEVm003314^F214B_RAT^F214B_BOVIN^DUF4210
StrpulEVm000257	Canga	Forest	-2.61514	4.67325	1.27912e-08	3.23508e-07	9.335	5.284	47.112	38.882	StrpulEVm000257^AB3C_ARATH^NAP5_ARATH^AB5C_ARATH^ABC_membrane^ABC_tran
StrpulEVm016830	Canga	Forest	-2.25462	1.3774	1.29402e-08	3.26582e-07	1.07	0.637	4.577	3.655	StrpulEVm016830^CCU11_ARATH^Cyclin
StrpulEVm016337	Canga	Forest	-2.37462	2.22735	1.33315e-08	3.35744e-07	1.527	1.507	8.23	6.847	StrpulEVm016337^IPYR4_ARATH^Pyrophosphatase
StrpulEVm015510	Canga	Forest	-2.35001	3.17562	1.38344e-08	3.47673e-07	3.486	2.44	16.11	13.343	StrpulEVm015510^R3H-assoc
StrpulEVm005425	Canga	Forest	-2.61762	0.458022	1.46636e-08	3.67734e-07	0.44	0.218	2.421	1.982	StrpulEVm005425^IQM3_ARATH^IQ
StrpulEVm001430	Canga	Forest	-3.6508	0.966292	1.47744e-08	3.69733e-07	0.302	0.264	4.563	2.323	StrpulEVm001430^Y2451_ARATH^Y2921_ARATH^IOS1_ARATH^RLK6_ARATH^Y5188_ARATH^SIRK_ARATH^Y1756_ARATH^Y4291_ARATH^Y1570_ARATH^LRR_1^Malectin_like^Pkinase_Tyr
StrpulEVm017434	Canga	Forest	-2.0538	1.21947	1.55372e-08	3.88005e-07	0.958	0.793	3.555	3.538	StrpulEVm017434^NFYA7_ARATH^CBFB_NFYA
StrpulEVm009797	Canga	Forest	3.32956	2.5039	1.56682e-08	3.89943e-07	8.688	11.858	0.602	1.359	StrpulEVm009797^TLP6_ORYSJ^TLP11_ARATH^TLP3_ARATH^F-box^Tub
StrpulEVm004695	Canga	Forest	2.07427	1.10522	1.56804e-08	3.89943e-07	3.831	3.279	0.63	0.927	StrpulEVm004695^INV3_ARATH^6FEH_BETVU^Glyco_hydro_32C^Glyco_hydro_32N
StrpulEVm003134	Canga	Forest	-2.61694	0.959	1.59822e-08	3.96618e-07	0.587	0.451	2.449	3.725	StrpulEVm003134^PPH_ARATH^Y2734_MYCBO^CRYD_ORYSJ^CRYD_NATPD^Abhydrolase_1^DNA_photolyase^Hydrolase_4
StrpulEVm007810	Canga	Forest	-2.91621	0.861828	1.62107e-08	4.01452e-07	0.336	0.528	3.219	2.712	StrpulEVm007810^M3K20_ARATH^Pkinase
StrpulEVm007146	Canga	Forest	-4.60194	1.81227	1.68481e-08	4.1637e-07	0.362	0.186	9.713	3.341	StrpulEVm007146^AATP4_ARATH^AAA^AAA_assoc
StrpulEVm012618	Canga	Forest	-2.78978	1.81364	1.7413e-08	4.29436e-07	1.061	0.653	4.129	7.54	StrpulEVm012618^CXE2_ARATH^CXE12_ARATH^CXE13_ARATH^HIDM_GLYEC^CXE5_ARATH^Abhydrolase_3^COesterase
StrpulEVm015181	Canga	Forest	-3.81237	3.08346	1.8085e-08	4.45087e-07	1.225	0.995	21.778	8.904	StrpulEVm015181^HYH_ARATH^bZIP_1
StrpulEVm002472	Canga	Forest	-6.14582	2.48301	1.8181e-08	4.46523e-07	0.164	0.171	17.411	3.97	StrpulEVm002472^P5CS_ACTDE^P5CS1_ORYSJ^AA_kinase
StrpulEVm017890	Canga	Forest	3.3326	5.34077	1.83436e-08	4.49587e-07	69.593	76.632	4.661	9.815	StrpulEVm017890
StrpulEVm009755	Canga	Forest	-2.69278	0.495847	1.88636e-08	4.60587e-07	0.38	0.28	2.505	2.051	StrpulEVm009755^Y4597_ARATH^Nucleotid_trans
StrpulEVm007132	Canga	Forest	-3.54577	0.616229	1.88699e-08	4.60587e-07	0.242	0.202	3.331	1.966	StrpulEVm007132^E1313_ARATH^E1310_ARATH^Glyco_hydro_17
StrpulEVm011635	Canga	Forest	-2.61896	0.106577	1.89514e-08	4.61629e-07	0.319	0.218	1.568	1.748	StrpulEVm011635^YJX4_SCHPO^PITC_DICDI^CRAL_TRIO_N
StrpulEVm007121	Canga	Forest	-2.39827	1.13517	1.91685e-08	4.65964e-07	0.897	0.389	2.855	4.066	StrpulEVm007121^SP5K_BACSU^CFXQ_CYAM1^AAA^Ank_2^Ank_3
StrpulEVm005339	Canga	Forest	-2.47224	4.10298	1.92917e-08	4.67742e-07	5.323	5.175	30.694	26.211	StrpulEVm005339^CCD1_PEA^CCD1_PHAVU^CCD1_ARATH^RPE65
StrpulEVm000149	Canga	Forest	2.21868	0.662295	1.93204e-08	4.67742e-07	2.985	2.191	0.616	0.506	StrpulEVm000149^CALSC_ARATH^CALSB_ARATH^FKS1_dom1^Glucan_synthase
StrpulEVm006548	Canga	Forest	-2.93712	4.00692	1.9639e-08	4.7449e-07	4.875	2.689	34.221	21.319	StrpulEVm006548^MGDG2_ARATH^MGDG3_ARATH^MGDG_TOBAC^MGDG3_ORYSJ^Glyco_tran_28_C^MGDG_synth
StrpulEVm002252	Canga	Forest	-2.41038	4.08549	2.03242e-08	4.90048e-07	5.522	5.191	29.336	26.52	StrpulEVm002252^AB1K8_ARATH^ABC1
StrpulEVm003879	Canga	Forest	3.18899	2.5242	2.05073e-08	4.93463e-07	8.386	12.153	0.784	1.417	StrpulEVm003879^ALGC_PSESM^MANB_SALMO^GLMM_METKA^PGM_PMM_I^PGM_PMM_II
StrpulEVm006262	Canga	Forest	-3.06333	-0.0248261	2.12631e-08	5.10615e-07	0.181	0.202	1.386	1.662	StrpulEVm006262^U73C3_ARATH^UDPGT
StrpulEVm016542	Canga	Forest	4.06286	1.72115	2.17017e-08	5.19283e-07	6.764	5.766	0.658	0.155	StrpulEVm016542
StrpulEVm014106	Canga	Forest	-3.07811	1.04808	2.17541e-08	5.19283e-07	0.613	0.155	2.491	4.385	StrpulEVm014106^KINB1_ARATH^AMPK1_CBM
StrpulEVm002127	Canga	Forest	2.04153	0.725066	2.17881e-08	5.19283e-07	3.072	2.284	0.546	0.671	StrpulEVm002127^GT31_ORYSJ^F8H_ARATH^EGF_2^Exostosin
StrpulEVm008006	Canga	Forest	2.19061	0.680231	2.17988e-08	5.19283e-07	2.795	2.502	0.476	0.618	StrpulEVm008006^U74B1_ARATH^U74F2_ARATH^CGT_ORYSI^UDPGT
StrpulEVm002857	Canga	Forest	-3.38284	4.88895	2.18978e-08	5.20599e-07	4.909	5.408	69.254	36.191	StrpulEVm002857^AB5F_ARATH^ABC_tran^ABC_tran_Xtn
StrpulEVm014511	Canga	Forest	-2.15756	1.04245	2.35e-08	5.56022e-07	0.906	0.513	3.331	3.064	StrpulEVm014511^SHGR9_ARATH^zf-RING_2
StrpulEVm006528	Canga	Forest	-2.31582	2.2335	2.35071e-08	5.56022e-07	1.501	1.647	7.068	7.939	StrpulEVm006528^LONF2_HUMAN^LONF1_MOUSE^LONF3_MACFA^LONF1_HUMAN^LON_substr_bdg^zf-C3HC4_2^zf-C3HC4_3
StrpulEVm014756	Canga	Forest	2.41131	0.680423	2.35282e-08	5.56022e-07	3.399	1.958	0.574	0.458	StrpulEVm014756
StrpulEVm006291	Canga	Forest	-2.40534	0.6002	2.41511e-08	5.69612e-07	0.466	0.513	2.239	2.408	StrpulEVm006291^CDF2_ARATH^CDF3_ARATH^zf-Dof
StrpulEVm034233	Canga	Forest	3.74941	3.48455	2.50879e-08	5.90535e-07	13.408	26.901	1.456	1.609	StrpulEVm034233^WUN1_SOLTU^WI12
StrpulEVm003442	Canga	Forest	-2.25371	2.33648	2.64805e-08	6.22082e-07	2.252	1.181	8.566	7.62	StrpulEVm003442^E70E2_ARATH^Exo70
StrpulEVm004431	Canga	Forest	-2.21013	1.34137	2.6641e-08	6.24619e-07	0.871	0.948	3.597	4.183	StrpulEVm004431^PTR14_ARATH^MFS_1
StrpulEVm003317	Canga	Forest	-2.20109	3.3854	2.76799e-08	6.47699e-07	4.245	3.232	15.55	17.93	StrpulEVm003317^LNK1_ARATH
StrpulEVm005363	Canga	Forest	-2.69932	0.059599	2.87722e-08	6.71935e-07	0.319	0.155	1.764	1.545	StrpulEVm005363^APY6_ARATH^APY3_ARATH^GDA1_CD39
StrpulEVm012274	Canga	Forest	2.56148	3.24966	2.97195e-08	6.92697e-07	15.634	16.753	3.107	2.387	StrpulEVm012274^YCF23_PORPU^YCF23_PYRYE^YCF23_ANTSP^DUF561
StrpulEVm008580	Canga	Forest	-2.43762	2.38615	3.06843e-08	7.13785e-07	2.166	1.026	9.504	7.646	StrpulEVm008580^PPA29_ARATH^Metallophos
StrpulEVm006337	Canga	Forest	-2.41277	0.529474	3.09747e-08	7.19134e-07	0.483	0.389	2.295	2.174	StrpulEVm006337^Y1049_ARATH^LBP_BPI_CETP^LBP_BPI_CETP_C
StrpulEVm014204	Canga	Forest	-3.49303	2.50736	3.11312e-08	7.21358e-07	1.501	0.295	11.617	8.643	StrpulEVm014204^ACT_DICVI^YCTB_SCHPO^EPN2_HUMAN^ACT3_PEA^ENTH
StrpulEVm018971	Canga	Forest	-2.4464	6.36237	3.1548e-08	7.29592e-07	29.559	22.146	125.253	149.139	StrpulEVm018971^CML25_ARATH^CML27_ARATH^ALL8_OLEEU^EF-hand_7^EF-hand_8
StrpulEVm010141	Canga	Forest	-4.03664	-0.134456	3.34655e-08	7.72435e-07	0.104	0.109	1.945	1.215	StrpulEVm010141^NC100_ARATH^NAC79_ARATH^NAM
StrpulEVm014611	Canga	Forest	2.27988	1.00745	3.36675e-08	7.75593e-07	3.244	3.512	0.686	0.671	StrpulEVm014611^BH035_ARATH^HLH
StrpulEVm015642	Canga	Forest	-2.18912	1.55186	3.37573e-08	7.76156e-07	1.173	0.886	5.123	4.082	StrpulEVm015642^GDL84_ARATH^Lipase_GDSL^Lipase_GDSL_2
StrpulEVm007604	Canga	Forest	-2.33935	2.20453	3.38965e-08	7.77854e-07	1.795	1.15	8.552	6.314	StrpulEVm007604^MBOA1_ARATH^MBOAT
StrpulEVm005809	Canga	Forest	-2.87225	4.54687	3.44867e-08	7.89872e-07	7.386	4.118	49.113	31.299	StrpulEVm005809^SQD2_ARATH^Glyco_trans_1_4^Glyco_trans_4_4^Glyco_transf_4^Glycos_transf_1
StrpulEVm012195	Canga	Forest	2.40339	0.371237	3.51534e-08	8.03593e-07	2.192	2.253	0.322	0.426	StrpulEVm012195^PER17_ARATH^peroxidase
StrpulEVm076216	Canga	Forest	-2.58231	1.76761	3.54002e-08	8.07682e-07	1.217	0.622	4.101	6.98	StrpulEVm076216^TRXF2_ARATH^TRXF_MESCR
StrpulEVm004037	Canga	Forest	-2.44559	3.19443	3.63794e-08	8.28433e-07	2.994	2.72	17.16	12.916	StrpulEVm004037^PP379_ARATH^PPR
StrpulEVm010522	Canga	Forest	-3.28614	-0.189849	3.68367e-08	8.37242e-07	0.173	0.062	1.638	1.247	StrpulEVm010522^AFR_ARATH^FBK17_ARATH^F-box^Kelch_4
StrpulEVm012030	Canga	Forest	-2.75847	0.0532603	3.8063e-08	8.63463e-07	0.25	0.218	1.666	1.567	StrpulEVm012030^PDDEXK_6
StrpulEVm002989	Canga	Forest	-2.31779	0.522109	3.85215e-08	8.72201e-07	0.544	0.295	2.253	2.19	StrpulEVm002989^MSL2_ARATH^OFT39_ARATH^MSL3_ARATH^MS_channel^O-FucT
StrpulEVm002111	Canga	Forest	2.65335	3.38459	4.03082e-08	9.1092e-07	16.816	18.944	3.261	2.424	StrpulEVm002111^LERK4_ORYSJ^Y1130_ARATH^LERK1_ORYSJ^LERK1_ORYSI^LERK2_ORYSJ^RLK1_ARATH^LERK3_ORYSI^LERK3_ORYSJ^SD17_ARATH^SD129_ARATH^Y5248_ARATH^Y1343_ARATH^EP1L2_ARATH^B_lectin^Pkinase^Pkinase_Tyr^S_locus_glycop
StrpulEVm013435	Canga	Forest	-2.39645	3.4592	4.14608e-08	9.35188e-07	4.219	2.813	20.435	15.634	StrpulEVm013435^YAI5_SCHPO^HAD_2^Hydrolase_like
StrpulEVm047474	Canga	Forest	-2.66344	0.489848	4.17347e-08	9.39584e-07	0.457	0.202	2.575	1.95	StrpulEVm047474^PSBA_LEMMI^PSBA_NYMAL
StrpulEVm019045	Canga	Forest	2.5097	1.9791	4.1923e-08	9.42038e-07	5.876	7.475	1.106	1.199	StrpulEVm019045^TRL31_ARATH^Thioredoxin
StrpulEVm017487	Canga	Forest	2.25451	1.53729	4.21001e-08	9.44233e-07	6.419	3.372	0.77	1.14	StrpulEVm017487^RS5_CICAR^RS5_NICPL^Ribosomal_S7
StrpulEVm013635	Canga	Forest	-2.22787	2.08163	4.3756e-08	9.79524e-07	1.795	1.088	7.544	5.936	StrpulEVm013635^GDAP2_DROPS^GDAP2_DROME^CRAL_TRIO_2
StrpulEVm020718	Canga	Forest	-2.07828	1.44887	4.44547e-08	9.93296e-07	1.337	0.653	3.975	4.487	StrpulEVm020718^YUID_BACSU^DUF212
StrpulEVm003205	Canga	Forest	-2.27777	0.520064	4.49839e-08	1.00323e-06	0.518	0.357	2.183	2.19	StrpulEVm003205^PERK1_ARATH^PERK2_ARATH^Pkinase
StrpulEVm001118	Canga	Forest	-2.52687	2.27022	4.54181e-08	1.01102e-06	1.484	1.368	9.49	6.384	StrpulEVm001118^ADCS_SOLLC^ADCS_ARATH^Chorismate_bind^GATase
StrpulEVm022549	Canga	Forest	-2.31491	0.838595	4.91289e-08	1.09158e-06	0.656	0.435	3.079	2.504	StrpulEVm022549^HS16B_ORYSJ^HSP16_SOYBN^HSP11_MEDSA^HSP14_SOYBN^HSP12_MEDSA^CS^HSP20
StrpulEVm016120	Canga	Forest	-2.30204	4.39626	4.988e-08	1.1062e-06	8.706	5.719	36.069	32.589	StrpulEVm016120^SRP_VITRI^Y3550_ARATH^SRP_PHAVU^REF
StrpulEVm010802	Canga	Forest	4.11408	1.60958	5.00532e-08	1.10797e-06	9.154	2.86	0.14	0.458	StrpulEVm010802^BH094_ORYSJ^HBI1_ARATH^BH063_ARATH^BH074_ARATH^HLH
StrpulEVm017637	Canga	Forest	-2.24676	2.98871	5.02768e-08	1.11085e-06	2.916	2.611	13.73	11.749	StrpulEVm017637
StrpulEVm022461	Canga	Forest	-2.31813	2.8419	5.0373e-08	1.11092e-06	3.184	1.616	10.595	12.66	StrpulEVm022461^MYCBP_DICDI^MYCBP_HUMAN
StrpulEVm007559	Canga	Forest	-4.19336	5.01598	5.3249e-08	1.17217e-06	2.899	3.73	86.735	32.568	StrpulEVm007559^APR3_ARATH^APR1_ARATH^APR2_ARATH^PAPS_reduct
StrpulEVm001142	Canga	Forest	2.04748	0.745328	5.48916e-08	1.20609e-06	3.261	2.129	0.616	0.661	StrpulEVm001142^LONM1_ARATH^LONM_MAIZE^LONM_ORYSI^LON_substr_bdg^Lon_C
StrpulEVm004265	Canga	Forest	-3.05924	3.45316	5.54136e-08	1.21532e-06	1.95	2.673	22.8	15.176	StrpulEVm004265^HC173_ARATH^CALS7_ARATH^CIA30^Glucan_synthase^NAD_binding_10^NmrA
StrpulEVm016173	Canga	Forest	-2.05773	0.812358	5.65095e-08	1.23707e-06	0.777	0.482	2.715	2.616	StrpulEVm016173^GEML1_ARATH^GEML2_ARATH^GRAM
StrpulEVm002794	Canga	Forest	-2.73519	1.61587	5.78497e-08	1.26408e-06	0.673	0.917	5.808	4.295	StrpulEVm002794^CSCLA_ARATH^PHM7_cyt^RSN1_7TM^RSN1_TM
StrpulEVm005456	Canga	Forest	-3.88822	0.415432	6.22053e-08	1.35657e-06	0.198	0.109	3.177	1.572	StrpulEVm005456^KPYC1_ORYSJ^PK
StrpulEVm001115	Canga	Forest	-2.07305	1.61315	6.23509e-08	1.35657e-06	1.527	0.746	4.647	4.876	StrpulEVm001115^GBA2_MOUSE^GBA2_RAT^DUF608^Glyco_hydr_116N
StrpulEVm004208	Canga	Forest	-5.25863	3.83741	6.24247e-08	1.35657e-06	0.267	1.166	29.728	24.474	StrpulEVm004208^SSG1_SOLTU^SSG1_MANES^SSG1_ANTMA^Glyco_trans_1_4^Glyco_transf_5^Glycos_transf_1
StrpulEVm014653	Canga	Forest	-2.45014	2.8979	6.35411e-08	1.37831e-06	2.157	2.471	13.213	11.184	StrpulEVm014653^KUA1_ARATH^zf-CCHC_4
StrpulEVm000502	Canga	Forest	-8.79863	-0.189124	6.64668e-08	1.43915e-06	0	0	2.365	0.916	StrpulEVm000502^R13L1_ARATH^DRL21_ARATH^LRR_1^LRR_8^NB-ARC^Rx_N
StrpulEVm016938	Canga	Forest	-4.33221	-0.00666616	6.77149e-08	1.4635e-06	0.129	0	2.365	1.188	StrpulEVm016938^DSP1_ARATH^PDSP4_ARATH^Y_phosphatase2
StrpulEVm009452	Canga	Forest	-2.60822	1.50402	6.88675e-08	1.48571e-06	0.673	0.917	5.109	4.076	StrpulEVm009452^PLP2_ARATH^PLP2_ORYSJ^PLP1_ARATH^PLP1_ORYSI^PATD3_SOLTU^Patatin
StrpulEVm003400	Canga	Forest	-2.02623	2.03372	6.92611e-08	1.4915e-06	1.691	1.523	6.424	6.181	StrpulEVm003400^AB25B_ORYSJ^ABC_membrane^ABC_tran
StrpulEVm007589	Canga	Forest	-2.54012	6.67295	7.32803e-08	1.57235e-06	39.663	22.146	166.948	176.325	StrpulEVm007589^CRD1_GOSHI^CRD1_EUPES^CRD1_HORVU^Rubrerythrin
StrpulEVm006356	Canga	Forest	-2.29483	2.00375	7.39975e-08	1.58488e-06	1.501	1.15	7.46	5.382	StrpulEVm006356^GGT_QUERO^LGT_CITUN^UDPGT
StrpulEVm020067	Canga	Forest	2.63764	4.69506	7.56187e-08	1.61669e-06	41.777	46.638	8.02	6.16	StrpulEVm020067^RBG7_ARATH^GRP1_SINAL^GRP1_DAUCA^GRP2_SORBI^GRP_HORVU^GRP2_SINAL^RRM_1
StrpulEVm010022	Canga	Forest	-3.21302	2.2303	7.70412e-08	1.64415e-06	1.311	0.435	10.665	5.76	StrpulEVm010022^GAOX2_ARATH^2OG-FeII_Oxy^DIOX_N
StrpulEVm019047	Canga	Forest	-2.43319	1.67906	7.83638e-08	1.66937e-06	0.975	1.026	5.962	4.332	StrpulEVm019047^ATL64_ARATH^ATL54_ARATH^ATL59_ARATH^zf-C3HC4_3^zf-RING_2^zf-rbx1
StrpulEVm014575	Canga	Forest	2.10553	1.60866	8.11808e-08	1.72629e-06	4.935	4.973	1.218	1.05	StrpulEVm014575^MRNC_SYNY3^MRNC_THEEB^Ribonuclease_3
StrpulEVm001535	Canga	Forest	-2.25414	2.1649	8.41787e-08	1.78684e-06	1.734	1.321	8.23	6.08	StrpulEVm001535^UGPA3_ARATH^UDPGP
StrpulEVm000963	Canga	Forest	-2.52794	2.42535	8.48937e-08	1.79881e-06	1.803	1.368	10.861	6.89	StrpulEVm000963^EDS1C_ARATH^EDSBC_ARATH^Lipase_3^MMR_HSR1
StrpulEVm008203	Canga	Forest	-2.27476	1.15423	8.58389e-08	1.81237e-06	0.949	0.513	4.031	3.059	StrpulEVm008203
StrpulEVm004551	Canga	Forest	-2.27682	0.911186	8.64352e-08	1.8185e-06	0.682	0.559	3.247	2.611	StrpulEVm004551^CLPX2_ARATH^CLPX1_ARATH^AAA_2^ClpB_D2-small^MCM
StrpulEVm009125	Canga	Forest	-2.1451	3.92974	8.7865e-08	1.84532e-06	6.678	4.631	23.388	25.337	StrpulEVm009125^MTP4_ORYSJ^Cation_efflux
StrpulEVm024565	Canga	Forest	2.57787	2.46781	9.05709e-08	1.89879e-06	9.827	9.169	2.015	1.188	StrpulEVm024565^Cupin_3
StrpulEVm021200	Canga	Forest	2.16722	0.769702	9.09424e-08	1.90323e-06	3.546	2.051	0.518	0.671	StrpulEVm021200^ACP1_CASGL^PP-binding
StrpulEVm016931	Canga	Forest	-2.32357	2.52153	9.25304e-08	1.93306e-06	1.976	1.803	10.595	7.891	StrpulEVm016931^MSRA_FRAAN^MSRA_SOLLC^PMSR
StrpulEVm021170	Canga	Forest	-2.19322	3.16883	9.59848e-08	2.0017e-06	4.107	2.393	14.99	13.79	StrpulEVm021170^AHP3_ARATH^AHP2_ARATH^AHP5_ARATH^Hpt
StrpulEVm004269	Canga	Forest	-2.84466	5.62093	9.65533e-08	2.00924e-06	10.319	13.256	94.923	74.444	StrpulEVm004269^SSG1_ANTMA^SSG1_IPOBA^SSG1_PEA^SSG1_SOLTU^Glyco_transf_5^Glycos_transf_1
StrpulEVm010986	Canga	Forest	-2.19139	2.39739	9.66844e-08	2.00924e-06	1.803	1.989	8.202	8.435	StrpulEVm010986^TGA4_ARATH^TGA1_ARATH^DOG1^bZIP_1^bZIP_2
StrpulEVm012238	Canga	Forest	-2.01216	2.85178	1.00798e-07	2.09107e-06	3.192	2.502	10.959	11.515	StrpulEVm012238^PURU2_ARATH^PURU1_ARATH^Formyl_trans_N
StrpulEVm022728	Canga	Forest	-2.44549	0.369798	1.09128e-07	2.25601e-06	0.483	0.218	1.722	2.27	StrpulEVm022728^Senescence_reg
StrpulEVm013848	Canga	Forest	-2.24114	5.20055	1.09731e-07	2.26453e-06	14.236	11.656	60.996	58.246	StrpulEVm013848^PIP2_PEA^PIP27_MAIZE^PIP26_ORYSJ^PIP12_ORYSJ^MIP
StrpulEVm001907	Canga	Forest	-2.23118	2.62261	1.11012e-07	2.28701e-06	2.321	1.989	11.127	8.547	StrpulEVm001907^Y1919_SYNY3^Y005_SYNY3^ABC1
StrpulEVm006706	Canga	Forest	-2.1823	1.82823	1.17834e-07	2.42334e-06	1.665	0.824	6.13	5.094	StrpulEVm006706^AAH2_SOYBN^AAH1_SOYBN^Peptidase_M20^Peptidase_M28^zf-C4_Topoisom
StrpulEVm005463	Canga	Forest	-2.18203	4.09791	1.2138e-07	2.49196e-06	7.722	4.849	26.341	28.694	StrpulEVm005463^STR4_ARATH^TROL_ORYSJ^TROL_ORYSI^Rhodanese
StrpulEVm013127	Canga	Forest	-2.60308	2.55854	1.28628e-07	2.6362e-06	2.209	1.134	11.981	7.689	StrpulEVm013127^NIP61_ARATH^MIP
StrpulEVm014497	Canga	Forest	-2.45516	0.748314	1.31211e-07	2.67991e-06	0.578	0.404	2.057	3.17	StrpulEVm014497^RAP23_ARATH^AP2
StrpulEVm017760	Canga	Forest	-5.01607	5.58398	1.37855e-07	2.81078e-06	3.192	2.626	146.5	33.894	StrpulEVm017760^MTND1_VITVI^MTND4_ARATH^MTND_BRAFL^MTND4_ORYSJ^ARD
StrpulEVm006918	Canga	Forest	-2.37344	3.10988	1.3825e-07	2.81401e-06	3.788	1.834	12.261	16.017	StrpulEVm006918^DTX12_ARATH^DTX14_ARATH^DTX2_ARATH^DTX10_ARATH^MatE
StrpulEVm008312	Canga	Forest	-2.18537	2.49382	1.38961e-07	2.82365e-06	2.666	1.305	9.49	8.462	StrpulEVm008312^CIPK6_ARATH^NAF^Pkinase
StrpulEVm005943	Canga	Forest	-2.23629	2.65059	1.39199e-07	2.82365e-06	2.088	2.284	10.357	9.623	StrpulEVm005943^DET1_SOLLC^DET1_ARATH^Det1
StrpulEVm015576	Canga	Forest	2.13292	1.15388	1.39949e-07	2.82921e-06	4.245	3.015	1.022	0.682	StrpulEVm015576^FBRL2_ARATH^FBRL1_ARATH^Fibrillarin
StrpulEVm025086	Canga	Forest	-2.13266	1.66324	1.43575e-07	2.89266e-06	1.096	1.259	4.955	4.812	StrpulEVm025086^HIP39_ARATH
StrpulEVm006032	Canga	Forest	-2.47372	3.12976	1.44109e-07	2.89503e-06	2.373	2.906	15.452	13.311	StrpulEVm006032^C7A67_MEDTR^C7A29_PANGI^7DLH_CATRO^C7A68_MEDTR^C7254_GLYUR^p450
StrpulEVm003476	Canga	Forest	-2.0509	2.65835	1.44179e-07	2.89503e-06	2.899	1.958	10.553	9.197	StrpulEVm003476^SFH8_ARATH^SFH6_ARATH^SFH4_ARATH^SFH5_ARATH^CRAL_TRIO^CRAL_TRIO_N
StrpulEVm014800	Canga	Forest	-2.5701	0.766056	1.55999e-07	3.12181e-06	0.63	0.249	2.099	3.282	StrpulEVm014800^EDL2_ARATH
StrpulEVm019845	Canga	Forest	-2.08904	3.17605	1.56803e-07	3.13264e-06	4.202	2.673	14.864	13.705	StrpulEVm019845^KAD6_ARATH^AAA_18
StrpulEVm020865	Canga	Forest	-2.06382	1.27993	1.59766e-07	3.18647e-06	0.958	0.839	4.045	3.378	StrpulEVm020865^TC32B_BRANA
StrpulEVm019722	Canga	Forest	-2.08113	1.98774	1.61408e-07	3.21383e-06	1.648	1.321	6.9	5.462	StrpulEVm019722^DRMH4_ARATH^Auxin_repressed
StrpulEVm007607	Canga	Forest	-2.01841	0.955026	1.65681e-07	3.2934e-06	0.932	0.435	2.659	3.192	StrpulEVm007607^Y3028_ARATH^Transferase
StrpulEVm007424	Canga	Forest	2.19071	1.52524	1.66476e-07	3.30367e-06	4.797	4.693	1.246	0.863	StrpulEVm007424^KCS19_ARATH^FAE1_CUT1_RppA
StrpulEVm006152	Canga	Forest	-2.03251	1.46863	1.71417e-07	3.39605e-06	1.406	0.668	4.339	4.209	StrpulEVm006152^MCAC1_ARATH^CNR13_MAIZE^PLAC8
StrpulEVm019481	Canga	Forest	2.58362	0.109285	1.73919e-07	3.4399e-06	1.812	2.005	0.154	0.362	StrpulEVm019481^TI231_ARATH^Tim17
StrpulEVm019163	Canga	Forest	-3.5358	0.930669	1.91416e-07	3.77966e-06	0.328	0.249	4.633	2.073	StrpulEVm019163^APT3_ARATH^APT1_WHEAT^APT4_ARATH^M030_ARATH^Pribosyltran
StrpulEVm009680	Canga	Forest	2.33112	0.057927	1.94008e-07	3.8245e-06	1.933	1.57	0.182	0.421	StrpulEVm009680^GMK2_ARATH^GMK1_ARATH^Guanylate_kin
StrpulEVm009512	Canga	Forest	2.04908	1.06758	2.02127e-07	3.97795e-06	3.658	3.077	0.952	0.703	StrpulEVm009512^PTAC5_ARATH^PG_binding_1
StrpulEVm000957	Canga	Forest	-2.17631	0.40268	2.19455e-07	4.31184e-06	0.552	0.326	1.82	2.158	StrpulEVm000957^KN4A_GOSHI^Y5720_ARATH^KN4A_ARATH^Kinesin^LRRNT_2^Pkinase
StrpulEVm008303	Canga	Forest	-2.01218	2.79858	2.20118e-07	4.31773e-06	3.072	2.424	9.671	11.984	StrpulEVm008303^AUAG_STIAU^MO3_ARATH^MO2_ARATH^DAO^FAD_binding_3^SE
StrpulEVm005870	Canga	Forest	-2.49236	2.48006	2.2252e-07	4.35765e-06	2.39	0.948	10.301	8.078	StrpulEVm005870^YC22_ARATH^Exo_endo_phos
StrpulEVm001350	Canga	Forest	-2.03992	1.13629	2.28904e-07	4.4753e-06	0.984	0.668	3.723	3.016	StrpulEVm001350^MCTP1_HUMAN^FAEA_ASPTN^C2
StrpulEVm007590	Canga	Forest	-2.16512	5.38304	2.3213e-07	4.53091e-06	17.67	13.116	66.609	67.64	StrpulEVm007590^CHLP_TOBAC^CHLP_ARATH^FAD_binding_3
StrpulEVm006252	Canga	Forest	2.86796	0.650828	2.50588e-07	4.87518e-06	3.969	1.601	0.308	0.41	StrpulEVm006252^C04C1_PINTA^p450
StrpulEVm003554	Canga	Forest	-2.01423	1.10726	2.56417e-07	4.98043e-06	0.897	0.793	2.827	3.607	StrpulEVm003554^NEK6_ORYSJ^NEK6_ARATH^NEK3_ORYSJ^NEK7_ARATH^Pkinase
StrpulEVm009118	Canga	Forest	2.63128	1.35764	2.58113e-07	5.00272e-06	5.798	3.279	0.35	0.959	StrpulEVm009118^ENL2_ARATH^Cu_bind_like
StrpulEVm010640	Canga	Forest	-2.30969	5.05616	2.58406e-07	5.00272e-06	11.285	10.972	47.462	61.581	StrpulEVm010640^CPBP
StrpulEVm002172	Canga	Forest	-2.79457	5.98834	2.63547e-07	5.09397e-06	15.668	16.1	134.337	82.805	StrpulEVm002172^TKTC_SOLTU^TKTC_CRAPL^TKTC_MAIZE^TKTC1_ARATH^Transket_pyr^Transketolase_N
StrpulEVm018253	Canga	Forest	-4.90442	-0.136776	2.69122e-07	5.19327e-06	0.078	0	2.337	0.996	StrpulEVm018253^C7A29_PANGI^p450
StrpulEVm017536	Canga	Forest	2.82559	1.5274	2.73366e-07	5.26662e-06	3.865	6.263	0.644	0.778	StrpulEVm017536^GDAP2_DROME^CRAL_TRIO_2
StrpulEVm004751	Canga	Forest	-3.87973	0.195623	2.77926e-07	5.34581e-06	0.121	0.14	2.589	1.396	StrpulEVm004751^RETO_PAPSO^RETO_ESCCA^FAD_binding_4
StrpulEVm001954	Canga	Forest	-2.04577	1.58039	2.78999e-07	5.35777e-06	1.242	1.026	5.165	4.028	StrpulEVm001954^KTNB1_ARATH^ANAPC4_WD40^Katanin_con80^WD40
StrpulEVm008045	Canga	Forest	-2.0986	1.79188	2.80372e-07	5.37545e-06	1.458	1.072	4.311	6.389	StrpulEVm008045^Y3913_ARATH
StrpulEVm018766	Canga	Forest	-2.29124	4.59817	2.85029e-07	5.45091e-06	8.128	8.252	42.059	36.729	StrpulEVm018766^F210B_HUMAN^E2FB_ARATH^DUF1279
StrpulEVm019567	Canga	Forest	2.22259	0.559771	2.85225e-07	5.45091e-06	3.115	1.756	0.462	0.544	StrpulEVm019567^STR15_ARATH^STR16_ARATH^Rhodanese
StrpulEVm019228	Canga	Forest	2.265	0.479089	2.89101e-07	5.51612e-06	2.399	2.316	0.308	0.57	StrpulEVm019228
StrpulEVm013779	Canga	Forest	-2.75667	3.37998	3.00686e-07	5.72797e-06	3.77	1.678	12.989	22.518	StrpulEVm013779^IMP3_SOLLC^IMP1_SOLLC^IMPP_MESCR^VTC4_ARATH^Inositol_P
StrpulEVm015358	Canga	Forest	-2.25289	2.26721	3.12906e-07	5.94172e-06	1.527	1.849	6.704	8.52	StrpulEVm015358^APX2_ARATH^APX1_ARATH^APX1_ORYSJ^peroxidase
StrpulEVm008059	Canga	Forest	-4.39031	3.93807	3.18984e-07	6.04533e-06	2.58	0.326	29.168	28.086	StrpulEVm008059^ENO_ORYSJ^ENO_ALNGL^ENO1_MAIZE^ENO1_HEVBR^ENO2_MAIZE^Enolase_C^Enolase_N
StrpulEVm009671	Canga	Forest	-2.55286	0.275708	3.22306e-07	6.09102e-06	0.397	0.249	2.197	1.652	StrpulEVm009671^NRX3_ARATH^AhpC-TSA
StrpulEVm014645	Canga	Forest	2.0653	0.546125	3.2541e-07	6.13992e-06	2.847	1.927	0.392	0.634	StrpulEVm014645^RL13_THEPX^RL13_DESPS^RL13_AQUAE^RL13_GEMAT^Ribosomal_L13
StrpulEVm022425	Canga	Forest	-4.95964	-0.415895	3.30485e-07	6.22579e-06	0.026	0.047	1.666	0.922	StrpulEVm022425^INP1_ARATH
StrpulEVm000151	Canga	Forest	-2.21742	1.30683	3.3166e-07	6.23804e-06	0.863	0.855	4.409	3.325	StrpulEVm000151^EMB8_PICGL^CPBP
StrpulEVm005333	Canga	Forest	2.01501	1.27734	3.34195e-07	6.27579e-06	3.848	3.932	1.022	0.901	StrpulEVm005333^WTF1_ARATH^PORR
StrpulEVm009017	Canga	Forest	3.05667	2.38823	3.51184e-07	6.56371e-06	7.593	10.987	0.658	1.497	StrpulEVm009017^POLX_TOBAC^Transglut_core2^gag_pre-integrs
StrpulEVm008859	Canga	Forest	-2.025	0.736539	3.52904e-07	6.58551e-06	0.716	0.544	2.197	2.728	StrpulEVm008859^FB345_ARATH
StrpulEVm023308	Canga	Forest	6.95418	1.88417	3.58211e-07	6.67407e-06	13.951	1.554	0.028	0.075	StrpulEVm023308
StrpulEVm013031	Canga	Forest	-2.04815	0.866117	3.66529e-07	6.81836e-06	0.837	0.513	3.065	2.526	StrpulEVm013031
StrpulEVm011843	Canga	Forest	-2.50213	5.55572	3.84394e-07	7.13951e-06	18.3	10.677	91.928	64.757	StrpulEVm011843^G3PC_PEA^G3PC2_ORYSJ^G3PC_ANTMA^G3PC2_MAIZE^Gp_dh_C^Gp_dh_N
StrpulEVm015139	Canga	Forest	-2.44354	3.19262	3.90985e-07	7.2506e-06	4.072	1.694	13.744	16.406	StrpulEVm015139^Y4958_ARATH^SNARE_assoc
StrpulEVm011278	Canga	Forest	-2.1333	1.21181	3.92753e-07	7.27205e-06	0.897	0.808	4.073	3.107	StrpulEVm011278^NEAP2_ARATH
StrpulEVm002894	Canga	Forest	-2.06448	0.955334	4.07322e-07	7.51838e-06	0.802	0.668	2.449	3.378	StrpulEVm002894^FB348_ARATH
StrpulEVm015635	Canga	Forest	-2.34915	1.02994	4.20047e-07	7.7054e-06	0.794	0.451	3.877	2.627	StrpulEVm015635^ERF10_ARATH^RAP21_ARATH^RA210_ARATH^AP2
StrpulEVm007649	Canga	Forest	2.59694	0.715243	4.90314e-07	8.95294e-06	3.287	2.44	0.196	0.634	StrpulEVm007649^TBL19_ARATH^PMR5N
StrpulEVm010481	Canga	Forest	-2.50454	4.56856	4.92728e-07	8.98321e-06	6.247	7.786	33.857	45.425	StrpulEVm010481^PPH_ARATH^HYES_RAT^Y2734_MYCBO^HYES_PIG^Abhydrolase_1^Abhydrolase_6
StrpulEVm016508	Canga	Forest	-2.66897	1.93993	4.93488e-07	8.98329e-06	1.26	0.824	8.328	4.46	StrpulEVm016508^LFS_ALLCE^Polyketide_cyc2
StrpulEVm013335	Canga	Forest	-2.24615	0.765915	5.09011e-07	9.25169e-06	0.544	0.668	2.785	2.446	StrpulEVm013335^COQ9_DICDI^COQ9_XENTR^COQ9_RAT^COQ9_DROME^COQ9_MOUSE^COQ9A_XENLA^COQ9
StrpulEVm011957	Canga	Forest	2.47801	0.729623	5.1021e-07	9.25934e-06	2.459	3.279	0.462	0.522	StrpulEVm011957^ENOX_SOLLC^AOR_ARATH^ADH_N
StrpulEVm007714	Canga	Forest	-2.15651	3.65752	5.27146e-07	9.55211e-06	6.143	3.232	20.001	20.392	StrpulEVm007714^AAP7_ARATH^AAP2_ARATH^Aa_trans
StrpulEVm008817	Canga	Forest	-2.47865	0.527381	5.60027e-07	1.01171e-05	0.449	0.373	1.736	2.654	StrpulEVm008817^EFM_ARATH^HHO2_ARATH^HHO5_ARATH^NOH1_ORYSJ^HHO3_ARATH^Myb_DNA-binding
StrpulEVm015956	Canga	Forest	-2.39883	0.224198	5.63572e-07	1.01657e-05	0.336	0.357	1.792	1.737	StrpulEVm015956
StrpulEVm005415	Canga	Forest	-2.12049	5.38259	5.74346e-07	1.03443e-05	16.661	14.593	63.851	69.665	StrpulEVm005415^PGKH_TOBAC^PGKH1_ARATH^YCQ3_YEAST^PGK
StrpulEVm007538	Canga	Forest	-2.45769	0.706709	6.00979e-07	1.07588e-05	0.544	0.357	3.093	2.115	StrpulEVm007538^Y3544_ARATH^CRS1_YhbY
StrpulEVm014022	Canga	Forest	-2.12158	4.68032	6.06196e-07	1.08359e-05	10.267	8.92	43.501	38.216	StrpulEVm014022^GSTL3_ARATH^GST_N_3
StrpulEVm015048	Canga	Forest	-2.08948	5.34093	6.10439e-07	1.08953e-05	17.549	13.583	65.671	63.318	StrpulEVm015048^UCRIA_PEA^UCRIA_ORYSJ^CytB6-F_Fe-S^Rieske
StrpulEVm010880	Canga	Forest	-10.16	1.08112	6.22067e-07	1.10862e-05	0	0	7.012	1.236	StrpulEVm010880^HRS1_ARATH^HHO3_ARATH^Myb_DNA-binding
StrpulEVm007517	Canga	Forest	2.09545	0.827931	6.34054e-07	1.12661e-05	3.796	1.989	0.644	0.693	StrpulEVm007517^RUVB2_XENLA^TIP49
StrpulEVm011712	Canga	Forest	-3.54981	0.597314	6.84937e-07	1.21339e-05	0.259	0.186	1.4	3.527	StrpulEVm011712^G3PC_PEA^G3PC2_ORYSJ^G3PC_MAGLI^G3PC_DIACA^G3PC_ANTMA^G3PC_ORYSI^Gp_dh_C^Gp_dh_N
StrpulEVm009369	Canga	Forest	2.92972	2.38419	6.8708e-07	1.21537e-05	8.619	9.868	0.644	1.716	StrpulEVm009369^KPRS5_ARATH^KPRS1_SPIOL^KPRS2_ARATH^KPRS2_SPIOL^Pribosyl_synth^Pribosyltran_N
StrpulEVm002960	Canga	Forest	2.10135	2.24015	6.90198e-07	1.21908e-05	7.196	8.143	1.498	1.966	StrpulEVm002960^PP314_ARATH^PPR^PPR_3
StrpulEVm011053	Canga	Forest	-2.84398	3.76622	7.06443e-07	1.24407e-05	3.399	3.217	30.736	15.708	StrpulEVm011053^DLO1_ARATH^DMR6_ARATH^DIOX5_ARATH^F6H1_ARATH^DLO2_ARATH^DIOX1_RUTGR^NU2C2_ILLOL^FLS_MATIN^FLAS2_ARATH^G2OX5_ORYSJ^FL3H2_ORYSJ^FL3H_CALCH^FLS1_ARATH^DIOX4_RUTGR^DIOX6_ARATH^2OG-FeII_Oxy^DIOX_N
StrpulEVm017019	Canga	Forest	-2.03821	3.47368	7.07966e-07	1.24491e-05	5.556	3.264	17.873	17.051	StrpulEVm017019^Senescence_reg
StrpulEVm010403	Canga	Forest	-2.16022	3.08034	7.94457e-07	1.38878e-05	3.235	2.937	15.424	11.456	StrpulEVm010403^PTST_ARATH^AMPK1_CBM
StrpulEVm011166	Canga	Forest	-2.84471	1.84296	8.1772e-07	1.42735e-05	0.613	1.166	6.466	5.467	StrpulEVm011166^UGE1_PEA^UGE1_ARATH^Epimerase^RmlD_sub_bind^adh_short
StrpulEVm005199	Canga	Forest	-2.04956	2.04037	8.41385e-07	1.4665e-05	1.475	1.772	6.116	6.549	StrpulEVm005199^HHP4_ARATH^HlyIII
StrpulEVm006085	Canga	Forest	-2.22645	4.40337	8.65411e-07	1.50397e-05	7.394	7.444	37.734	30.463	StrpulEVm006085^UGPA_ASTPN^UGPA_MUSAC^UDPGP
StrpulEVm020638	Canga	Forest	-2.87755	0.054474	9.42969e-07	1.6316e-05	0.224	0.233	1.959	1.369	StrpulEVm020638^ACR9_ARATH
StrpulEVm015927	Canga	Forest	-2.09136	4.57542	9.66899e-07	1.67057e-05	9.137	8.936	37.664	38.109	StrpulEVm015927^BBX24_ARATH^BBX25_ARATH^Y3471_ARATH^LRR_6^zf-B_box
StrpulEVm016131	Canga	Forest	2.05809	3.19148	9.87231e-07	1.70076e-05	17.342	12.681	2.715	4.225	StrpulEVm016131^DNJB6_MACFA^DNAJ_BEII9^DNAJ2_THET8^DNJB3_MOUSE^DNAJ_THET2^DNJB8_HUMAN^DnaJ
StrpulEVm018453	Canga	Forest	3.95748	1.16482	1.00972e-06	1.73698e-05	7.023	1.647	0.098	0.346	StrpulEVm018453^WLIM1_ARATH^LIM
StrpulEVm021357	Canga	Forest	2.80534	5.34734	1.02176e-06	1.75262e-05	56.28	82.397	11.519	8.579	StrpulEVm021357^DRM1_PEA^12KD_FRAAN^DRM1_ARATH^Auxin_repressed
StrpulEVm003689	Canga	Forest	-2.17557	2.32118	1.03711e-06	1.77638e-05	1.933	1.632	9.406	6.389	StrpulEVm003689^YBEY_ARATH^Hydrolase_3^UPF0054
StrpulEVm003133	Canga	Forest	-2.23264	0.167903	1.06862e-06	1.82248e-05	0.509	0.186	1.792	1.631	StrpulEVm003133^CRK29_ARATH^CRK10_ARATH^CRK25_ARATH^CRK26_ARATH^CRK15_ARATH^CRK8_ARATH^CRK6_ARATH^CRK14_ARATH^CRK28_ARATH^Pkinase^Pkinase_Tyr^Stress-antifung
StrpulEVm007476	Canga	Forest	2.0321	0.215432	1.07093e-06	1.82379e-05	2.166	1.601	0.294	0.533	StrpulEVm007476^CIPKP_ARATH^CIPK5_ARATH^NAF^Pkinase
StrpulEVm015037	Canga	Forest	2.87337	0.477549	1.0936e-06	1.85975e-05	2.002	2.999	0.224	0.394	StrpulEVm015037^COR27_ARATH
StrpulEVm008977	Canga	Forest	-2.12673	3.45638	1.09821e-06	1.86492e-05	4.038	4.134	18.895	15.89	StrpulEVm008977^GGPPS_HEVBR^GGPP1_ARATH^polyprenyl_synt
StrpulEVm011027	Canga	Forest	-2.87479	-0.105185	1.1256e-06	1.90871e-05	0.224	0.124	1.792	1.194	StrpulEVm011027^HFA6B_ARATH^HFA2B_ORYSJ^HFA7B_ARATH^HSF_DNA-bind
StrpulEVm008151	Canga	Forest	-2.08352	2.13246	1.12898e-06	1.9117e-05	1.881	1.43	8.09	5.648	StrpulEVm008151^AVT6D_ARATH^AVT6C_ARATH^AVT6A_ARATH^Aa_trans
StrpulEVm002309	Canga	Forest	2.16264	0.73107	1.13864e-06	1.92532e-05	3.175	2.176	0.812	0.48	StrpulEVm002309^RH31_ORYSJ^RH26_ARATH^RH31_ARATH^DEAD^Helicase_C
StrpulEVm010078	Canga	Forest	-2.27261	3.61008	1.16504e-06	1.96437e-05	3.684	4.6	19.301	20.147	StrpulEVm010078^MGAT3_RAT^Glyco_transf_17
StrpulEVm026129	Canga	Forest	-2.40572	1.37025	1.18319e-06	1.99215e-05	0.889	0.684	5.249	3.08	StrpulEVm026129
StrpulEVm019902	Canga	Forest	2.05255	0.294343	1.18931e-06	1.99962e-05	2.002	2.005	0.392	0.501	StrpulEVm019902^SGF11_ARATH^Sgf11
StrpulEVm006843	Canga	Forest	-2.04171	2.88243	1.19937e-06	2.01368e-05	3.141	2.58	13.087	9.948	StrpulEVm006843^PHR_ARATH^KEULE_ARATH^PHR_ORYSJ^DNA_photolyase^Sec1
StrpulEVm011469	Canga	Forest	-2.18454	2.56101	1.22955e-06	2.06144e-05	2.787	1.399	7.474	11.318	StrpulEVm011469^RS24_ARATH^BCH2_CAPAN^BCH1_ARATH^RS23_ARATH^FA_hydroxylase^Ribosomal_S5
StrpulEVm026354	Canga	Forest	2.38305	3.97339	1.23217e-06	2.06293e-05	31.561	22.192	3.415	6.506	StrpulEVm026354^Big_3_2^XYPPX
StrpulEVm000489	Canga	Forest	-2.20838	-0.0591697	1.25048e-06	2.08979e-05	0.371	0.264	1.442	1.391	StrpulEVm000489^DUF789
StrpulEVm008506	Canga	Forest	-2.13292	3.44775	1.25173e-06	2.08979e-05	3.77	4.305	16.838	17.808	StrpulEVm008506^TAA1_ARATH^TAR2_ORYSJ^TAR1_ARATH^Alliinase_C
StrpulEVm009266	Canga	Forest	-2.27278	1.00572	1.25895e-06	2.09889e-05	0.613	0.793	3.457	2.776	StrpulEVm009266^TLOV1_ARATH^PAS^PAS_9
StrpulEVm007075	Canga	Forest	-2.30243	5.18705	1.2774e-06	2.12471e-05	11.199	13.039	61.892	56.983	StrpulEVm007075^GGT2_ARATH^GGT1_ARATH^Aminotran_1_2
StrpulEVm001219	Canga	Forest	2.17021	4.81185	1.27801e-06	2.12471e-05	61.483	33.568	10.357	9.751	StrpulEVm001219^PMA4_NICPL^PMA1_ORYSJ^PMA3_ARATH^Cation_ATPase^Cation_ATPase_N^E1-E2_ATPase^Hydrolase^Hydrolase_3
StrpulEVm006182	Canga	Forest	2.67419	0.340373	1.31101e-06	2.17654e-05	2.718	1.601	0.504	0.245	StrpulEVm006182^C89A2_ARATH^p450
StrpulEVm001685	Canga	Forest	-2.14311	0.42885	1.32356e-06	2.1943e-05	0.587	0.326	2.281	1.854	StrpulEVm001685^TPS9_ARATH^Glyco_transf_20^Trehalose_PPase
StrpulEVm009340	Canga	Forest	-2.04858	2.31849	1.3478e-06	2.23138e-05	2.64	1.15	8.118	7.471	StrpulEVm009340^CBSX5_ARATH^CBS
StrpulEVm003274	Canga	Forest	-2.09752	4.34513	1.36478e-06	2.25635e-05	8.033	7.351	27.531	37.193	StrpulEVm003274^SVR3_ARATH^EFG_C^GTP_EFTU^GTP_EFTU_D2
StrpulEVm016720	Canga	Forest	-2.62304	2.13505	1.51796e-06	2.50263e-05	1.588	0.808	4.689	9.788	StrpulEVm016720^DUF1677
StrpulEVm006145	Canga	Forest	-2.31073	1.22874	1.5786e-06	2.59703e-05	0.984	0.497	2.645	4.657	StrpulEVm006145^STN8_ARATH^Pkinase^Pkinase_Tyr
StrpulEVm007980	Canga	Forest	-2.29049	1.05232	1.63792e-06	2.67445e-05	0.578	0.855	2.897	3.474	StrpulEVm007980^NRX2_ORYSJ^NRX11_ORYSJ^AhpC-TSA^C1_2^Thioredoxin_8
StrpulEVm008633	Canga	Forest	-2.22065	5.04234	1.6932e-06	2.76091e-05	10.863	12.153	55.286	51.164	StrpulEVm008633
StrpulEVm005513	Canga	Forest	2.15816	3.37419	1.71628e-06	2.7909e-05	23.52	11.656	3.401	4.082	StrpulEVm005513^CALX2_ARATH^CALX_SOYBN^CALX1_ARATH^CALX_PEA^Calreticulin
StrpulEVm002426	Canga	Forest	2.95719	1.40446	1.75476e-06	2.84568e-05	6.566	3.077	0.252	0.858	StrpulEVm002426^SBT17_ARATH^Inhibitor_I9^Peptidase_S8^fn3_6
StrpulEVm004036	Canga	Forest	-4.66727	-0.35699	1.79013e-06	2.89908e-05	0.086	0	1.987	0.831	StrpulEVm004036^SERL2_ORYSJ^NIK2_ARATH^NIK1_ARATH^LRRNT_2^Pkinase
StrpulEVm020069	Canga	Forest	3.03392	1.01293	1.81902e-06	2.93786e-05	2.864	4.367	0.602	0.325	StrpulEVm020069^RBCX1_ARATH^RcbX
StrpulEVm011162	Canga	Forest	-2.12144	3.30143	1.89873e-06	3.05387e-05	3.339	3.947	15.354	15.842	StrpulEVm011162^AOX1_TOBAC^AOX1A_ARATH^AOX2_ARATH^AOX1_SOYBN^AOX1A_ORYSJ^AOX2_TOBAC^AOX
StrpulEVm000421	Canga	Forest	-5.70209	0.254887	1.90006e-06	3.05387e-05	0.035	0.047	3.387	1.071	StrpulEVm000421^AB21B_ARATH^AB11B_ARATH^ABC_membrane^ABC_tran
StrpulEVm004641	Canga	Forest	2.01073	0.534189	1.96164e-06	3.14682e-05	2.338	2.347	0.476	0.618	StrpulEVm004641^STY17_ARATH^STY8_ARATH^Pkinase
StrpulEVm008966	Canga	Forest	-2.54017	1.10903	1.98748e-06	3.18094e-05	0.846	0.28	2.379	4.471	StrpulEVm008966^NTL9_ARATH^NAC14_ARATH^NAC62_ARATH^NAC86_ARATH^NAM
StrpulEVm008990	Canga	Forest	-4.54984	0.263763	1.98825e-06	3.18094e-05	0.104	0.093	3.275	1.119	StrpulEVm008990^PIF7_ARATH^UNE10_ARATH^HLH
StrpulEVm011331	Canga	Forest	-2.30149	0.307292	1.99102e-06	3.18108e-05	0.354	0.497	1.848	1.86	StrpulEVm011331
StrpulEVm003737	Canga	Forest	-4.35701	-0.0350514	2.12412e-06	3.38012e-05	0.052	0.171	2.323	1.119	StrpulEVm003737^DOX1_ARATH^An_peroxidase
StrpulEVm006723	Canga	Forest	-2.30666	-0.0103378	2.13304e-06	3.38976e-05	0.44	0.109	1.54	1.503	StrpulEVm006723^P2C40_ARATH^PP2C^PP2C_2
StrpulEVm010341	Canga	Forest	-3.21751	3.6386	2.14481e-06	3.40393e-05	2.088	2.689	30.414	13.252	StrpulEVm010341^7OMT_PAPSO^Dimerisation
StrpulEVm003021	Canga	Forest	-2.04441	0.58725	2.16116e-06	3.42074e-05	0.638	0.497	2.477	2.051	StrpulEVm003021^EXEC1_ARATH^DUF3506
StrpulEVm009586	Canga	Forest	2.03566	3.43665	2.21793e-06	3.50127e-05	16.747	17.95	3.765	4.593	StrpulEVm009586^CATB3_ARATH^CATB2_ARATH^Peptidase_C1^Propeptide_C1
StrpulEVm011828	Canga	Forest	-5.28362	3.44303	2.43032e-06	3.82639e-05	0.121	0.979	22.296	18.868	StrpulEVm011828^GOLS1_AJURE^GOLS1_ARATH^GOLS4_ARATH^GOLS2_SOLLC^Glyco_transf_8
StrpulEVm014913	Canga	Forest	2.23946	0.728544	2.4973e-06	3.90597e-05	2.649	2.937	0.35	0.714	StrpulEVm014913^LEA14_SOYBN^LEA_2
StrpulEVm018978	Canga	Forest	-4.28064	0.155747	2.56862e-06	4.01224e-05	0.078	0.155	2.757	1.199	StrpulEVm018978^PB1
StrpulEVm004137	Canga	Forest	-2.0889	0.583464	2.6353e-06	4.09488e-05	0.699	0.342	1.876	2.606	StrpulEVm004137^NADK1_ARATH^NAD_kinase
StrpulEVm002722	Canga	Forest	-2.05365	0.717056	2.68142e-06	4.15568e-05	0.578	0.715	2.365	2.494	StrpulEVm002722^OP10_MAIZE
StrpulEVm008845	Canga	Forest	-2.44969	3.50442	2.88752e-06	4.44611e-05	5.315	1.896	18.699	18.857	StrpulEVm008845^FD6E2_SOYBN^FAD2_VERFO^DUF3474
StrpulEVm008667	Canga	Forest	-2.71709	0.376915	2.98523e-06	4.57876e-05	0.345	0.311	2.617	1.615	StrpulEVm008667^AI5L5_ARATH^bZIP_2
StrpulEVm004704	Canga	Forest	2.05531	1.79753	3.00599e-06	4.60466e-05	5.332	5.812	1.596	1.14	StrpulEVm004704^PTR27_ARATH^PTR2
StrpulEVm001752	Canga	Forest	-2.2919	2.69698	3.05933e-06	4.68034e-05	1.838	2.518	11.295	9.501	StrpulEVm001752^KEA3_ARATH^Na_H_Exchanger^TrkA_N
StrpulEVm002910	Canga	Forest	-2.59697	1.7711	3.11923e-06	4.76585e-05	1.251	0.637	7.516	3.821	StrpulEVm002910^HSP7S_PEA^HSP7S_SPIOL^HSP70
StrpulEVm005103	Canga	Forest	2.03064	3.55684	3.15136e-06	4.80875e-05	24.434	14.437	3.737	5.371	StrpulEVm005103^PDI_MEDSA^PDI_DATGL^PDI12_ORYSJ^Thioredoxin
StrpulEVm007122	Canga	Forest	-2.05507	0.562407	3.17202e-06	4.83407e-05	0.707	0.28	2.463	2.019	StrpulEVm007122^SKI30_ARATH^Kelch_1
StrpulEVm003479	Canga	Forest	-2.92925	0.437696	3.18707e-06	4.84959e-05	0.293	0.326	1.386	2.813	StrpulEVm003479^PCKA_ARATH^PCKA_CUCSA^PCKA1_UROPA^PEPCK_ATP
StrpulEVm007979	Canga	Forest	3.24127	2.82218	3.21348e-06	4.87606e-05	9.482	15.634	0.742	1.924	StrpulEVm007979^MF14A_HUMAN^MFS10_MOUSE^MF14A_MOUSE^TCR7_VIBAN^TCR1_ECOLX^MFS_1
StrpulEVm005686	Canga	Forest	-2.11818	2.46328	3.21598e-06	4.87606e-05	2.028	2.082	6.648	10.598	StrpulEVm005686^PFKA3_ARATH^PFKA7_ARATH^PFKA6_ARATH^PFK^SipA_VBS
StrpulEVm023898	Canga	Forest	-2.66524	2.08288	3.41734e-06	5.16818e-05	1.406	0.839	9.573	4.572	StrpulEVm023898
StrpulEVm004230	Canga	Forest	-2.13194	0.951967	3.45606e-06	5.21468e-05	0.647	0.793	2.421	3.352	StrpulEVm004230^NAGS2_ARATH^NAGS1_ARATH^AA_kinase
StrpulEVm023205	Canga	Forest	2.02918	0.0480599	3.45861e-06	5.21468e-05	1.786	1.601	0.252	0.474	StrpulEVm023205^BZP53_ARATH^bZIP_2
StrpulEVm001675	Canga	Forest	2.48233	0.911051	3.46125e-06	5.21468e-05	2.994	3.372	0.798	0.416	StrpulEVm001675^RFS1_ARATH^Raffinose_syn
StrpulEVm013843	Canga	Forest	-2.39295	4.95614	3.51965e-06	5.28927e-05	8.49	11.003	56.797	45.361	StrpulEVm013843^CB4C_ARATH^CB4B_ARATH^CB4A_ARATH^Chloroa_b-bind
StrpulEVm015314	Canga	Forest	-2.40621	0.525314	3.53094e-06	5.29942e-05	0.587	0.218	2.757	1.817	StrpulEVm015314^Y5285_ARATH^TRAM_LAG1_CLN8
StrpulEVm011219	Canga	Forest	-2.10603	1.76575	3.53533e-06	5.29942e-05	1.406	1.088	6.508	4.135	StrpulEVm011219^QORH_ARATH^QORH_SPIOL^ADH_N^ADH_zinc_N^ADH_zinc_N_2
StrpulEVm012163	Canga	Forest	-2.41393	7.9953	3.54237e-06	5.3033e-05	82.13	78.854	491.705	351.541	StrpulEVm012163^CCSA_NICTO^CCSA_LOTJA^CCSA_SOYBN^NU1C_PLAOC^CCSA_GOSHI^NDHI_NANDO^Cytochrom_C_asm^Fer4_2^NADHdh
StrpulEVm013731	Canga	Forest	3.22485	1.19362	3.61356e-06	5.39629e-05	2.718	5.641	0.308	0.57	StrpulEVm013731^XTH23_ARATH^XTH14_ARATH^XTH22_ARATH^Glyco_hydro_16^XET_C
StrpulEVm024019	Canga	Forest	-2.86152	1.09906	3.76257e-06	5.5977e-05	0.828	0.047	3.527	3.623	StrpulEVm024019^Y1576_ARATH^PIK1_ORYSJ
StrpulEVm014321	Canga	Forest	-2.25675	2.82902	3.8317e-06	5.69343e-05	3.106	1.787	14.178	8.685	StrpulEVm014321^LOR12_ARATH^LOR5_ARATH^LOR
StrpulEVm010977	Canga	Forest	-3.6012	2.86979	3.97661e-06	5.88667e-05	1.208	1.026	20.029	6.138	StrpulEVm010977^Y5986_ARATH^Glutaredoxin
StrpulEVm007113	Canga	Forest	-2.46116	1.13913	4.01197e-06	5.93163e-05	0.673	0.637	2.295	4.551	StrpulEVm007113^ABAH4_ARATH^p450
StrpulEVm007469	Canga	Forest	-2.40425	0.817	4.01986e-06	5.93591e-05	0.656	0.373	3.583	2.099	StrpulEVm007469^UNE10_ARATH^HLH
StrpulEVm005240	Canga	Forest	-3.01302	1.94649	4.07317e-06	5.99973e-05	1.044	0.637	9.476	3.794	StrpulEVm005240^PPR94_ARATH^PPR38_ARATH^PPR96_ARATH^PPR91_ARATH^PPR98_ARATH^PPR37_ARATH^PP102_ARATH^PP247_ARATH^PPR95_ARATH^PP221_ARATH^PP281_ARATH^PP218_ARATH^PPR^PPR_1^PPR_2^PPR_3
StrpulEVm004673	Canga	Forest	-2.21852	1.32575	4.21996e-06	6.19292e-05	0.932	0.793	4.927	2.984	StrpulEVm004673^PHT21_ARATH^PSAN_ARATH^PHO4^PsaN
StrpulEVm008347	Canga	Forest	-2.03391	3.56747	4.28296e-06	6.27762e-05	4.323	4.864	17.481	19.683	StrpulEVm008347^STAR7_MOUSE^PPCT_HUMAN^START
StrpulEVm007588	Canga	Forest	2.08318	0.980371	4.76182e-06	6.9029e-05	2.916	3.574	0.588	0.858	StrpulEVm007588
StrpulEVm003333	Canga	Forest	3.10181	0.959525	4.83198e-06	6.96215e-05	5.211	1.834	0.574	0.277	StrpulEVm003333^CRK12_ARATH^CRK25_ARATH^Y1133_ARATH^CRK10_ARATH^CRK14_ARATH^CRK5_ARATH^CRK19_ARATH^CRK35_ARATH^CRK4_ARATH^CRK23_ARATH^Pkinase^Pkinase_Tyr^Stress-antifung
StrpulEVm010630	Canga	Forest	-2.62276	1.24129	5.09243e-06	7.31968e-05	0.725	0.528	5.249	2.552	StrpulEVm010630^Y5713_ARATH
StrpulEVm006603	Canga	Forest	2.54898	3.99024	5.35826e-06	7.64034e-05	26.376	27.74	2.869	6.282	StrpulEVm006603^C96AF_ARATH^C96T1_NARAP^C86A8_ARATH^C86A7_ARATH^C94A2_VICSA^C86B1_ARATH^p450
StrpulEVm012106	Canga	Forest	2.3849	0.460118	5.36051e-06	7.64034e-05	2.019	2.673	0.35	0.49	StrpulEVm012106^SY121_ARATH^Syntaxin
StrpulEVm005104	Canga	Forest	2.13335	0.916613	5.94512e-06	8.43314e-05	3.348	2.782	0.966	0.517	StrpulEVm005104^RH47_ARATH^RH47A_ORYSJ^RH47B_ORYSJ^DEAD^Helicase_C
StrpulEVm007163	Canga	Forest	-2.55597	0.148832	6.35058e-06	8.95485e-05	0.25	0.389	1.917	1.524	StrpulEVm007163^U72B1_ARATH^HQGT_RAUSE^U72B2_ARATH^UDPGT
StrpulEVm006564	Canga	Forest	-2.77327	0.141204	6.48979e-06	9.1403e-05	0.293	0.233	2.281	1.332	StrpulEVm006564^RUS5_ARATH^DUF647
StrpulEVm006708	Canga	Forest	-3.45945	1.34419	6.64499e-06	9.34781e-05	0.449	0.357	6.69	2.249	StrpulEVm006708^UVR8_ARATH^RCBT2_MOUSE^HERC5_HUMAN^RCBT2_PONAB^RCC1^RCC1_2
StrpulEVm012993	Canga	Forest	-3.16499	0.428628	7.01022e-06	9.83831e-05	0.173	0.357	2.757	1.71	StrpulEVm012993^ZAT11_ARATH^ZAT5_ARATH^zf-C2H2_6
StrpulEVm012224	Canga	Forest	2.27477	0.690281	7.02729e-06	9.85064e-05	3.218	2.191	0.252	0.746	StrpulEVm012224^CP26B_ARATH^Pro_isomerase
StrpulEVm002762	Canga	Forest	-2.66567	3.19996	7.24688e-06	0.000101345	1.717	3.155	16.796	13.987	StrpulEVm002762^Polyketide_cyc
StrpulEVm013920	Canga	Forest	-2.0775	2.20525	7.48124e-06	0.000104377	1.829	1.632	5.179	9.09	StrpulEVm013920^PIP27_MAIZE^PIP22_ORYSJ^PIP21_MAIZE^MIP
StrpulEVm010014	Canga	Forest	-2.34998	3.10226	7.59349e-06	0.000105721	4.245	1.539	15.298	12.719	StrpulEVm010014^CXE2_ARATH^CXE7_ARATH^CXE13_ARATH^CXE12_ARATH^CXE5_ARATH^CXE1_ARATH^Abhydrolase_3^COesterase
StrpulEVm013857	Canga	Forest	-2.22481	1.63146	7.59534e-06	0.000105721	1.536	0.575	5.85	4.002	StrpulEVm013857^LOG4_ARATH^LOG3_ARATH^LOG1_ARATH^LOGL3_ORYSJ^LOG7_ARATH^LOG2_ARATH^LDcluster4^Lysine_decarbox
StrpulEVm023323	Canga	Forest	-2.00594	1.33668	7.6468e-06	0.000106313	0.975	1.041	4.507	3.181	StrpulEVm023323^HSP16_SOYBN^HSP11_MEDSA^HSP20
StrpulEVm025890	Canga	Forest	-3.22746	2.93337	8.39515e-06	0.000115769	1.182	1.756	19.035	7.705	StrpulEVm025890^DFRA_DIACA
StrpulEVm009105	Canga	Forest	3.81516	1.25184	8.54172e-06	0.000117518	7.04	2.129	0.084	0.474	StrpulEVm009105^FLA2_ARATH^Fasciclin
StrpulEVm018166	Canga	Forest	2.42521	0.24593	8.6411e-06	0.000118474	2.373	1.647	0.14	0.512	StrpulEVm018166^CSPL4_VITVI^CSPLA_RICCO^DUF588
StrpulEVm005211	Canga	Forest	-3.66216	1.37163	8.89868e-06	0.000121865	0.354	0.389	7.082	2.19	StrpulEVm005211^GAPN_NICPL^GAPN_WHEAT^Aldedh
StrpulEVm007477	Canga	Forest	-2.91514	4.21602	9.09701e-06	0.000124294	3.063	5.346	39.904	24.042	StrpulEVm007477^APR1_ARATH^APR3_ARATH^APR2_ARATH^PAPS_reduct^Thioredoxin
StrpulEVm007583	Canga	Forest	-2.26028	1.81428	9.11666e-06	0.00012442	1.734	0.606	6.746	4.492	StrpulEVm007583^GLK1_ARATH^GLK2_ARATH^GLK2_ORYSJ^GLK1_ORYSJ^Myb_DNA-binding
StrpulEVm012808	Canga	Forest	-2.33329	3.25022	9.42191e-06	0.000128378	3.814	2.533	20.015	10.87	StrpulEVm012808^AAPC_CENCI^Aldose_epim
StrpulEVm022903	Canga	Forest	2.3477	5.5913	1.01045e-05	0.00013649	109.204	58.06	11.239	20.131	StrpulEVm022903^CALM_MEDSA^CALM_SPIOL^CALM_MAIZE^CALM2_ORYSJ^CALM2_SOLTU^EF-hand_1
StrpulEVm021336	Canga	Forest	2.3236	1.63458	1.02649e-05	0.000138344	4.547	5.89	0.63	1.364	StrpulEVm021336^USPAL_ARATH^Usp
StrpulEVm036079	Canga	Forest	-8.9402	-0.113919	1.03133e-05	0.000138838	0	0	2.925	0.639	StrpulEVm036079^ATPE_MORIN^ATPE_IPOBA^ATP-synt_DE_N
StrpulEVm012158	Canga	Forest	-2.26261	4.92371	1.129e-05	0.000151301	9.215	11.422	56.601	41.711	StrpulEVm012158^CAHC_PEA^CAHC_TOBAC^Pro_CA
StrpulEVm006123	Canga	Forest	-2.0352	0.214452	1.13437e-05	0.000151406	0.613	0.171	1.708	1.764	StrpulEVm006123^XYLL2_ARATH^Sugar_tr
StrpulEVm011391	Canga	Forest	2.62502	0.296642	1.13449e-05	0.000151406	1.795	2.564	0.182	0.448	StrpulEVm011391^CK1_ARATH^CK2_ARATH^CK3_ARATH^APH^Choline_kinase
StrpulEVm009747	Canga	Forest	-2.05454	2.25532	1.13615e-05	0.000151406	2.166	1.539	9.252	5.659	StrpulEVm009747^P3H1_CHICK^PPA3_ARATH^2OG-FeII_Oxy_3^Metallophos
StrpulEVm011091	Canga	Forest	-2.00092	4.40397	1.18151e-05	0.000156923	8.766	8.112	38.266	27.975	StrpulEVm011091
StrpulEVm031511	Canga	Forest	-2.26318	0.287708	1.22691e-05	0.000161868	0.362	0.497	2.015	1.668	StrpulEVm031511^VATL_MAIZE^SDH7B_ARATH
StrpulEVm017133	Canga	Forest	-5.80885	2.06544	1.23093e-05	0.000162218	0.259	0.031	13.436	2.552	StrpulEVm017133^WIN2_SOLTU^WIN_SOYBN^HEVE_HEVBR^WIN1_SOLTU^HEVP_HEVBR^HEVL_ARATH^Barwin^Chitin_bind_1
StrpulEVm011072	Canga	Forest	-2.02233	5.20363	1.26036e-05	0.000165729	13.926	14.95	62.97	53.024	StrpulEVm011072^MDHG_CUCSA^MDHG_CITLA^MDHG_ORYSJ^MDHG1_BRANA^Ldh_1_C^Ldh_1_N
StrpulEVm017399	Canga	Forest	-2.14865	2.43488	1.26858e-05	0.000166625	2.347	1.601	5.78	11.264	StrpulEVm017399
StrpulEVm002247	Canga	Forest	-2.09849	1.6129	1.32595e-05	0.000173204	1.398	0.886	6.06	3.538	StrpulEVm002247^POT4_ARATH^HAK7_ORYSJ^K_trans
StrpulEVm016978	Canga	Forest	2.47089	0.217227	1.40037e-05	0.000181528	1.967	2.082	0.14	0.501	StrpulEVm016978^RS103_ARATH^RS102_ARATH^RS10B_ORYSJ^S10_plectin
StrpulEVm005511	Canga	Forest	2.07297	2.776	1.43668e-05	0.000186033	13.201	9.278	3.345	1.924	StrpulEVm005511^SCP20_ARATH^CBP1_HORVU^SCP21_ARATH^CBP1_ORYSJ^Peptidase_S10
StrpulEVm007934	Canga	Forest	2.02427	0.544461	1.44716e-05	0.000187185	3.132	1.523	0.574	0.559	StrpulEVm007934^EFTM_ARATH^GTP_EFTU
StrpulEVm018650	Canga	Forest	2.26713	0.714359	1.45577e-05	0.000188095	3.831	1.678	0.322	0.687	StrpulEVm018650^PDCB3_ARATH^X8
StrpulEVm001196	Canga	Forest	-2.65196	3.76237	1.47945e-05	0.000190327	2.839	4.46	28.455	17.11	StrpulEVm001196^PPDK_FLABR^PPDK_MESCR^PPDK_FLAPR^PEP-utilizers^PEP-utilizers_C^PPDK_N
StrpulEVm003339	Canga	Forest	-2.06552	2.96065	1.57427e-05	0.000201653	2.623	3.357	13.548	10.822	StrpulEVm003339^PP1R7_DICDI^LRC39_MOUSE^PP1R7_ARATH^DAAF1_MOUSE^DRC3_MACFA^SDS22_CAEEL^LRR_6^LRR_8
StrpulEVm001327	Canga	Forest	3.40416	1.66481	1.58703e-05	0.000203068	10.034	2.051	0.392	0.618	StrpulEVm001327^XYL1_ARATH^Gal_mutarotas_2^Glyco_hydro_31^NtCtMGAM_N
StrpulEVm014573	Canga	Forest	2.88642	4.22177	1.74346e-05	0.000222128	22.683	40.81	5.515	3.277	StrpulEVm014573^SILD_FORIN^MOMAS_ORYSJ^SILD_PODPE^adh_short^adh_short_C2
StrpulEVm008713	Canga	Forest	-2.0286	3.48306	1.78798e-05	0.000227556	3.77	4.911	16.936	18.069	StrpulEVm008713^SPS2_ORYSJ^SPS1_ARATH^SPS2_ARATH^SPS3_ORYSJ^polyprenyl_synt
StrpulEVm008115	Canga	Forest	-4.65283	-0.857175	1.79017e-05	0.000227591	0.06	0.016	1.414	0.538	StrpulEVm008115^ACT11_SOLTU^ACT_SCHDU^ACT6_SOLTU^Actin
StrpulEVm003043	Canga	Forest	2.14758	2.04948	1.81539e-05	0.000229566	9.853	4.134	1.106	1.812	StrpulEVm003043^MA651_ARATH^MA652_ARATH^MAP65_ASE1
StrpulEVm000568	Canga	Forest	2.04062	1.40705	1.86005e-05	0.000233973	3.926	4.616	1.316	0.81	StrpulEVm000568^ISE2_ARATH^DEAD^DSHCT
StrpulEVm018659	Canga	Forest	-2.22033	0.457505	2.01665e-05	0.000252601	0.423	0.528	2.365	1.812	StrpulEVm018659^FTCD_RAT^FTCD_PIG^FTCD_N
StrpulEVm014579	Canga	Forest	-2.73736	5.7799	2.02472e-05	0.000253345	10.517	17.173	66.916	122.31	StrpulEVm014579^SILD_FORIN^TPRL1_ERYCB^MOMAS_ORYSJ^SDR2A_ARATH^adh_short^adh_short_C2
StrpulEVm016020	Canga	Forest	-4.94076	-0.446651	2.05145e-05	0.000256151	0.026	0.047	1.931	0.725	StrpulEVm016020^GILT_ARATH^GILT
StrpulEVm011097	Canga	Forest	-2.04336	1.76728	2.09974e-05	0.000261905	1.139	1.523	6.06	4.423	StrpulEVm011097^XTH30_ARATH^Glyco_hydro_16
StrpulEVm019277	Canga	Forest	2.681	2.87431	2.15946e-05	0.000268229	15.142	10.723	0.91	2.947	StrpulEVm019277^GRXC9_ARATH^Glutaredoxin
StrpulEVm014722	Canga	Forest	2.27387	1.89783	2.21322e-05	0.00027291	5.306	6.931	1.61	0.959	StrpulEVm014722^TRNHF_ARATH^TRNH_DATST^SAG13_ARATH^TRN1_COCOF^TRNH9_ARATH^TRNH8_ARATH^TRNHD_ARATH^TRNH2_ARATH^TRNH3_ARATH^TRNH5_ARATH^adh_short^adh_short_C2
StrpulEVm003328	Canga	Forest	2.68151	0.886633	2.29355e-05	0.000281647	2.2	4.274	0.434	0.538	StrpulEVm003328^INVA_ARATH^INVC_ARATH^NIN1_ORYSJ^INVH_ARATH^Glyco_hydro_100
StrpulEVm000277	Canga	Forest	-2.25335	1.43325	2.40917e-05	0.000294329	1.139	0.668	2.631	5.728	StrpulEVm000277^AB8C_ARATH^ABC_membrane^ABC_tran
StrpulEVm005581	Canga	Forest	-2.3566	0.475163	2.49307e-05	0.000303638	0.431	0.451	2.645	1.694	StrpulEVm005581^OCT4_ARATH^Sugar_tr
StrpulEVm009500	Canga	Forest	-4.21966	3.31497	2.61014e-05	0.000315633	1.13	0.901	5.179	31.715	StrpulEVm009500^GPT2_ARATH^TPT
StrpulEVm025410	Canga	Forest	4.5737	1.15898	2.63564e-05	0.000317747	2.692	5.999	0	0.314	StrpulEVm025410^FBK58_ARATH^FB138_ARATH
StrpulEVm019452	Canga	Forest	-2.95518	0.614164	2.82146e-05	0.000339805	0.224	0.451	1.568	3.224	StrpulEVm019452
StrpulEVm000981	Canga	Forest	2.05734	0.379053	2.91688e-05	0.000349526	2.571	1.647	0.252	0.65	StrpulEVm000981^FPP7_ARATH^FPP
StrpulEVm011560	Canga	Forest	-2.13291	3.63842	2.92156e-05	0.000349734	4.047	5.097	23.136	16.358	StrpulEVm011560^TET2_ARATH^Methyltransf_11^Tetraspanin^Ubie_methyltran
StrpulEVm011185	Canga	Forest	3.56541	2.8704	2.94464e-05	0.000352142	24.711	4.258	1.022	1.188	StrpulEVm011185^ZIP5_ARATH^ZIP1_ARATH^ZIP8_ORYSJ^Zip
StrpulEVm003981	Canga	Forest	-2.35414	0.432474	2.97724e-05	0.00035497	0.397	0.451	1.47	2.542	StrpulEVm003981^IP5P2_ARATH^Exo_endo_phos
StrpulEVm011608	Canga	Forest	-2.26237	5.63815	3.01985e-05	0.000359689	13.684	19.799	87.463	74.295	StrpulEVm011608^MET1_ARATH^C7A15_VITVI^TPR_16^p450
StrpulEVm013595	Canga	Forest	-2.07603	1.23045	3.03635e-05	0.000361293	0.846	0.948	4.423	2.813	StrpulEVm013595^CA1P_ARATH^CA1P_WHEAT^His_Phos_1
StrpulEVm025616	Canga	Forest	-2.22045	2.95583	3.12849e-05	0.000370402	3.287	2.253	16.348	8.472	StrpulEVm025616^RR8_NYMAL^RR8_CUCSA^RK14_CARPA^Ribosomal_L14^Ribosomal_S8
StrpulEVm002510	Canga	Forest	-2.89375	2.28939	3.18582e-05	0.000376066	1.13	1.166	12.205	4.481	StrpulEVm002510^CSLE6_ORYSJ^CSLE1_ORYSJ^CSLE1_ARATH^Cellulose_synt
StrpulEVm007226	Canga	Forest	2.1749	0.243056	3.4855e-05	0.000407395	1.7	2.207	0.476	0.4	StrpulEVm007226^WSD1_ARATH^DUF1298^WES_acyltransf
StrpulEVm001709	Canga	Forest	2.75463	0.914188	3.50718e-05	0.000409527	4.78	1.896	0.154	0.693	StrpulEVm001709^B120_ARATH^Y1141_ARATH^RKS1_ARATH^CRK41_ARATH^CRK10_ARATH^Y4960_ARATH^SD16_ARATH^SD17_ARATH^Y1133_ARATH^B_lectin^DUF3403^PAN_2^Pkinase^Pkinase_Tyr^S_locus_glycop
StrpulEVm020811	Canga	Forest	2.63809	2.16107	3.61314e-05	0.00042066	12.433	3.745	0.826	1.524	StrpulEVm020811^Transcrip_act
StrpulEVm009332	Canga	Forest	-2.01089	5.83774	3.67352e-05	0.000425606	20.5	24.275	78.925	101.95	StrpulEVm009332^G3PA1_ARATH^G3PA_SPIOL^G3PB_TOBAC^G3PA_PEA^G3PA_SINAL^Gp_dh_C^Gp_dh_N
StrpulEVm037618	Canga	Forest	4.77898	1.97919	3.74198e-05	0.000432694	11.769	4.072	0	0.485	StrpulEVm037618^EPFL9_ARATH^Stomagen
StrpulEVm004291	Canga	Forest	-2.45625	1.49621	3.81155e-05	0.000439882	1.294	0.389	6.046	3.186	StrpulEVm004291^PTR18_ARATH^PTR2
StrpulEVm011060	Canga	Forest	-3.50574	1.42194	4.18242e-05	0.000478964	0.25	0.653	6.774	2.648	StrpulEVm011060^SRG1_ARATH^DLO2_ARATH^DIOX1_PAPSO^GAOX3_ARATH^DMR6_ARATH^DIOX2_PAPSO^DLO1_ARATH^DIOX5_ARATH^G3OX1_ARATH^FL3H2_ORYSJ^G2OX5_ORYSJ^2OG-FeII_Oxy^DIOX_N
StrpulEVm004325	Canga	Forest	2.06443	2.58827	4.33991e-05	0.000494616	11.38	8.376	1.33	3.149	StrpulEVm004325^FAAH_ARATH^Amidase
StrpulEVm001835	Canga	Forest	-2.343	2.0578	4.41192e-05	0.000500902	1.579	1.134	3.863	9.421	StrpulEVm001835^THE1_ARATH^Y5900_ARATH^FERON_ARATH^Y5389_ARATH^ANX2_ARATH^Y1357_ARATH^Malectin^Malectin_like^Pkinase^Pkinase_Tyr
StrpulEVm014306	Canga	Forest	-2.35449	3.12774	4.42974e-05	0.000502445	4.228	1.616	9.979	18.57	StrpulEVm014306
StrpulEVm006950	Canga	Forest	3.13727	2.84243	4.44208e-05	0.000503365	19.025	7.895	0.546	2.259	StrpulEVm006950^TBB2_LUPAL^TBB2_ORYSJ^TBB3_ARATH^TBB8_ARATH^TBB3_ELEIN^TBB1_MAIZE^TBB3_ANEPH^TBB_UROFA^TBB3_GOSHI^TBB2_ELEIN^Tubulin^Tubulin_C
StrpulEVm007986	Canga	Forest	3.06135	2.36306	4.50972e-05	0.000509996	13.339	5.75	0.378	1.694	StrpulEVm007986^TBB1_ARATH^TBB_CICAR^TBB1_MAIZE^EarP^Tubulin
StrpulEVm007527	Canga	Forest	-2.64038	0.238513	4.59314e-05	0.000518505	0.319	0.311	2.491	1.327	StrpulEVm007527^HSF30_SOLPE^HSF_DNA-bind
StrpulEVm006229	Canga	Forest	2.15429	1.2445	4.59879e-05	0.000518651	3.106	4.631	0.602	1.05	StrpulEVm006229^Y1998_PARUW^MTS
StrpulEVm011090	Canga	Forest	2.20812	0.39266	4.6225e-05	0.00052083	2.614	1.756	0.182	0.639	StrpulEVm011090^E13G_TOBAC^E13D_TOBAC^E13A_SOLLC^E13J_TOBAC^E13B_SOYBN^E13C_TOBAC^E13B_VITVI^Glyco_hydro_17
StrpulEVm005507	Canga	Forest	2.22086	2.29716	4.78424e-05	0.000535501	12.528	4.351	1.442	1.897	StrpulEVm005507^NPC2_ARATH^Phosphoesterase
StrpulEVm001844	Canga	Forest	-3.74018	-0.692133	5.0077e-05	0.000557365	0.078	0.109	1.47	0.639	StrpulEVm001844^JHS1_ARATH^AAA_11^AAA_12^Cas_Cas4^Dna2^PDDEXK_1
StrpulEVm027455	Canga	Forest	-2.65188	0.791226	5.08155e-05	0.000565055	0.535	0.357	4.003	1.716	StrpulEVm027455^C7D55_HYOMU^C71D8_SOYBN^p450
StrpulEVm015590	Canga	Forest	-2.38787	2.64149	5.18593e-05	0.000575585	2.079	1.927	13.996	6.32	StrpulEVm015590^PB1
StrpulEVm001877	Canga	Forest	-2.55051	0.293828	5.34777e-05	0.000591339	0.302	0.404	2.477	1.423	StrpulEVm001877^AKT2_ARATH^AKT2_ORYSJ^Ank_2^Ank_5^Ion_trans^Ion_trans_2^KHA^cNMP_binding
StrpulEVm026142	Canga	Forest	-2.16806	0.218871	5.62656e-05	0.000619286	0.362	0.435	2.029	1.476	StrpulEVm026142
StrpulEVm009541	Canga	Forest	-2.99038	0.773077	5.67045e-05	0.000623539	0.544	0.171	4.213	1.615	StrpulEVm009541^D89S2_ARATH^DUF89
StrpulEVm008591	Canga	Forest	3.22577	3.54545	6.38005e-05	0.000690707	20.284	21.804	0.798	3.666	StrpulEVm008591^SAMT_CLABR^Methyltransf_7
StrpulEVm002582	Canga	Forest	-2.14271	2.15759	6.56197e-05	0.00070911	2.183	1.103	9.252	4.854	StrpulEVm002582^WAK5_ARATH^WAK2_ARATH^WAK3_ARATH^WAK4_ARATH^WAK1_ARATH^WAKLS_ARATH^EGF^EGF_CA^GUB_WAK_bind^Pkinase^Pkinase_Tyr
StrpulEVm007311	Canga	Forest	-2.03294	0.446045	6.58969e-05	0.000710813	0.647	0.326	2.561	1.62	StrpulEVm007311
StrpulEVm004112	Canga	Forest	-3.94963	-0.286036	7.07506e-05	0.000760409	0.112	0.109	2.197	0.725	StrpulEVm004112^AVT6C_ARATH^AVT6D_ARATH^Aa_trans
StrpulEVm007682	Canga	Forest	-3.80896	-0.543317	7.24107e-05	0.000775568	0.129	0.016	1.736	0.661	StrpulEVm007682^CaM_binding
StrpulEVm017712	Canga	Forest	-2.22137	1.34474	7.28249e-05	0.000778271	0.621	1.15	4.381	3.479	StrpulEVm017712^ARR5_ARATH^ARR3_ARATH^ARR7_ARATH^Response_reg
StrpulEVm002229	Canga	Forest	3.78392	2.08878	7.37296e-05	0.000786031	5.004	10.599	0.966	0.256	StrpulEVm002229^RLK1_ARATH^LERK3_ORYSJ^LERK1_ORYSJ^LERK2_ORYSI^Y4960_ARATH^LERK1_ORYSI^B_lectin^Pkinase^Pkinase_Tyr
StrpulEVm007814	Canga	Forest	-2.21992	3.8437	7.40289e-05	0.000788514	6.117	4.103	14.248	32.285	StrpulEVm007814^BUP1_ARATH^CN_hydrolase
StrpulEVm005977	Canga	Forest	2.17268	1.42787	7.68134e-05	0.000814875	6.661	2.347	0.686	1.162	StrpulEVm005977^Y3028_ARATH^EPS1_ARATH^Transferase
StrpulEVm007341	Canga	Forest	-4.50529	1.62668	7.68465e-05	0.000814875	0.181	0.295	1.484	9.421	StrpulEVm007341^ABAH4_ARATH^ABAH1_SOLLC^p450
StrpulEVm006654	Canga	Forest	2.01231	1.75074	7.93381e-05	0.000839049	5.341	5.564	0.756	1.828	StrpulEVm006654^COL9_ARATH^COL10_ARATH^CCT^zf-B_box
StrpulEVm007903	Canga	Forest	2.18271	1.35358	8.58079e-05	0.000904254	3.158	5.191	0.7	1.124	StrpulEVm007903^RMR41_ARATH^REM41_ORYSJ^Remorin_C
StrpulEVm007074	Canga	Forest	-2.36984	2.69076	8.61574e-05	0.00090633	1.941	2.222	14.262	6.682	StrpulEVm007074^AAP6_ARATH^Aa_trans
StrpulEVm003226	Canga	Forest	-2.01094	0.780587	8.63773e-05	0.00090784	0.811	0.513	3.345	1.934	StrpulEVm003226^CNGC4_ARATH^Ion_trans^cNMP_binding
StrpulEVm018444	Canga	Forest	-2.04564	5.0506	9.23586e-05	0.000965582	10.31	14.888	48.497	56.493	StrpulEVm018444^MSRB1_ARATH^MSRB1_ORYSJ^SelR

## Sheet: Supplementary Table S6
Supplementary Table 6. The result of GO enrichment analysis for up-regulated DEGs in P. platycephala.
category	over_represented_pvalue	number of DE genes	background number of genes	term	ontology	over_represented_FDR	gene_ids
GO:0048511	8.3246e-11	23	192	rhythmic process	BP	1.09652e-06	ParplaEVm002263, ParplaEVm002663, ParplaEVm002909, ParplaEVm003016, ParplaEVm004027, ParplaEVm005148, ParplaEVm005724, ParplaEVm009211, ParplaEVm009279, ParplaEVm009447, ParplaEVm009516, ParplaEVm012162, ParplaEVm012533, ParplaEVm012910, ParplaEVm013115, ParplaEVm014531, ParplaEVm016033, ParplaEVm018326, ParplaEVm018496, ParplaEVm018689, ParplaEVm022707, ParplaEVm024470, ParplaEVm025813
GO:0007623	2.04945e-06	15	151	circadian rhythm	BP	0.0134977	ParplaEVm002263, ParplaEVm002663, ParplaEVm002909, ParplaEVm004027, ParplaEVm005148, ParplaEVm005724, ParplaEVm009211, ParplaEVm009279, ParplaEVm009447, ParplaEVm009516, ParplaEVm012162, ParplaEVm012533, ParplaEVm016033, ParplaEVm022707, ParplaEVm025813
GO:0000272	3.40468e-06	12	101	polysaccharide catabolic process	BP	0.0149173	ParplaEVm000260, ParplaEVm001135, ParplaEVm001174, ParplaEVm001251, ParplaEVm002324, ParplaEVm004686, ParplaEVm005419, ParplaEVm006786, ParplaEVm008589, ParplaEVm009494, ParplaEVm013964, ParplaEVm014645
GO:0050896	8.51598e-06	157	4915	response to stimulus	BP	0.0149173	ParplaEVm000260, ParplaEVm000645, ParplaEVm000833, ParplaEVm000978, ParplaEVm001033, ParplaEVm001135, ParplaEVm001251, ParplaEVm001285, ParplaEVm001391, ParplaEVm001626, ParplaEVm001730, ParplaEVm001922, ParplaEVm002024, ParplaEVm002107, ParplaEVm002263, ParplaEVm002339, ParplaEVm002501, ParplaEVm002630, ParplaEVm002636, ParplaEVm002663, ParplaEVm002909, ParplaEVm003193, ParplaEVm003315, ParplaEV…
GO:0051707	8.92297e-06	53	1201	response to other organism	BP	0.0149173	ParplaEVm000260, ParplaEVm000978, ParplaEVm001251, ParplaEVm001391, ParplaEVm001626, ParplaEVm001730, ParplaEVm001922, ParplaEVm002107, ParplaEVm002630, ParplaEVm002636, ParplaEVm003406, ParplaEVm003589, ParplaEVm003815, ParplaEVm004507, ParplaEVm004732, ParplaEVm004813, ParplaEVm005121, ParplaEVm005286, ParplaEVm005724, ParplaEVm006229, ParplaEVm006626, ParplaEVm006786, ParplaEVm006886, ParplaEV…
GO:0009266	9.22044e-06	36	684	response to temperature stimulus	BP	0.0149173	ParplaEVm000260, ParplaEVm001135, ParplaEVm001922, ParplaEVm002663, ParplaEVm002909, ParplaEVm005286, ParplaEVm005419, ParplaEVm005423, ParplaEVm005724, ParplaEVm005852, ParplaEVm006927, ParplaEVm007013, ParplaEVm007670, ParplaEVm009755, ParplaEVm009922, ParplaEVm011990, ParplaEVm012503, ParplaEVm012883, ParplaEVm012910, ParplaEVm013115, ParplaEVm013719, ParplaEVm014531, ParplaEVm014535, ParplaEV…
GO:0009628	1.0275e-05	81	2138	response to abiotic stimulus	BP	0.0149173	ParplaEVm000260, ParplaEVm001135, ParplaEVm001285, ParplaEVm001626, ParplaEVm001922, ParplaEVm002107, ParplaEVm002263, ParplaEVm002501, ParplaEVm002663, ParplaEVm002909, ParplaEVm003193, ParplaEVm003454, ParplaEVm004027, ParplaEVm004732, ParplaEVm004975, ParplaEVm005286, ParplaEVm005411, ParplaEVm005419, ParplaEVm005423, ParplaEVm005584, ParplaEVm005724, ParplaEVm005852, ParplaEVm006229, ParplaEV…
GO:0044247	1.21577e-05	7	37	cellular polysaccharide catabolic process	BP	0.0149173	ParplaEVm000260, ParplaEVm001135, ParplaEVm001174, ParplaEVm005419, ParplaEVm006786, ParplaEVm008589, ParplaEVm014645
GO:0018131	1.359e-05	3	3	oxazole or thiazole biosynthetic process	BP	0.0149173	ParplaEVm009755, ParplaEVm011709, ParplaEVm020010
GO:0046484	1.359e-05	3	3	oxazole or thiazole metabolic process	BP	0.0149173	ParplaEVm009755, ParplaEVm011709, ParplaEVm020010
GO:0052837	1.359e-05	3	3	thiazole biosynthetic process	BP	0.0149173	ParplaEVm009755, ParplaEVm011709, ParplaEVm020010
GO:0052838	1.359e-05	3	3	thiazole metabolic process	BP	0.0149173	ParplaEVm009755, ParplaEVm011709, ParplaEVm020010
GO:0009409	1.65548e-05	27	455	response to cold	BP	0.0167738	ParplaEVm000260, ParplaEVm001922, ParplaEVm002663, ParplaEVm002909, ParplaEVm005286, ParplaEVm005419, ParplaEVm005423, ParplaEVm005724, ParplaEVm005852, ParplaEVm006927, ParplaEVm007013, ParplaEVm007670, ParplaEVm009755, ParplaEVm011990, ParplaEVm012883, ParplaEVm012910, ParplaEVm013115, ParplaEVm014531, ParplaEVm014535, ParplaEVm016033, ParplaEVm017572, ParplaEVm018181, ParplaEVm018193, ParplaEV…
GO:0009607	2.44418e-05	54	1273	response to biotic stimulus	BP	0.0215497	ParplaEVm000260, ParplaEVm000978, ParplaEVm001251, ParplaEVm001391, ParplaEVm001626, ParplaEVm001730, ParplaEVm001922, ParplaEVm002107, ParplaEVm002630, ParplaEVm002636, ParplaEVm003406, ParplaEVm003589, ParplaEVm003815, ParplaEVm004507, ParplaEVm004732, ParplaEVm004813, ParplaEVm005121, ParplaEVm005286, ParplaEVm005724, ParplaEVm006229, ParplaEVm006626, ParplaEVm006786, ParplaEVm006886, ParplaEV…
GO:0043207	2.52291e-05	53	1245	response to external biotic stimulus	BP	0.0215497	ParplaEVm000260, ParplaEVm000978, ParplaEVm001251, ParplaEVm001391, ParplaEVm001626, ParplaEVm001730, ParplaEVm001922, ParplaEVm002107, ParplaEVm002630, ParplaEVm002636, ParplaEVm003406, ParplaEVm003589, ParplaEVm003815, ParplaEVm004507, ParplaEVm004732, ParplaEVm004813, ParplaEVm005121, ParplaEVm005286, ParplaEVm005724, ParplaEVm006229, ParplaEVm006626, ParplaEVm006786, ParplaEVm006886, ParplaEV…
GO:0005618	2.78124e-05	26	439	cell wall	CC	0.0215497	ParplaEVm001205, ParplaEVm002107, ParplaEVm002324, ParplaEVm002339, ParplaEVm002424, ParplaEVm002934, ParplaEVm003406, ParplaEVm004591, ParplaEVm004614, ParplaEVm004686, ParplaEVm005060, ParplaEVm005676, ParplaEVm005726, ParplaEVm006701, ParplaEVm007771, ParplaEVm009315, ParplaEVm010634, ParplaEVm011017, ParplaEVm012883, ParplaEVm013229, ParplaEVm013238, ParplaEVm013964, ParplaEVm015972, ParplaEV…
GO:0030312	2.78124e-05	26	439	external encapsulating structure	CC	0.0215497	ParplaEVm001205, ParplaEVm002107, ParplaEVm002324, ParplaEVm002339, ParplaEVm002424, ParplaEVm002934, ParplaEVm003406, ParplaEVm004591, ParplaEVm004614, ParplaEVm004686, ParplaEVm005060, ParplaEVm005676, ParplaEVm005726, ParplaEVm006701, ParplaEVm007771, ParplaEVm009315, ParplaEVm010634, ParplaEVm011017, ParplaEVm012883, ParplaEVm013229, ParplaEVm013238, ParplaEVm013964, ParplaEVm015972, ParplaEV…
GO:0009251	3.12995e-05	7	42	glucan catabolic process	BP	0.0229043	ParplaEVm000260, ParplaEVm001135, ParplaEVm001174, ParplaEVm005419, ParplaEVm006786, ParplaEVm008589, ParplaEVm014645
GO:1901700	3.38676e-05	61	1520	response to oxygen-containing compound	BP	0.0234792	ParplaEVm001135, ParplaEVm001391, ParplaEVm001626, ParplaEVm001922, ParplaEVm002663, ParplaEVm002909, ParplaEVm003193, ParplaEVm003315, ParplaEVm003406, ParplaEVm003815, ParplaEVm004732, ParplaEVm004813, ParplaEVm005286, ParplaEVm005419, ParplaEVm005423, ParplaEVm005724, ParplaEVm006152, ParplaEVm006234, ParplaEVm006886, ParplaEVm006927, ParplaEVm006964, ParplaEVm007013, ParplaEVm007736, ParplaEV…
GO:0042752	3.72575e-05	10	89	regulation of circadian rhythm	BP	0.0245378	ParplaEVm009211, ParplaEVm009279, ParplaEVm012533, ParplaEVm012910, ParplaEVm013115, ParplaEVm014531, ParplaEVm018326, ParplaEVm018496, ParplaEVm018689, ParplaEVm024470
GO:0009416	4.20853e-05	36	749	response to light stimulus	BP	0.0263975	ParplaEVm001285, ParplaEVm001922, ParplaEVm002107, ParplaEVm002263, ParplaEVm002663, ParplaEVm002909, ParplaEVm003454, ParplaEVm004027, ParplaEVm005411, ParplaEVm005584, ParplaEVm005724, ParplaEVm006964, ParplaEVm007554, ParplaEVm007670, ParplaEVm008306, ParplaEVm008379, ParplaEVm009922, ParplaEVm010290, ParplaEVm010966, ParplaEVm011307, ParplaEVm012162, ParplaEVm012910, ParplaEVm013115, ParplaEV…
GO:2000028	4.50293e-05	10	90	regulation of photoperiodism, flowering	BP	0.0269603	ParplaEVm002663, ParplaEVm002909, ParplaEVm009447, ParplaEVm009516, ParplaEVm012910, ParplaEVm013115, ParplaEVm014531, ParplaEVm014680, ParplaEVm018326, ParplaEVm020424
GO:0044275	5.63806e-05	8	61	cellular carbohydrate catabolic process	BP	0.0322889	ParplaEVm000260, ParplaEVm001135, ParplaEVm001174, ParplaEVm005419, ParplaEVm006786, ParplaEVm008589, ParplaEVm011251, ParplaEVm014645
GO:0005983	6.82778e-05	5	21	starch catabolic process	BP	0.0374731	ParplaEVm000260, ParplaEVm001174, ParplaEVm005419, ParplaEVm008589, ParplaEVm014645
GO:0042221	7.7838e-05	87	2436	response to chemical	BP	0.0410113	ParplaEVm000645, ParplaEVm001135, ParplaEVm001391, ParplaEVm001626, ParplaEVm001730, ParplaEVm001922, ParplaEVm002107, ParplaEVm002339, ParplaEVm002501, ParplaEVm002663, ParplaEVm002909, ParplaEVm003193, ParplaEVm003315, ParplaEVm003406, ParplaEVm003713, ParplaEVm003815, ParplaEVm004732, ParplaEVm004813, ParplaEVm005286, ParplaEVm005411, ParplaEVm005419, ParplaEVm005423, ParplaEVm005508, ParplaEV…
GO:0033993	8.90679e-05	31	627	response to lipid	BP	0.0438224	ParplaEVm001391, ParplaEVm002663, ParplaEVm002909, ParplaEVm003815, ParplaEVm004732, ParplaEVm005423, ParplaEVm005724, ParplaEVm006152, ParplaEVm006886, ParplaEVm006927, ParplaEVm006964, ParplaEVm007013, ParplaEVm007736, ParplaEVm007784, ParplaEVm008269, ParplaEVm008281, ParplaEVm011026, ParplaEVm011888, ParplaEVm012910, ParplaEVm013115, ParplaEVm013684, ParplaEVm014531, ParplaEVm015878, ParplaEV…
GO:0009605	9.24491e-05	63	1658	response to external stimulus	BP	0.0438224	ParplaEVm000260, ParplaEVm000978, ParplaEVm001251, ParplaEVm001391, ParplaEVm001626, ParplaEVm001730, ParplaEVm001922, ParplaEVm002107, ParplaEVm002630, ParplaEVm002636, ParplaEVm002663, ParplaEVm002909, ParplaEVm003406, ParplaEVm003589, ParplaEVm003713, ParplaEVm003815, ParplaEVm004507, ParplaEVm004732, ParplaEVm004813, ParplaEVm005121, ParplaEVm005286, ParplaEVm005411, ParplaEVm005724, ParplaEV…
GO:0009314	9.31543e-05	36	780	response to radiation	BP	0.0438224	ParplaEVm001285, ParplaEVm001922, ParplaEVm002107, ParplaEVm002263, ParplaEVm002663, ParplaEVm002909, ParplaEVm003454, ParplaEVm004027, ParplaEVm005411, ParplaEVm005584, ParplaEVm005724, ParplaEVm006964, ParplaEVm007554, ParplaEVm007670, ParplaEVm008306, ParplaEVm008379, ParplaEVm009922, ParplaEVm010290, ParplaEVm010966, ParplaEVm011307, ParplaEVm012162, ParplaEVm012910, ParplaEVm013115, ParplaEV…
GO:0005576	0.000123708	39	854	extracellular region	CC	0.0561892	ParplaEVm000466, ParplaEVm002107, ParplaEVm002192, ParplaEVm002324, ParplaEVm002339, ParplaEVm002424, ParplaEVm004027, ParplaEVm004591, ParplaEVm004614, ParplaEVm004686, ParplaEVm005060, ParplaEVm005121, ParplaEVm005676, ParplaEVm006626, ParplaEVm006681, ParplaEVm006701, ParplaEVm006927, ParplaEVm007399, ParplaEVm007771, ParplaEVm008843, ParplaEVm009484, ParplaEVm009494, ParplaEVm010062, ParplaEV…
GO:0006950	0.000161134	115	3542	response to stress	BP	0.0707486	ParplaEVm000260, ParplaEVm000645, ParplaEVm000833, ParplaEVm000978, ParplaEVm001033, ParplaEVm001135, ParplaEVm001251, ParplaEVm001391, ParplaEVm001626, ParplaEVm001730, ParplaEVm001922, ParplaEVm002024, ParplaEVm002107, ParplaEVm002501, ParplaEVm002630, ParplaEVm002636, ParplaEVm002663, ParplaEVm002909, ParplaEVm003193, ParplaEVm003315, ParplaEVm003406, ParplaEVm003589, ParplaEVm003815, ParplaEV…
GO:0009228	0.00017511	4	13	thiamine biosynthetic process	BP	0.0720797	ParplaEVm003713, ParplaEVm009755, ParplaEVm011709, ParplaEVm020010
GO:0042724	0.00017511	4	13	thiamine-containing compound biosynthetic process	BP	0.0720797	ParplaEVm003713, ParplaEVm009755, ParplaEVm011709, ParplaEVm020010
GO:0000023	0.00020139	3	6	maltose metabolic process	BP	0.0803852	ParplaEVm001174, ParplaEVm005419, ParplaEVm008589
GO:0051704	0.000235628	54	1401	multi-organism process	BP	0.0853657	ParplaEVm000260, ParplaEVm000978, ParplaEVm001251, ParplaEVm001391, ParplaEVm001626, ParplaEVm001730, ParplaEVm001922, ParplaEVm002107, ParplaEVm002630, ParplaEVm002636, ParplaEVm003406, ParplaEVm003589, ParplaEVm003815, ParplaEVm003969, ParplaEVm004507, ParplaEVm004732, ParplaEVm004813, ParplaEVm005121, ParplaEVm005286, ParplaEVm005724, ParplaEVm006229, ParplaEVm006626, ParplaEVm006786, ParplaEV…
GO:0009620	0.00024203	24	452	response to fungus	BP	0.0853657	ParplaEVm000260, ParplaEVm001391, ParplaEVm001626, ParplaEVm002107, ParplaEVm002630, ParplaEVm002636, ParplaEVm003406, ParplaEVm003815, ParplaEVm004813, ParplaEVm005121, ParplaEVm006229, ParplaEVm006626, ParplaEVm007013, ParplaEVm009334, ParplaEVm009494, ParplaEVm009609, ParplaEVm010062, ParplaEVm012421, ParplaEVm012604, ParplaEVm012883, ParplaEVm013684, ParplaEVm014711, ParplaEVm015488, ParplaEV…
GO:0006772	0.000242902	4	14	thiamine metabolic process	BP	0.0853657	ParplaEVm003713, ParplaEVm009755, ParplaEVm011709, ParplaEVm020010
GO:0042723	0.000242902	4	14	thiamine-containing compound metabolic process	BP	0.0853657	ParplaEVm003713, ParplaEVm009755, ParplaEVm011709, ParplaEVm020010
GO:0009741	0.000246272	7	52	response to brassinosteroid	BP	0.0853657	ParplaEVm001391, ParplaEVm003815, ParplaEVm006964, ParplaEVm008269, ParplaEVm008281, ParplaEVm013684, ParplaEVm015878
GO:0016052	0.000258734	15	223	carbohydrate catabolic process	BP	0.0873859	ParplaEVm000260, ParplaEVm001135, ParplaEVm001174, ParplaEVm001251, ParplaEVm002324, ParplaEVm004686, ParplaEVm005419, ParplaEVm006786, ParplaEVm008589, ParplaEVm009282, ParplaEVm009494, ParplaEVm011251, ParplaEVm013115, ParplaEVm013964, ParplaEVm014645
GO:0050268	0.000286963	3	6	coniferyl-alcohol dehydrogenase activity	MF	0.0944971	ParplaEVm004591, ParplaEVm005060, ParplaEVm005676
GO:0010033	0.000393703	60	1624	response to organic substance	BP	0.126484	ParplaEVm000645, ParplaEVm001391, ParplaEVm001626, ParplaEVm001922, ParplaEVm002107, ParplaEVm002339, ParplaEVm002663, ParplaEVm002909, ParplaEVm003406, ParplaEVm003713, ParplaEVm003815, ParplaEVm004732, ParplaEVm004813, ParplaEVm005286, ParplaEVm005411, ParplaEVm005423, ParplaEVm005724, ParplaEVm006152, ParplaEVm006234, ParplaEVm006886, ParplaEVm006927, ParplaEVm006964, ParplaEVm007013, ParplaEV…
GO:0044426	0.000456282	5	26	cell wall part	CC	0.143099	ParplaEVm001391, ParplaEVm003815, ParplaEVm004813, ParplaEVm013684, ParplaEVm019193
GO:0000160	0.000507828	13	191	phosphorelay signal transduction system	BP	0.155561	ParplaEVm001391, ParplaEVm002263, ParplaEVm002501, ParplaEVm003016, ParplaEVm003815, ParplaEVm005148, ParplaEVm006234, ParplaEVm006786, ParplaEVm012421, ParplaEVm012809, ParplaEVm013684, ParplaEVm016423, ParplaEVm017031
GO:0044462	0.000523617	5	27	external encapsulating structure part	CC	0.156752	ParplaEVm001391, ParplaEVm003815, ParplaEVm004813, ParplaEVm013684, ParplaEVm019193
GO:0009719	0.000561168	44	1112	response to endogenous stimulus	BP	0.16426	ParplaEVm001391, ParplaEVm001626, ParplaEVm002339, ParplaEVm002663, ParplaEVm002909, ParplaEVm003406, ParplaEVm003815, ParplaEVm004732, ParplaEVm004813, ParplaEVm005411, ParplaEVm005423, ParplaEVm005724, ParplaEVm006152, ParplaEVm006886, ParplaEVm006927, ParplaEVm006964, ParplaEVm007013, ParplaEVm007183, ParplaEVm007736, ParplaEVm007784, ParplaEVm008269, ParplaEVm008281, ParplaEVm008699, ParplaEV…
GO:0016852	0.000638432	2	2	sirohydrochlorin cobaltochelatase activity	MF	0.182814	ParplaEVm013719, ParplaEVm018281
GO:0032502	0.000708187	84	2600	developmental process	BP	0.198473	ParplaEVm000645, ParplaEVm000668, ParplaEVm000833, ParplaEVm000978, ParplaEVm001251, ParplaEVm001391, ParplaEVm002107, ParplaEVm002339, ParplaEVm002424, ParplaEVm002594, ParplaEVm002663, ParplaEVm002909, ParplaEVm003045, ParplaEVm003193, ParplaEVm003454, ParplaEVm003538, ParplaEVm003815, ParplaEVm004027, ParplaEVm004051, ParplaEVm004202, ParplaEVm004507, ParplaEVm004591, ParplaEVm004614, ParplaEV…
GO:0009737	0.000743337	24	496	response to abscisic acid	BP	0.201362	ParplaEVm002663, ParplaEVm002909, ParplaEVm004732, ParplaEVm005423, ParplaEVm005724, ParplaEVm006152, ParplaEVm006886, ParplaEVm006927, ParplaEVm007013, ParplaEVm007736, ParplaEVm007784, ParplaEVm011026, ParplaEVm011888, ParplaEVm012910, ParplaEVm013115, ParplaEVm014531, ParplaEVm016033, ParplaEVm017194, ParplaEVm017474, ParplaEVm017572, ParplaEVm017788, ParplaEVm017931, ParplaEVm018326, ParplaEV…
GO:0006955	0.000755375	26	555	immune response	BP	0.201362	ParplaEVm000833, ParplaEVm001391, ParplaEVm001626, ParplaEVm001730, ParplaEVm001922, ParplaEVm002630, ParplaEVm003406, ParplaEVm003589, ParplaEVm004443, ParplaEVm004591, ParplaEVm004813, ParplaEVm005121, ParplaEVm006229, ParplaEVm006886, ParplaEVm007013, ParplaEVm007399, ParplaEVm008669, ParplaEVm011671, ParplaEVm012584, ParplaEVm012883, ParplaEVm013684, ParplaEVm014535, ParplaEVm015488, ParplaEV…
GO:0009725	0.000764355	42	1058	response to hormone	BP	0.201362	ParplaEVm001391, ParplaEVm002339, ParplaEVm002663, ParplaEVm002909, ParplaEVm003815, ParplaEVm004732, ParplaEVm004813, ParplaEVm005411, ParplaEVm005423, ParplaEVm005724, ParplaEVm006152, ParplaEVm006886, ParplaEVm006927, ParplaEVm006964, ParplaEVm007013, ParplaEVm007183, ParplaEVm007736, ParplaEVm007784, ParplaEVm008269, ParplaEVm008281, ParplaEVm008699, ParplaEVm008722, ParplaEVm011026, ParplaEV…
GO:0010193	0.000782729	7	63	response to ozone	BP	0.202159	ParplaEVm003193, ParplaEVm003315, ParplaEVm005286, ParplaEVm010062, ParplaEVm010290, ParplaEVm011671, ParplaEVm017572
GO:0001101	0.000878116	44	1131	response to acid chemical	BP	0.222434	ParplaEVm001135, ParplaEVm001626, ParplaEVm001922, ParplaEVm002663, ParplaEVm002909, ParplaEVm003193, ParplaEVm003315, ParplaEVm004732, ParplaEVm004813, ParplaEVm005286, ParplaEVm005419, ParplaEVm005423, ParplaEVm005724, ParplaEVm006152, ParplaEVm006886, ParplaEVm006927, ParplaEVm007013, ParplaEVm007736, ParplaEVm007784, ParplaEVm008722, ParplaEVm010062, ParplaEVm010290, ParplaEVm010593, ParplaEV…
GO:0097305	0.000897423	24	504	response to alcohol	BP	0.223035	ParplaEVm002663, ParplaEVm002909, ParplaEVm004732, ParplaEVm005423, ParplaEVm005724, ParplaEVm006152, ParplaEVm006886, ParplaEVm006927, ParplaEVm007013, ParplaEVm007736, ParplaEVm007784, ParplaEVm011026, ParplaEVm011888, ParplaEVm012910, ParplaEVm013115, ParplaEVm014531, ParplaEVm016033, ParplaEVm017194, ParplaEVm017474, ParplaEVm017572, ParplaEVm017788, ParplaEVm017931, ParplaEVm018326, ParplaEV…
GO:0008184	0.000981847	2	3	glycogen phosphorylase activity	MF	0.230944	ParplaEVm001135, ParplaEVm001809
GO:0102250	0.000981847	2	3	linear malto-oligosaccharide phosphorylase activity	MF	0.230944	ParplaEVm001135, ParplaEVm001809
GO:0102499	0.000981847	2	3	SHG alpha-glucan phosphorylase activity	MF	0.230944	ParplaEVm001135, ParplaEVm001809
GO:0099080	0.00105535	13	206	supramolecular complex	CC	0.243879	ParplaEVm000776, ParplaEVm002944, ParplaEVm004027, ParplaEVm004202, ParplaEVm007183, ParplaEVm008269, ParplaEVm008281, ParplaEVm008284, ParplaEVm008349, ParplaEVm008699, ParplaEVm013305, ParplaEVm018181, ParplaEVm032465
GO:0010031	0.00108743	3	10	circumnutation	BP	0.24696	ParplaEVm002663, ParplaEVm002909, ParplaEVm005148
GO:0010400	0.00115055	3	10	rhamnogalacturonan I side chain metabolic process	BP	0.256496	ParplaEVm002636, ParplaEVm007736, ParplaEVm011888
GO:0045087	0.00116837	25	542	innate immune response	BP	0.256496	ParplaEVm000833, ParplaEVm001391, ParplaEVm001626, ParplaEVm001730, ParplaEVm001922, ParplaEVm002630, ParplaEVm003406, ParplaEVm003589, ParplaEVm004443, ParplaEVm004813, ParplaEVm005121, ParplaEVm006229, ParplaEVm006886, ParplaEVm007013, ParplaEVm007399, ParplaEVm008669, ParplaEVm011671, ParplaEVm012584, ParplaEVm012883, ParplaEVm013684, ParplaEVm014535, ParplaEVm015488, ParplaEVm016033, ParplaEV…
GO:0009627	0.00123803	6	50	systemic acquired resistance	BP	0.263483	ParplaEVm006229, ParplaEVm006886, ParplaEVm007013, ParplaEVm008669, ParplaEVm012883, ParplaEVm015488
GO:0042753	0.00125881	4	20	positive regulation of circadian rhythm	BP	0.263483	ParplaEVm012533, ParplaEVm018496, ParplaEVm018689, ParplaEVm024470
GO:0002376	0.00126021	29	670	immune system process	BP	0.263483	ParplaEVm000833, ParplaEVm000978, ParplaEVm001391, ParplaEVm001626, ParplaEVm001730, ParplaEVm001922, ParplaEVm002594, ParplaEVm002630, ParplaEVm003406, ParplaEVm003589, ParplaEVm004443, ParplaEVm004591, ParplaEVm004813, ParplaEVm005121, ParplaEVm006229, ParplaEVm006786, ParplaEVm006886, ParplaEVm007013, ParplaEVm007399, ParplaEVm008669, ParplaEVm011671, ParplaEVm012584, ParplaEVm012883, ParplaEV…
GO:0005976	0.00150837	17	328	polysaccharide metabolic process	BP	0.302116	ParplaEVm000260, ParplaEVm001135, ParplaEVm001174, ParplaEVm001251, ParplaEVm002324, ParplaEVm002636, ParplaEVm003969, ParplaEVm004686, ParplaEVm005419, ParplaEVm006786, ParplaEVm007736, ParplaEVm008589, ParplaEVm009315, ParplaEVm009494, ParplaEVm011888, ParplaEVm013964, ParplaEVm014645
GO:0045551	0.00151379	3	10	cinnamyl-alcohol dehydrogenase activity	MF	0.302116	ParplaEVm004591, ParplaEVm005060, ParplaEVm005676
GO:0052747	0.00151379	3	10	sinapyl alcohol dehydrogenase activity	MF	0.302116	ParplaEVm004591, ParplaEVm005060, ParplaEVm005676
GO:0050879	0.00160186	3	11	multicellular organismal movement	BP	0.311094	ParplaEVm002663, ParplaEVm002909, ParplaEVm005148
GO:0030054	0.00168671	35	900	cell junction	CC	0.311094	ParplaEVm000695, ParplaEVm001205, ParplaEVm001391, ParplaEVm001730, ParplaEVm001849, ParplaEVm002107, ParplaEVm002324, ParplaEVm002793, ParplaEVm003315, ParplaEVm003533, ParplaEVm003815, ParplaEVm004027, ParplaEVm004202, ParplaEVm004591, ParplaEVm004614, ParplaEVm004813, ParplaEVm005060, ParplaEVm005121, ParplaEVm005286, ParplaEVm005676, ParplaEVm005726, ParplaEVm006152, ParplaEVm006626, ParplaEV…
GO:0009742	0.0017138	8	93	brassinosteroid mediated signaling pathway	BP	0.311094	ParplaEVm001391, ParplaEVm003815, ParplaEVm004813, ParplaEVm006927, ParplaEVm006964, ParplaEVm010966, ParplaEVm013684, ParplaEVm015878
GO:0010110	0.00177134	2	3	regulation of photosynthesis, dark reaction	BP	0.311094	ParplaEVm018181, ParplaEVm032465
GO:0018149	0.00177134	2	3	peptide cross-linking	BP	0.311094	ParplaEVm018181, ParplaEVm032465
GO:0018316	0.00177134	2	3	peptide cross-linking via L-cystine	BP	0.311094	ParplaEVm018181, ParplaEVm032465
GO:0071454	0.00177134	2	3	cellular response to anoxia	BP	0.311094	ParplaEVm018181, ParplaEVm032465
GO:0080152	0.00177134	2	3	regulation of reductive pentose-phosphate cycle	BP	0.311094	ParplaEVm018181, ParplaEVm032465
GO:0080153	0.00177134	2	3	negative regulation of reductive pentose-phosphate cycle	BP	0.311094	ParplaEVm018181, ParplaEVm032465
GO:0043680	0.00184984	3	10	filiform apparatus	CC	0.31838	ParplaEVm001391, ParplaEVm003815, ParplaEVm013684
GO:0016758	0.00186117	17	328	transferase activity, transferring hexosyl groups	MF	0.31838	ParplaEVm001135, ParplaEVm001174, ParplaEVm001685, ParplaEVm001742, ParplaEVm001809, ParplaEVm002636, ParplaEVm005253, ParplaEVm005866, ParplaEVm007102, ParplaEVm007615, ParplaEVm007736, ParplaEVm009211, ParplaEVm009315, ParplaEVm011026, ParplaEVm011888, ParplaEVm013115, ParplaEVm040740
GO:0006952	0.00193338	54	1521	defense response	BP	0.326494	ParplaEVm000833, ParplaEVm000978, ParplaEVm001033, ParplaEVm001251, ParplaEVm001391, ParplaEVm001626, ParplaEVm001730, ParplaEVm001922, ParplaEVm002024, ParplaEVm002107, ParplaEVm002630, ParplaEVm002636, ParplaEVm003406, ParplaEVm003589, ParplaEVm003815, ParplaEVm004443, ParplaEVm004507, ParplaEVm004732, ParplaEVm004813, ParplaEVm005121, ParplaEVm006229, ParplaEVm006626, ParplaEVm006701, ParplaEV…
GO:0009646	0.0021622	6	55	response to absence of light	BP	0.347726	ParplaEVm006964, ParplaEVm012910, ParplaEVm013115, ParplaEVm014531, ParplaEVm017572, ParplaEVm018326
GO:1901428	0.00217027	2	3	regulation of syringal lignin biosynthetic process	BP	0.347726	ParplaEVm013229, ParplaEVm013238
GO:1901430	0.00217027	2	3	positive regulation of syringal lignin biosynthetic process	BP	0.347726	ParplaEVm013229, ParplaEVm013238
GO:0050832	0.00220341	18	351	defense response to fungus	BP	0.347726	ParplaEVm001391, ParplaEVm001626, ParplaEVm002107, ParplaEVm002630, ParplaEVm002636, ParplaEVm003815, ParplaEVm004813, ParplaEVm005121, ParplaEVm006229, ParplaEVm006626, ParplaEVm007013, ParplaEVm009494, ParplaEVm012604, ParplaEVm012883, ParplaEVm013684, ParplaEVm014711, ParplaEVm015488, ParplaEVm016141
GO:1901141	0.00221847	3	11	regulation of lignin biosynthetic process	BP	0.347726	ParplaEVm004813, ParplaEVm013229, ParplaEVm013238
GO:2000241	0.00225439	16	313	regulation of reproductive process	BP	0.347726	ParplaEVm002663, ParplaEVm002909, ParplaEVm003815, ParplaEVm004027, ParplaEVm009447, ParplaEVm009516, ParplaEVm010966, ParplaEVm012910, ParplaEVm013115, ParplaEVm014531, ParplaEVm014680, ParplaEVm017572, ParplaEVm018326, ParplaEVm018496, ParplaEVm020424, ParplaEVm024470
GO:0006817	0.00225737	4	24	phosphate ion transport	BP	0.347726	ParplaEVm006152, ParplaEVm010634, ParplaEVm012797, ParplaEVm020769
GO:0010087	0.00227031	8	102	phloem or xylem histogenesis	BP	0.347726	ParplaEVm003045, ParplaEVm003538, ParplaEVm007736, ParplaEVm011888, ParplaEVm011899, ParplaEVm013229, ParplaEVm013238, ParplaEVm016423
GO:0043401	0.0024274	8	98	steroid hormone mediated signaling pathway	BP	0.367513	ParplaEVm001391, ParplaEVm003815, ParplaEVm004813, ParplaEVm006927, ParplaEVm006964, ParplaEVm010966, ParplaEVm013684, ParplaEVm015878
GO:0016757	0.00267205	21	461	transferase activity, transferring glycosyl groups	MF	0.399957	ParplaEVm001135, ParplaEVm001174, ParplaEVm001685, ParplaEVm001742, ParplaEVm001809, ParplaEVm002636, ParplaEVm005253, ParplaEVm005866, ParplaEVm005992, ParplaEVm007102, ParplaEVm007615, ParplaEVm007736, ParplaEVm009211, ParplaEVm009315, ParplaEVm009755, ParplaEVm011026, ParplaEVm011709, ParplaEVm011888, ParplaEVm013115, ParplaEVm020010, ParplaEVm040740
GO:0035251	0.00289604	9	130	UDP-glucosyltransferase activity	MF	0.428614	ParplaEVm001742, ParplaEVm002636, ParplaEVm005866, ParplaEVm007102, ParplaEVm007615, ParplaEVm007736, ParplaEVm011026, ParplaEVm011888, ParplaEVm040740
GO:0046975	0.00305286	3	13	histone methyltransferase activity (H3-K36 specific)	MF	0.446803	ParplaEVm006175, ParplaEVm009211, ParplaEVm009279
GO:0099503	0.00323538	10	149	secretory vesicle	CC	0.465559	ParplaEVm000695, ParplaEVm001391, ParplaEVm002107, ParplaEVm002424, ParplaEVm002934, ParplaEVm003815, ParplaEVm006445, ParplaEVm006626, ParplaEVm017063, ParplaEVm018193
GO:0070544	0.0032517	2	4	histone H3-K36 demethylation	BP	0.465559	ParplaEVm009211, ParplaEVm009279
GO:0009639	0.00335031	11	180	response to red or far red light	BP	0.474519	ParplaEVm002263, ParplaEVm007554, ParplaEVm011307, ParplaEVm012910, ParplaEVm013115, ParplaEVm014531, ParplaEVm014860, ParplaEVm018326, ParplaEVm018496, ParplaEVm020865, ParplaEVm024470
GO:0010401	0.00351401	2	4	pectic galactan metabolic process	BP	0.47917	ParplaEVm007736, ParplaEVm011888
GO:0019354	0.00356466	2	4	siroheme biosynthetic process	BP	0.47917	ParplaEVm013719, ParplaEVm018281
GO:0046156	0.00356466	2	4	siroheme metabolic process	BP	0.47917	ParplaEVm013719, ParplaEVm018281
GO:0051266	0.00356466	2	4	sirohydrochlorin ferrochelatase activity	MF	0.47917	ParplaEVm013719, ParplaEVm018281
GO:0004645	0.00356504	2	5	phosphorylase activity	MF	0.47917	ParplaEVm001135, ParplaEVm001809
GO:0046527	0.00366649	9	135	glucosyltransferase activity	MF	0.479772	ParplaEVm001742, ParplaEVm002636, ParplaEVm005866, ParplaEVm007102, ParplaEVm007615, ParplaEVm007736, ParplaEVm011026, ParplaEVm011888, ParplaEVm040740
GO:0009506	0.00367366	32	839	plasmodesma	CC	0.479772	ParplaEVm001205, ParplaEVm001391, ParplaEVm001730, ParplaEVm002107, ParplaEVm002324, ParplaEVm002793, ParplaEVm003315, ParplaEVm003533, ParplaEVm003815, ParplaEVm004027, ParplaEVm004591, ParplaEVm004614, ParplaEVm004813, ParplaEVm005060, ParplaEVm005121, ParplaEVm005286, ParplaEVm005676, ParplaEVm005726, ParplaEVm006152, ParplaEVm006626, ParplaEVm006927, ParplaEVm009042, ParplaEVm009484, ParplaEV…
GO:0009648	0.00367879	8	108	photoperiodism	BP	0.479772	ParplaEVm002107, ParplaEVm002663, ParplaEVm002909, ParplaEVm008379, ParplaEVm017572, ParplaEVm018496, ParplaEVm018689, ParplaEVm024470
GO:0008017	0.00376577	8	114	microtubule binding	MF	0.485321	ParplaEVm000668, ParplaEVm000776, ParplaEVm002944, ParplaEVm004027, ParplaEVm004202, ParplaEVm007183, ParplaEVm008699, ParplaEVm013305
GO:0010114	0.00379502	7	82	response to red light	BP	0.485321	ParplaEVm012910, ParplaEVm013115, ParplaEVm014531, ParplaEVm018326, ParplaEVm018496, ParplaEVm020865, ParplaEVm024470
GO:0010395	0.00384476	3	15	rhamnogalacturonan I metabolic process	BP	0.486953	ParplaEVm002636, ParplaEVm007736, ParplaEVm011888
GO:0005874	0.00401072	11	186	microtubule	CC	0.503135	ParplaEVm000776, ParplaEVm002944, ParplaEVm004027, ParplaEVm004202, ParplaEVm007183, ParplaEVm008269, ParplaEVm008281, ParplaEVm008284, ParplaEVm008349, ParplaEVm008699, ParplaEVm013305
GO:0009110	0.00405441	7	83	vitamin biosynthetic process	BP	0.503817	ParplaEVm003713, ParplaEVm009755, ParplaEVm011709, ParplaEVm012897, ParplaEVm013719, ParplaEVm018281, ParplaEVm020010
GO:0003006	0.00425414	41	1159	developmental process involved in reproduction	BP	0.523696	ParplaEVm000833, ParplaEVm001251, ParplaEVm002107, ParplaEVm002424, ParplaEVm002663, ParplaEVm002909, ParplaEVm003454, ParplaEVm004027, ParplaEVm004507, ParplaEVm004591, ParplaEVm004813, ParplaEVm005060, ParplaEVm005148, ParplaEVm005423, ParplaEVm005676, ParplaEVm005852, ParplaEVm006445, ParplaEVm007502, ParplaEVm008269, ParplaEVm008281, ParplaEVm008318, ParplaEVm008929, ParplaEVm009211, ParplaEV…
GO:0036294	0.004399	11	175	cellular response to decreased oxygen levels	BP	0.536515	ParplaEVm002501, ParplaEVm006229, ParplaEVm007102, ParplaEVm012421, ParplaEVm012797, ParplaEVm015488, ParplaEVm016141, ParplaEVm017572, ParplaEVm018181, ParplaEVm019564, ParplaEVm032465
GO:0045912	0.00453303	3	15	negative regulation of carbohydrate metabolic process	BP	0.543237	ParplaEVm004027, ParplaEVm018181, ParplaEVm032465
GO:0071453	0.0045366	11	176	cellular response to oxygen levels	BP	0.543237	ParplaEVm002501, ParplaEVm006229, ParplaEVm007102, ParplaEVm012421, ParplaEVm012797, ParplaEVm015488, ParplaEVm016141, ParplaEVm017572, ParplaEVm018181, ParplaEVm019564, ParplaEVm032465
GO:0005911	0.00478106	32	855	cell-cell junction	CC	0.567352	ParplaEVm001205, ParplaEVm001391, ParplaEVm001730, ParplaEVm002107, ParplaEVm002324, ParplaEVm002793, ParplaEVm003315, ParplaEVm003533, ParplaEVm003815, ParplaEVm004027, ParplaEVm004591, ParplaEVm004614, ParplaEVm004813, ParplaEVm005060, ParplaEVm005121, ParplaEVm005286, ParplaEVm005676, ParplaEVm005726, ParplaEVm006152, ParplaEVm006626, ParplaEVm006927, ParplaEVm009042, ParplaEVm009484, ParplaEV…
GO:0010483	0.0048533	3	14	pollen tube reception	BP	0.570783	ParplaEVm001391, ParplaEVm003815, ParplaEVm013684
GO:0009888	0.00492614	11	191	tissue development	BP	0.572796	ParplaEVm000833, ParplaEVm003045, ParplaEVm003538, ParplaEVm004813, ParplaEVm005852, ParplaEVm007736, ParplaEVm011888, ParplaEVm011899, ParplaEVm013229, ParplaEVm013238, ParplaEVm016423
GO:0009505	0.00495739	9	133	plant-type cell wall	CC	0.572796	ParplaEVm001205, ParplaEVm002107, ParplaEVm002324, ParplaEVm002934, ParplaEVm003406, ParplaEVm004614, ParplaEVm005726, ParplaEVm009315, ParplaEVm011017
GO:0010226	0.00533099	2	5	response to lithium ion	BP	0.610607	ParplaEVm010593, ParplaEVm011314
GO:0034059	0.00565065	2	5	response to anoxia	BP	0.641641	ParplaEVm018181, ParplaEVm032465
GO:0042364	0.00606568	6	68	water-soluble vitamin biosynthetic process	BP	0.682881	ParplaEVm003713, ParplaEVm009755, ParplaEVm011709, ParplaEVm013719, ParplaEVm018281, ParplaEVm020010
GO:0015698	0.00612609	7	95	inorganic anion transport	BP	0.683837	ParplaEVm004813, ParplaEVm006152, ParplaEVm010634, ParplaEVm012797, ParplaEVm015532, ParplaEVm015681, ParplaEVm020769
GO:0006073	0.00645737	10	176	cellular glucan metabolic process	BP	0.708804	ParplaEVm000260, ParplaEVm001135, ParplaEVm001174, ParplaEVm002636, ParplaEVm005419, ParplaEVm006786, ParplaEVm007736, ParplaEVm008589, ParplaEVm011888, ParplaEVm014645
GO:0044042	0.00645737	10	176	glucan metabolic process	BP	0.708804	ParplaEVm000260, ParplaEVm001135, ParplaEVm001174, ParplaEVm002636, ParplaEVm005419, ParplaEVm006786, ParplaEVm007736, ParplaEVm008589, ParplaEVm011888, ParplaEVm014645
GO:0098542	0.00663605	34	915	defense response to other organism	BP	0.722397	ParplaEVm000978, ParplaEVm001251, ParplaEVm001391, ParplaEVm001626, ParplaEVm001730, ParplaEVm001922, ParplaEVm002107, ParplaEVm002630, ParplaEVm002636, ParplaEVm003589, ParplaEVm003815, ParplaEVm004507, ParplaEVm004732, ParplaEVm004813, ParplaEVm005121, ParplaEVm006229, ParplaEVm006626, ParplaEVm006886, ParplaEVm007013, ParplaEVm007399, ParplaEVm008669, ParplaEVm009484, ParplaEVm009494, ParplaEV…
GO:0099513	0.00677164	11	199	polymeric cytoskeletal fiber	CC	0.730579	ParplaEVm000776, ParplaEVm002944, ParplaEVm004027, ParplaEVm004202, ParplaEVm007183, ParplaEVm008269, ParplaEVm008281, ParplaEVm008284, ParplaEVm008349, ParplaEVm008699, ParplaEVm013305
GO:0048856	0.00682214	56	1743	anatomical structure development	BP	0.730579	ParplaEVm000833, ParplaEVm001391, ParplaEVm002424, ParplaEVm002594, ParplaEVm002663, ParplaEVm002909, ParplaEVm003045, ParplaEVm003193, ParplaEVm003454, ParplaEVm003538, ParplaEVm003815, ParplaEVm004027, ParplaEVm004507, ParplaEVm004591, ParplaEVm004813, ParplaEVm005060, ParplaEVm005148, ParplaEVm005411, ParplaEVm005423, ParplaEVm005676, ParplaEVm005852, ParplaEVm006224, ParplaEVm006445, ParplaEV…
GO:0044264	0.00692976	12	233	cellular polysaccharide metabolic process	BP	0.736119	ParplaEVm000260, ParplaEVm001135, ParplaEVm001174, ParplaEVm002636, ParplaEVm003969, ParplaEVm005419, ParplaEVm006786, ParplaEVm007736, ParplaEVm008589, ParplaEVm009315, ParplaEVm011888, ParplaEVm014645
GO:0099081	0.00723316	11	201	supramolecular polymer	CC	0.756152	ParplaEVm000776, ParplaEVm002944, ParplaEVm004027, ParplaEVm004202, ParplaEVm007183, ParplaEVm008269, ParplaEVm008281, ParplaEVm008284, ParplaEVm008349, ParplaEVm008699, ParplaEVm013305
GO:0099512	0.00723316	11	201	supramolecular fiber	CC	0.756152	ParplaEVm000776, ParplaEVm002944, ParplaEVm004027, ParplaEVm004202, ParplaEVm007183, ParplaEVm008269, ParplaEVm008281, ParplaEVm008284, ParplaEVm008349, ParplaEVm008699, ParplaEVm013305
GO:0080167	0.00739803	9	137	response to karrikin	BP	0.767298	ParplaEVm011324, ParplaEVm012910, ParplaEVm013115, ParplaEVm014531, ParplaEVm017161, ParplaEVm018326, ParplaEVm018496, ParplaEVm024470, ParplaEVm036821
GO:0009641	0.00747147	3	17	shade avoidance	BP	0.768861	ParplaEVm007554, ParplaEVm011307, ParplaEVm020865
GO:0016577	0.0077161	3	20	histone demethylation	BP	0.781819	ParplaEVm004788, ParplaEVm009211, ParplaEVm009279
GO:0070076	0.0077161	3	20	histone lysine demethylation	BP	0.781819	ParplaEVm004788, ParplaEVm009211, ParplaEVm009279
GO:0072527	0.00780895	6	72	pyrimidine-containing compound metabolic process	BP	0.785187	ParplaEVm001530, ParplaEVm003713, ParplaEVm009755, ParplaEVm011709, ParplaEVm015038, ParplaEVm020010
GO:0042054	0.00816633	4	40	histone methyltransferase activity	MF	0.812813	ParplaEVm006175, ParplaEVm009211, ParplaEVm009279, ParplaEVm010584
GO:0004325	0.00820712	2	6	ferrochelatase activity	MF	0.812813	ParplaEVm013719, ParplaEVm018281
GO:0062034	0.00850924	2	6	NA	NA	0.836446	ParplaEVm006229, ParplaEVm008669
GO:0015631	0.00871999	8	131	tubulin binding	MF	0.849527	ParplaEVm000668, ParplaEVm000776, ParplaEVm002944, ParplaEVm004027, ParplaEVm004202, ParplaEVm007183, ParplaEVm008699, ParplaEVm013305
GO:0009617	0.00877131	26	662	response to bacterium	BP	0.849527	ParplaEVm001251, ParplaEVm001730, ParplaEVm001922, ParplaEVm002630, ParplaEVm002636, ParplaEVm003589, ParplaEVm004507, ParplaEVm004732, ParplaEVm004813, ParplaEVm005724, ParplaEVm006229, ParplaEVm006786, ParplaEVm007013, ParplaEVm007399, ParplaEVm009484, ParplaEVm009609, ParplaEVm011671, ParplaEVm012421, ParplaEVm012757, ParplaEVm012883, ParplaEVm013469, ParplaEVm013485, ParplaEVm013964, ParplaEV…
GO:0048580	0.00898673	18	417	regulation of post-embryonic development	BP	0.860393	ParplaEVm002107, ParplaEVm002663, ParplaEVm002909, ParplaEVm004027, ParplaEVm004813, ParplaEVm009447, ParplaEVm009516, ParplaEVm010966, ParplaEVm012910, ParplaEVm013115, ParplaEVm014531, ParplaEVm014680, ParplaEVm017572, ParplaEVm018326, ParplaEVm018496, ParplaEVm020424, ParplaEVm024470, ParplaEVm040740
GO:0006482	0.00907946	3	21	protein demethylation	BP	0.860393	ParplaEVm004788, ParplaEVm009211, ParplaEVm009279
GO:0008214	0.00907946	3	21	protein dealkylation	BP	0.860393	ParplaEVm004788, ParplaEVm009211, ParplaEVm009279
GO:0005975	0.00918746	31	837	carbohydrate metabolic process	BP	0.864408	ParplaEVm000260, ParplaEVm001135, ParplaEVm001174, ParplaEVm001251, ParplaEVm001685, ParplaEVm001742, ParplaEVm001809, ParplaEVm002324, ParplaEVm002636, ParplaEVm003969, ParplaEVm004686, ParplaEVm005419, ParplaEVm006701, ParplaEVm006786, ParplaEVm007736, ParplaEVm008589, ParplaEVm009282, ParplaEVm009315, ParplaEVm009484, ParplaEVm009494, ParplaEVm010062, ParplaEVm010151, ParplaEVm011251, ParplaEV…
GO:1901683	0.00940344	2	6	arsenate ion transmembrane transporter activity	MF	0.866618	ParplaEVm006152, ParplaEVm020769
GO:1901684	0.00940344	2	6	arsenate ion transmembrane transport	BP	0.866618	ParplaEVm006152, ParplaEVm020769
GO:0009631	0.00940832	5	54	cold acclimation	BP	0.866618	ParplaEVm000260, ParplaEVm005724, ParplaEVm011990, ParplaEVm012883, ParplaEVm014535
GO:0009507	0.00957187	64	1985	chloroplast	CC	0.87556	ParplaEVm000260, ParplaEVm001135, ParplaEVm002024, ParplaEVm002062, ParplaEVm002324, ParplaEVm002636, ParplaEVm002934, ParplaEVm003178, ParplaEVm003281, ParplaEVm003315, ParplaEVm003454, ParplaEVm003620, ParplaEVm003713, ParplaEVm003815, ParplaEVm003955, ParplaEVm004119, ParplaEVm004849, ParplaEVm004975, ParplaEVm005411, ParplaEVm005419, ParplaEVm005726, ParplaEVm006036, ParplaEVm006175, ParplaEV…
GO:0009637	0.00967369	7	104	response to blue light	BP	0.878771	ParplaEVm004027, ParplaEVm005584, ParplaEVm010966, ParplaEVm012910, ParplaEVm013115, ParplaEVm014531, ParplaEVm018326
GO:0006766	0.00985193	7	98	vitamin metabolic process	BP	0.888833	ParplaEVm003713, ParplaEVm009755, ParplaEVm011709, ParplaEVm012897, ParplaEVm013719, ParplaEVm018281, ParplaEVm020010
GO:0048579	0.00997337	3	20	negative regulation of long-day photoperiodism, flowering	BP	0.893668	ParplaEVm009447, ParplaEVm009516, ParplaEVm014680
GO:0005310	0.0103357	3	18	dicarboxylic acid transmembrane transporter activity	MF	0.914104	ParplaEVm004542, ParplaEVm005843, ParplaEVm012797
GO:0098656	0.0103402	7	99	anion transmembrane transport	BP	0.914104	ParplaEVm006152, ParplaEVm007502, ParplaEVm010634, ParplaEVm012566, ParplaEVm012797, ParplaEVm020769, ParplaEVm029388
GO:0010152	0.0105466	3	21	pollen maturation	BP	0.924201	ParplaEVm004027, ParplaEVm008703, ParplaEVm015878
GO:0009873	0.0105948	9	155	ethylene-activated signaling pathway	BP	0.924201	ParplaEVm001391, ParplaEVm003815, ParplaEVm006234, ParplaEVm006786, ParplaEVm012421, ParplaEVm012809, ParplaEVm013684, ParplaEVm016423, ParplaEVm017031
GO:0009408	0.0111631	13	264	response to heat	BP	0.951347	ParplaEVm005724, ParplaEVm007013, ParplaEVm009922, ParplaEVm012503, ParplaEVm013719, ParplaEVm014909, ParplaEVm017194, ParplaEVm017474, ParplaEVm017572, ParplaEVm018181, ParplaEVm018281, ParplaEVm020673, ParplaEVm032465
GO:0001071	0.0112342	34	947	NA	NA	0.951347	ParplaEVm002630, ParplaEVm002663, ParplaEVm002909, ParplaEVm002941, ParplaEVm005140, ParplaEVm005148, ParplaEVm005584, ParplaEVm005852, ParplaEVm006234, ParplaEVm006582, ParplaEVm007013, ParplaEVm007554, ParplaEVm008306, ParplaEVm009211, ParplaEVm009279, ParplaEVm009447, ParplaEVm009516, ParplaEVm010966, ParplaEVm011164, ParplaEVm011307, ParplaEVm011373, ParplaEVm011671, ParplaEVm011990, ParplaEV…
GO:0003700	0.0112342	34	947	DNA binding transcription factor activity	MF	0.951347	ParplaEVm002630, ParplaEVm002663, ParplaEVm002909, ParplaEVm002941, ParplaEVm005140, ParplaEVm005148, ParplaEVm005584, ParplaEVm005852, ParplaEVm006234, ParplaEVm006582, ParplaEVm007013, ParplaEVm007554, ParplaEVm008306, ParplaEVm009211, ParplaEVm009279, ParplaEVm009447, ParplaEVm009516, ParplaEVm010966, ParplaEVm011164, ParplaEVm011307, ParplaEVm011373, ParplaEVm011671, ParplaEVm011990, ParplaEV…
GO:0019187	0.0112671	2	8	beta-1,4-mannosyltransferase activity	MF	0.951347	ParplaEVm005253, ParplaEVm009315
GO:0051753	0.0112671	2	8	mannan synthase activity	MF	0.951347	ParplaEVm005253, ParplaEVm009315
GO:0030658	0.0115373	4	43	transport vesicle membrane	CC	0.959874	ParplaEVm001849, ParplaEVm002594, ParplaEVm005148, ParplaEVm015225
GO:0009235	0.0115867	2	7	cobalamin metabolic process	BP	0.959874	ParplaEVm013719, ParplaEVm018281
GO:0009236	0.0115867	2	7	cobalamin biosynthetic process	BP	0.959874	ParplaEVm013719, ParplaEVm018281
GO:0052546	0.0119562	4	40	cell wall pectin metabolic process	BP	0.984294	ParplaEVm002636, ParplaEVm007736, ParplaEVm009315, ParplaEVm011888
GO:0001871	0.0122933	5	57	pattern binding	MF	0.99955	ParplaEVm001174, ParplaEVm003406, ParplaEVm007478, ParplaEVm014645, ParplaEVm037357
GO:0030247	0.0122933	5	57	polysaccharide binding	MF	0.99955	ParplaEVm001174, ParplaEVm003406, ParplaEVm007478, ParplaEVm014645, ParplaEVm037357
GO:0015189	0.0130116	2	7	L-lysine transmembrane transporter activity	MF	1	ParplaEVm004542, ParplaEVm005843
GO:0030246	0.0130452	15	326	carbohydrate binding	MF	1	ParplaEVm001174, ParplaEVm003055, ParplaEVm003406, ParplaEVm004591, ParplaEVm005726, ParplaEVm007161, ParplaEVm007399, ParplaEVm007478, ParplaEVm010151, ParplaEVm011606, ParplaEVm012684, ParplaEVm013841, ParplaEVm014472, ParplaEVm014645, ParplaEVm037357
GO:0010598	0.0132948	3	20	NAD(P)H dehydrogenase complex (plastoquinone)	CC	1	ParplaEVm010151, ParplaEVm011606, ParplaEVm021842
GO:0006457	0.0134601	12	238	protein folding	BP	1	ParplaEVm004788, ParplaEVm004849, ParplaEVm005726, ParplaEVm006445, ParplaEVm007399, ParplaEVm013719, ParplaEVm014909, ParplaEVm018281, ParplaEVm020424, ParplaEVm020673, ParplaEVm025333, ParplaEVm051030
GO:0071369	0.0135146	2	8	cellular response to ethylene stimulus	BP	1	ParplaEVm007183, ParplaEVm008699
GO:0005982	0.0137217	5	64	starch metabolic process	BP	1	ParplaEVm000260, ParplaEVm001174, ParplaEVm005419, ParplaEVm008589, ParplaEVm014645
GO:0004714	0.0137695	4	41	transmembrane receptor protein tyrosine kinase activity	MF	1	ParplaEVm001251, ParplaEVm004813, ParplaEVm008703, ParplaEVm015878
GO:0005200	0.0138788	4	39	structural constituent of cytoskeleton	MF	1	ParplaEVm008269, ParplaEVm008281, ParplaEVm008284, ParplaEVm008349
GO:0010228	0.0143405	7	113	vegetative to reproductive phase transition of meristem	BP	1	ParplaEVm002107, ParplaEVm010584, ParplaEVm012910, ParplaEVm013115, ParplaEVm014531, ParplaEVm016033, ParplaEVm018326
GO:0006767	0.0145509	6	82	water-soluble vitamin metabolic process	BP	1	ParplaEVm003713, ParplaEVm009755, ParplaEVm011709, ParplaEVm013719, ParplaEVm018281, ParplaEVm020010
GO:0009536	0.0145595	75	2430	plastid	CC	1	ParplaEVm000260, ParplaEVm001135, ParplaEVm001391, ParplaEVm002024, ParplaEVm002050, ParplaEVm002062, ParplaEVm002324, ParplaEVm002636, ParplaEVm002934, ParplaEVm003178, ParplaEVm003193, ParplaEVm003281, ParplaEVm003315, ParplaEVm003454, ParplaEVm003620, ParplaEVm003713, ParplaEVm003815, ParplaEVm003955, ParplaEVm004119, ParplaEVm004849, ParplaEVm004975, ParplaEVm005411, ParplaEVm005419, ParplaEV…
GO:0080046	0.015046	2	8	quercetin 4'-O-glucosyltransferase activity	MF	1	ParplaEVm007102, ParplaEVm011026
GO:0022414	0.0154105	49	1565	reproductive process	BP	1	ParplaEVm000833, ParplaEVm001251, ParplaEVm001391, ParplaEVm002107, ParplaEVm002424, ParplaEVm002594, ParplaEVm002663, ParplaEVm002909, ParplaEVm002934, ParplaEVm003454, ParplaEVm003815, ParplaEVm004027, ParplaEVm004507, ParplaEVm004591, ParplaEVm004813, ParplaEVm005060, ParplaEVm005148, ParplaEVm005253, ParplaEVm005423, ParplaEVm005676, ParplaEVm005852, ParplaEVm006445, ParplaEVm007161, ParplaEV…
GO:0045488	0.0154826	6	89	pectin metabolic process	BP	1	ParplaEVm001251, ParplaEVm002636, ParplaEVm004686, ParplaEVm007736, ParplaEVm009315, ParplaEVm011888
GO:0005315	0.0155213	3	22	inorganic phosphate transmembrane transporter activity	MF	1	ParplaEVm006152, ParplaEVm010634, ParplaEVm020769
GO:0010120	0.0157715	2	8	camalexin biosynthetic process	BP	1	ParplaEVm007013, ParplaEVm012421
GO:0052317	0.0157715	2	8	camalexin metabolic process	BP	1	ParplaEVm007013, ParplaEVm012421
GO:1900378	0.0157773	2	8	positive regulation of secondary metabolite biosynthetic process	BP	1	ParplaEVm013229, ParplaEVm013238
GO:0016638	0.0159127	3	25	oxidoreductase activity, acting on the CH-NH2 group of donors	MF	1	ParplaEVm002666, ParplaEVm008669, ParplaEVm011164
GO:0010393	0.0161667	6	90	galacturonan metabolic process	BP	1	ParplaEVm001251, ParplaEVm002636, ParplaEVm004686, ParplaEVm007736, ParplaEVm009315, ParplaEVm011888
GO:0036293	0.016362	11	213	response to decreased oxygen levels	BP	1	ParplaEVm002501, ParplaEVm006229, ParplaEVm007102, ParplaEVm012421, ParplaEVm012797, ParplaEVm015488, ParplaEVm016141, ParplaEVm017572, ParplaEVm018181, ParplaEVm019564, ParplaEVm032465
GO:0009814	0.0164618	13	278	defense response, incompatible interaction	BP	1	ParplaEVm001391, ParplaEVm001730, ParplaEVm001922, ParplaEVm002630, ParplaEVm005121, ParplaEVm006229, ParplaEVm006886, ParplaEVm007013, ParplaEVm008669, ParplaEVm011671, ParplaEVm012883, ParplaEVm013684, ParplaEVm015488
GO:0004630	0.016618	2	10	phospholipase D activity	MF	1	ParplaEVm001730, ParplaEVm006224
GO:0070290	0.016618	2	10	N-acylphosphatidylethanolamine-specific phospholipase D activity	MF	1	ParplaEVm001730, ParplaEVm006224
GO:0048573	0.0170986	6	89	photoperiodism, flowering	BP	1	ParplaEVm002107, ParplaEVm002663, ParplaEVm002909, ParplaEVm017572, ParplaEVm018496, ParplaEVm024470
GO:0070482	0.0172572	11	215	response to oxygen levels	BP	1	ParplaEVm002501, ParplaEVm006229, ParplaEVm007102, ParplaEVm012421, ParplaEVm012797, ParplaEVm015488, ParplaEVm016141, ParplaEVm017572, ParplaEVm018181, ParplaEVm019564, ParplaEVm032465
GO:0044703	0.0173014	3	22	multi-organism reproductive process	BP	1	ParplaEVm001391, ParplaEVm003815, ParplaEVm013684
GO:0051082	0.0176482	9	164	unfolded protein binding	MF	1	ParplaEVm004788, ParplaEVm004849, ParplaEVm005726, ParplaEVm007399, ParplaEVm013719, ParplaEVm014909, ParplaEVm018281, ParplaEVm020424, ParplaEVm020673
GO:2001070	0.0178525	2	10	starch binding	MF	1	ParplaEVm001174, ParplaEVm014645
GO:0016151	0.0183714	2	9	nickel cation binding	MF	1	ParplaEVm018181, ParplaEVm032465
GO:0046928	0.0185714	2	10	regulation of neurotransmitter secretion	BP	1	ParplaEVm000695, ParplaEVm001849
GO:0051588	0.0185714	2	10	regulation of neurotransmitter transport	BP	1	ParplaEVm000695, ParplaEVm001849
GO:2000762	0.0194048	3	24	regulation of phenylpropanoid metabolic process	BP	1	ParplaEVm004813, ParplaEVm013229, ParplaEVm013238
GO:0007017	0.019415	9	177	microtubule-based process	BP	1	ParplaEVm000668, ParplaEVm000776, ParplaEVm002944, ParplaEVm004202, ParplaEVm008269, ParplaEVm008281, ParplaEVm008284, ParplaEVm008349, ParplaEVm013305
GO:0030968	0.019525	3	24	endoplasmic reticulum unfolded protein response	BP	1	ParplaEVm005726, ParplaEVm007399, ParplaEVm012566
GO:0009700	0.0197786	2	9	indole phytoalexin biosynthetic process	BP	1	ParplaEVm007013, ParplaEVm012421
GO:0046217	0.0197786	2	9	indole phytoalexin metabolic process	BP	1	ParplaEVm007013, ParplaEVm012421
GO:0009723	0.0198593	9	172	response to ethylene	BP	1	ParplaEVm001391, ParplaEVm003815, ParplaEVm005411, ParplaEVm007183, ParplaEVm008269, ParplaEVm008699, ParplaEVm013469, ParplaEVm013485, ParplaEVm013684
GO:0010262	0.0198609	2	9	somatic embryogenesis	BP	1	ParplaEVm013964, ParplaEVm015878
GO:0010266	0.0200099	1	1	response to vitamin B1	BP	1	ParplaEVm003713
GO:0000278	0.0201094	4	44	mitotic cell cycle	BP	1	ParplaEVm008269, ParplaEVm008281, ParplaEVm008284, ParplaEVm008349
GO:0044262	0.02028	15	363	cellular carbohydrate metabolic process	BP	1	ParplaEVm000260, ParplaEVm001135, ParplaEVm001174, ParplaEVm001742, ParplaEVm002636, ParplaEVm003969, ParplaEVm005419, ParplaEVm006786, ParplaEVm007736, ParplaEVm008589, ParplaEVm009315, ParplaEVm009484, ParplaEVm011251, ParplaEVm011888, ParplaEVm014645
GO:0007018	0.0205091	4	48	microtubule-based movement	BP	1	ParplaEVm000776, ParplaEVm002944, ParplaEVm004202, ParplaEVm013305
GO:0015291	0.0211192	13	289	secondary active transmembrane transporter activity	MF	1	ParplaEVm004732, ParplaEVm006152, ParplaEVm006229, ParplaEVm006514, ParplaEVm007602, ParplaEVm010634, ParplaEVm011372, ParplaEVm011868, ParplaEVm012566, ParplaEVm012797, ParplaEVm015681, ParplaEVm020769, ParplaEVm078463
GO:0008061	0.0212451	3	24	chitin binding	MF	1	ParplaEVm003406, ParplaEVm009494, ParplaEVm013964
GO:0005546	0.0213965	2	11	phosphatidylinositol-4,5-bisphosphate binding	MF	1	ParplaEVm001730, ParplaEVm003838
GO:0001939	0.0215061	1	1	female pronucleus	CC	1	ParplaEVm000645
GO:0001940	0.0215061	1	1	male pronucleus	CC	1	ParplaEVm000645
GO:0045120	0.0215061	1	1	pronucleus	CC	1	ParplaEVm000645
GO:0042545	0.0218241	5	68	cell wall modification	BP	1	ParplaEVm001251, ParplaEVm004686, ParplaEVm004813, ParplaEVm019193, ParplaEVm020865
GO:0048046	0.0220782	12	258	apoplast	CC	1	ParplaEVm002324, ParplaEVm002424, ParplaEVm004614, ParplaEVm006626, ParplaEVm009484, ParplaEVm010233, ParplaEVm012883, ParplaEVm013229, ParplaEVm013238, ParplaEVm014533, ParplaEVm017063, ParplaEVm018193
GO:0010200	0.0222368	8	139	response to chitin	BP	1	ParplaEVm003406, ParplaEVm004813, ParplaEVm006234, ParplaEVm007013, ParplaEVm008504, ParplaEVm011373, ParplaEVm011671, ParplaEVm016423
GO:0000741	0.0223574	4	44	karyogamy	BP	1	ParplaEVm004591, ParplaEVm004975, ParplaEVm005060, ParplaEVm005676
GO:0010197	0.0223574	4	44	polar nucleus fusion	BP	1	ParplaEVm004591, ParplaEVm004975, ParplaEVm005060, ParplaEVm005676
GO:0015706	0.0225181	3	26	nitrate transport	BP	1	ParplaEVm004813, ParplaEVm015532, ParplaEVm015681
GO:0046777	0.0225739	14	333	protein autophosphorylation	BP	1	ParplaEVm000833, ParplaEVm000895, ParplaEVm001251, ParplaEVm001391, ParplaEVm002934, ParplaEVm003315, ParplaEVm003406, ParplaEVm003815, ParplaEVm004813, ParplaEVm005286, ParplaEVm008703, ParplaEVm012421, ParplaEVm013684, ParplaEVm015878
GO:0003151	0.0226307	1	1	outflow tract morphogenesis	BP	1	ParplaEVm002594
GO:0021747	0.0226307	1	1	cochlear nucleus development	BP	1	ParplaEVm002594
GO:0035909	0.0226307	1	1	aorta morphogenesis	BP	1	ParplaEVm002594
GO:0048857	0.0226307	1	1	neural nucleus development	BP	1	ParplaEVm002594
GO:0060088	0.0226307	1	1	auditory receptor cell stereocilium organization	BP	1	ParplaEVm002594
GO:0060122	0.0226307	1	1	inner ear receptor cell stereocilium organization	BP	1	ParplaEVm002594
GO:0060463	0.0226307	1	1	lung lobe morphogenesis	BP	1	ParplaEVm002594
GO:0060977	0.0226307	1	1	coronary vasculature morphogenesis	BP	1	ParplaEVm002594
GO:0060982	0.0226307	1	1	coronary artery morphogenesis	BP	1	ParplaEVm002594
GO:0061156	0.0226307	1	1	pulmonary artery morphogenesis	BP	1	ParplaEVm002594
GO:1901301	0.0226307	1	1	regulation of cargo loading into COPII-coated vesicle	BP	1	ParplaEVm002594
GO:0010088	0.0228157	2	10	phloem development	BP	1	ParplaEVm003045, ParplaEVm003538
GO:0043201	0.0230181	1	1	response to leucine	BP	1	ParplaEVm004732
GO:0080052	0.0230181	1	1	response to histidine	BP	1	ParplaEVm004732
GO:0080053	0.0230181	1	1	response to phenylalanine	BP	1	ParplaEVm004732
GO:0006580	0.0232827	1	1	ethanolamine metabolic process	BP	1	ParplaEVm007150
GO:0005459	0.0234044	2	10	UDP-galactose transmembrane transporter activity	MF	1	ParplaEVm011868, ParplaEVm012566
GO:0044710	0.0235841	104	3605	NA	NA	1	ParplaEVm001135, ParplaEVm001174, ParplaEVm001205, ParplaEVm001285, ParplaEVm001530, ParplaEVm001730, ParplaEVm001742, ParplaEVm002024, ParplaEVm002324, ParplaEVm002594, ParplaEVm002630, ParplaEVm002636, ParplaEVm002656, ParplaEVm002666, ParplaEVm003178, ParplaEVm003193, ParplaEVm003315, ParplaEVm003713, ParplaEVm003955, ParplaEVm003969, ParplaEVm004051, ParplaEVm004507, ParplaEVm004523, ParplaEV…
GO:0030591	0.023784	1	1	NAD DNA ADP-ribosyltransferase activity	MF	1	ParplaEVm005992
GO:0030592	0.023784	1	1	DNA ADP-ribosylation	BP	1	ParplaEVm005992
GO:0016324	0.0237997	3	25	apical plasma membrane	CC	1	ParplaEVm001391, ParplaEVm003815, ParplaEVm013684
GO:0000327	0.0238051	1	1	lytic vacuole within protein storage vacuole	CC	1	ParplaEVm006445
GO:0080044	0.0238295	3	25	quercetin 7-O-glucosyltransferase activity	MF	1	ParplaEVm005866, ParplaEVm007102, ParplaEVm040740
GO:0052314	0.0240353	2	10	phytoalexin metabolic process	BP	1	ParplaEVm007013, ParplaEVm012421
GO:0052315	0.0240353	2	10	phytoalexin biosynthetic process	BP	1	ParplaEVm007013, ParplaEVm012421
GO:0052482	0.0241028	3	27	defense response by cell wall thickening	BP	1	ParplaEVm001251, ParplaEVm004813, ParplaEVm020865
GO:0052544	0.0241028	3	27	defense response by callose deposition in cell wall	BP	1	ParplaEVm001251, ParplaEVm004813, ParplaEVm020865
GO:0003939	0.0242083	1	1	L-iditol 2-dehydrogenase activity	MF	1	ParplaEVm011251
GO:0046526	0.0242083	1	1	D-xylulose reductase activity	MF	1	ParplaEVm011251
GO:0050255	0.0242083	1	1	ribitol 2-dehydrogenase activity	MF	1	ParplaEVm011251
GO:0102198	0.0242083	1	1	L-idonate 5-dehydrogenase activity (NAD-dependent)	MF	1	ParplaEVm011251
GO:0047180	0.0242759	1	1	salutaridinol 7-O-acetyltransferase activity	MF	1	ParplaEVm006964
GO:0090353	0.0243289	1	1	polygalacturonase inhibitor activity	MF	1	ParplaEVm002107
GO:0062046	0.0243411	1	1	NA	NA	1	ParplaEVm008669
GO:0102305	0.0243481	1	1	(13E)-labda-7,13-dien-15-ol synthase activity	MF	1	ParplaEVm002024
GO:0106242	0.0243481	1	1	NA	NA	1	ParplaEVm002024
GO:0008115	0.024365	1	1	sarcosine oxidase activity	MF	1	ParplaEVm010086
GO:0050614	0.024578	1	1	delta24-sterol reductase activity	MF	1	ParplaEVm004523
GO:0042973	0.0247041	3	26	glucan endo-1,3-beta-D-glucosidase activity	MF	1	ParplaEVm006701, ParplaEVm010062, ParplaEVm012584
GO:0050636	0.0247554	1	1	vinorine synthase activity	MF	1	ParplaEVm008722
GO:0018738	0.0249768	1	1	S-formylglutathione hydrolase activity	MF	1	ParplaEVm014533
GO:0051119	0.0249973	4	46	sugar transmembrane transporter activity	MF	1	ParplaEVm006514, ParplaEVm008589, ParplaEVm011372, ParplaEVm013432
GO:0050660	0.0251487	7	122	flavin adenine dinucleotide binding	MF	1	ParplaEVm002656, ParplaEVm003178, ParplaEVm004523, ParplaEVm004591, ParplaEVm005060, ParplaEVm005676, ParplaEVm006229
GO:0046283	0.0256952	4	48	anthocyanin-containing compound metabolic process	BP	1	ParplaEVm001285, ParplaEVm007399, ParplaEVm011026, ParplaEVm011373
GO:0018024	0.0258383	3	32	histone-lysine N-methyltransferase activity	MF	1	ParplaEVm006175, ParplaEVm009211, ParplaEVm009279
GO:0051703	0.0259307	3	29	intraspecies interaction between organisms	BP	1	ParplaEVm001391, ParplaEVm003815, ParplaEVm013684
GO:0015174	0.025966	2	10	basic amino acid transmembrane transporter activity	MF	1	ParplaEVm004542, ParplaEVm005843
GO:0010035	0.0262303	33	972	response to inorganic substance	BP	1	ParplaEVm001135, ParplaEVm001391, ParplaEVm001730, ParplaEVm003193, ParplaEVm003315, ParplaEVm003815, ParplaEVm005286, ParplaEVm005419, ParplaEVm005423, ParplaEVm005508, ParplaEVm005724, ParplaEVm006445, ParplaEVm006886, ParplaEVm007013, ParplaEVm009042, ParplaEVm009484, ParplaEVm010062, ParplaEVm010290, ParplaEVm010593, ParplaEVm011314, ParplaEVm011671, ParplaEVm013684, ParplaEVm014533, ParplaEV…
GO:0050521	0.0265599	1	2	alpha-glucan, water dikinase activity	MF	1	ParplaEVm000260
GO:0098590	0.0266551	5	71	plasma membrane region	CC	1	ParplaEVm001391, ParplaEVm003815, ParplaEVm004202, ParplaEVm013684, ParplaEVm014469
GO:0097272	0.0269489	1	1	ammonia homeostasis	BP	1	ParplaEVm001391
GO:0097275	0.0269489	1	1	cellular ammonia homeostasis	BP	1	ParplaEVm001391
GO:0036033	0.0269807	1	1	mediator complex binding	MF	1	ParplaEVm016141
GO:0102043	0.0271211	1	1	isopentenyl phosphate kinase activity	MF	1	ParplaEVm012260
GO:0033770	0.0272547	1	1	2-hydroxyisoflavanone synthase activity	MF	1	ParplaEVm022723
GO:0102604	0.0272547	1	1	naringenin,NADPH:oxygen oxidoreductase activity	MF	1	ParplaEVm022723
GO:0102668	0.0272547	1	1	liquiritigenin,NADPH:oxygen oxidoreductase activity	MF	1	ParplaEVm022723
GO:0005313	0.0279219	2	10	L-glutamate transmembrane transporter activity	MF	1	ParplaEVm004542, ParplaEVm005843
GO:0071456	0.0281967	9	172	cellular response to hypoxia	BP	1	ParplaEVm002501, ParplaEVm006229, ParplaEVm007102, ParplaEVm012421, ParplaEVm012797, ParplaEVm015488, ParplaEVm016141, ParplaEVm017572, ParplaEVm019564
GO:0009403	0.0282049	2	11	toxin biosynthetic process	BP	1	ParplaEVm007013, ParplaEVm012421
GO:0051213	0.0286798	8	151	dioxygenase activity	MF	1	ParplaEVm004051, ParplaEVm004788, ParplaEVm006229, ParplaEVm009211, ParplaEVm009279, ParplaEVm011164, ParplaEVm011324, ParplaEVm013841
GO:0009962	0.0293787	3	29	regulation of flavonoid biosynthetic process	BP	1	ParplaEVm001685, ParplaEVm004813, ParplaEVm006964
GO:0015293	0.0296445	7	125	symporter activity	MF	1	ParplaEVm004732, ParplaEVm006152, ParplaEVm006514, ParplaEVm007602, ParplaEVm011372, ParplaEVm015681, ParplaEVm020769
GO:0035435	0.0312723	2	12	phosphate ion transmembrane transport	BP	1	ParplaEVm010634, ParplaEVm012797
GO:0090404	0.0318151	2	11	pollen tube tip	CC	1	ParplaEVm001391, ParplaEVm013684
GO:0009649	0.0318796	3	29	entrainment of circadian clock	BP	1	ParplaEVm018496, ParplaEVm018689, ParplaEVm024470
GO:0009820	0.0321588	5	69	alkaloid metabolic process	BP	1	ParplaEVm005060, ParplaEVm006964, ParplaEVm008722, ParplaEVm011017, ParplaEVm016461
GO:0001653	0.0333136	2	14	peptide receptor activity	MF	1	ParplaEVm000833, ParplaEVm004813
GO:0010223	0.0333522	2	14	secondary shoot formation	BP	1	ParplaEVm007554, ParplaEVm011307
GO:0010346	0.0333522	2	14	shoot axis formation	BP	1	ParplaEVm007554, ParplaEVm011307
GO:0102811	0.0337211	2	11	geraniol 10-hydroxylase activity	MF	1	ParplaEVm006192, ParplaEVm006529
GO:0052543	0.0347059	3	31	callose deposition in cell wall	BP	1	ParplaEVm001251, ParplaEVm004813, ParplaEVm020865
GO:0051606	0.0349944	7	137	detection of stimulus	BP	1	ParplaEVm001251, ParplaEVm002663, ParplaEVm002909, ParplaEVm004813, ParplaEVm015878, ParplaEVm018496, ParplaEVm024470
GO:0048017	0.0351562	2	15	inositol lipid-mediated signaling	BP	1	ParplaEVm004507, ParplaEVm006224
GO:0006820	0.0362397	12	283	anion transport	BP	1	ParplaEVm004542, ParplaEVm004813, ParplaEVm005843, ParplaEVm006152, ParplaEVm007502, ParplaEVm010634, ParplaEVm012566, ParplaEVm012797, ParplaEVm015532, ParplaEVm015681, ParplaEVm020769, ParplaEVm029388
GO:0016641	0.0362937	2	13	oxidoreductase activity, acting on the CH-NH2 group of donors, oxygen as acceptor	MF	1	ParplaEVm002666, ParplaEVm011164
GO:0090378	0.03636	2	13	seed trichome elongation	BP	1	ParplaEVm008269, ParplaEVm008281
GO:0034330	0.0364718	2	13	cell junction organization	BP	1	ParplaEVm005226, ParplaEVm019193
GO:0045216	0.0364718	2	13	cell-cell junction organization	BP	1	ParplaEVm005226, ParplaEVm019193
GO:0052541	0.03677	2	14	plant-type cell wall cellulose metabolic process	BP	1	ParplaEVm007736, ParplaEVm011888
GO:0009556	0.0374607	3	31	microsporogenesis	BP	1	ParplaEVm004507, ParplaEVm004813, ParplaEVm015878
GO:0072528	0.0376651	4	53	pyrimidine-containing compound biosynthetic process	BP	1	ParplaEVm003713, ParplaEVm009755, ParplaEVm011709, ParplaEVm020010
GO:0052386	0.0378105	3	32	cell wall thickening	BP	1	ParplaEVm001251, ParplaEVm004813, ParplaEVm020865
GO:0003777	0.0380426	3	35	microtubule motor activity	MF	1	ParplaEVm000776, ParplaEVm002944, ParplaEVm013305
GO:0005871	0.0380426	3	35	kinesin complex	CC	1	ParplaEVm000776, ParplaEVm002944, ParplaEVm013305
GO:0050778	0.0382615	7	131	positive regulation of immune response	BP	1	ParplaEVm000645, ParplaEVm001626, ParplaEVm002630, ParplaEVm006229, ParplaEVm006786, ParplaEVm008669, ParplaEVm015878
GO:0080119	0.0384269	1	2	ER body organization	BP	1	ParplaEVm002594
GO:0045738	0.0391714	1	2	negative regulation of DNA repair	BP	1	ParplaEVm000645
GO:2000042	0.0391714	1	2	negative regulation of double-strand break repair via homologous recombination	BP	1	ParplaEVm000645
GO:2000780	0.0391714	1	2	negative regulation of double-strand break repair	BP	1	ParplaEVm000645
GO:0052542	0.0395191	3	33	defense response by callose deposition	BP	1	ParplaEVm001251, ParplaEVm004813, ParplaEVm020865
GO:0019218	0.0399586	2	13	regulation of steroid metabolic process	BP	1	ParplaEVm006964, ParplaEVm011468
GO:0043455	0.0401457	4	56	regulation of secondary metabolic process	BP	1	ParplaEVm004813, ParplaEVm005852, ParplaEVm013229, ParplaEVm013238
GO:0000025	0.0401624	1	2	maltose catabolic process	BP	1	ParplaEVm001174
GO:0004134	0.0401624	1	2	4-alpha-glucanotransferase activity	MF	1	ParplaEVm001174
GO:0102500	0.0401624	1	2	beta-maltose 4-alpha-glucanotransferase activity	MF	1	ParplaEVm001174
GO:1900376	0.0402559	3	31	regulation of secondary metabolite biosynthetic process	BP	1	ParplaEVm004813, ParplaEVm013229, ParplaEVm013238
GO:0102216	0.0403715	1	3	maltodextrin water dikinase	MF	1	ParplaEVm000260
GO:0102218	0.0403715	1	3	starch, H2O dikinase activity	MF	1	ParplaEVm000260
GO:0048236	0.0404011	3	32	plant-type sporogenesis	BP	1	ParplaEVm004507, ParplaEVm004813, ParplaEVm015878
GO:0009610	0.0406969	2	15	response to symbiotic fungus	BP	1	ParplaEVm000260, ParplaEVm009609
GO:1901698	0.0407293	14	356	response to nitrogen compound	BP	1	ParplaEVm001626, ParplaEVm003406, ParplaEVm003713, ParplaEVm004732, ParplaEVm004813, ParplaEVm005411, ParplaEVm006234, ParplaEVm007013, ParplaEVm008504, ParplaEVm011373, ParplaEVm011671, ParplaEVm015532, ParplaEVm016423, ParplaEVm017161
GO:0019748	0.0407953	12	274	secondary metabolic process	BP	1	ParplaEVm003178, ParplaEVm006681, ParplaEVm006786, ParplaEVm007013, ParplaEVm007615, ParplaEVm012421, ParplaEVm013229, ParplaEVm013238, ParplaEVm013554, ParplaEVm017161, ParplaEVm020865, ParplaEVm022723
GO:0009570	0.0409954	23	649	chloroplast stroma	CC	1	ParplaEVm000260, ParplaEVm001135, ParplaEVm002934, ParplaEVm003281, ParplaEVm003454, ParplaEVm003713, ParplaEVm003955, ParplaEVm004849, ParplaEVm005419, ParplaEVm009042, ParplaEVm009484, ParplaEVm009755, ParplaEVm010219, ParplaEVm011709, ParplaEVm012114, ParplaEVm014535, ParplaEVm018181, ParplaEVm019719, ParplaEVm020010, ParplaEVm020158, ParplaEVm022707, ParplaEVm025813, ParplaEVm032465
GO:0034605	0.0419001	4	54	cellular response to heat	BP	1	ParplaEVm007013, ParplaEVm012503, ParplaEVm018181, ParplaEVm032465
GO:0008422	0.0423814	4	53	beta-glucosidase activity	MF	1	ParplaEVm006701, ParplaEVm006786, ParplaEVm010062, ParplaEVm012584
GO:0004328	0.0432492	1	2	formamidase activity	MF	1	ParplaEVm006999
GO:0009532	0.0433849	23	653	plastid stroma	CC	1	ParplaEVm000260, ParplaEVm001135, ParplaEVm002934, ParplaEVm003281, ParplaEVm003454, ParplaEVm003713, ParplaEVm003955, ParplaEVm004849, ParplaEVm005419, ParplaEVm009042, ParplaEVm009484, ParplaEVm009755, ParplaEVm010219, ParplaEVm011709, ParplaEVm012114, ParplaEVm014535, ParplaEVm018181, ParplaEVm019719, ParplaEVm020010, ParplaEVm020158, ParplaEVm022707, ParplaEVm025813, ParplaEVm032465
GO:0009908	0.0435223	10	235	flower development	BP	1	ParplaEVm002663, ParplaEVm002909, ParplaEVm004027, ParplaEVm004813, ParplaEVm005148, ParplaEVm009211, ParplaEVm009279, ParplaEVm010966, ParplaEVm018496, ParplaEVm024470
GO:0030308	0.0435368	3	32	negative regulation of cell growth	BP	1	ParplaEVm001391, ParplaEVm003815, ParplaEVm013684
GO:0005515	0.0437637	99	3664	protein binding	MF	1	ParplaEVm000668, ParplaEVm000695, ParplaEVm000776, ParplaEVm000833, ParplaEVm000895, ParplaEVm000978, ParplaEVm001033, ParplaEVm001193, ParplaEVm001199, ParplaEVm001205, ParplaEVm001251, ParplaEVm001922, ParplaEVm002050, ParplaEVm002107, ParplaEVm002263, ParplaEVm002501, ParplaEVm002627, ParplaEVm002630, ParplaEVm002934, ParplaEVm002941, ParplaEVm002944, ParplaEVm003016, ParplaEVm003045, ParplaEV…
GO:0044459	0.044088	14	360	plasma membrane part	CC	1	ParplaEVm000695, ParplaEVm001391, ParplaEVm001922, ParplaEVm003815, ParplaEVm004202, ParplaEVm004614, ParplaEVm006514, ParplaEVm006701, ParplaEVm010062, ParplaEVm011372, ParplaEVm012584, ParplaEVm013432, ParplaEVm013684, ParplaEVm014469
GO:0005886	0.044157	80	2846	plasma membrane	CC	1	ParplaEVm000645, ParplaEVm000668, ParplaEVm000695, ParplaEVm000833, ParplaEVm000895, ParplaEVm001193, ParplaEVm001205, ParplaEVm001251, ParplaEVm001285, ParplaEVm001391, ParplaEVm001626, ParplaEVm001922, ParplaEVm002107, ParplaEVm002627, ParplaEVm002636, ParplaEVm002793, ParplaEVm002934, ParplaEVm002944, ParplaEVm003055, ParplaEVm003178, ParplaEVm003315, ParplaEVm003406, ParplaEVm003533, ParplaEV…
GO:0000302	0.0445748	9	194	response to reactive oxygen species	BP	1	ParplaEVm003193, ParplaEVm003315, ParplaEVm005286, ParplaEVm005724, ParplaEVm008379, ParplaEVm010062, ParplaEVm010290, ParplaEVm011671, ParplaEVm017572
GO:0006348	0.0447845	1	2	chromatin silencing at telomere	BP	1	ParplaEVm000645
GO:0009615	0.0448343	6	115	response to virus	BP	1	ParplaEVm000978, ParplaEVm001922, ParplaEVm012910, ParplaEVm013115, ParplaEVm014531, ParplaEVm018326
GO:0009889	0.0450296	55	1890	regulation of biosynthetic process	BP	1	ParplaEVm000645, ParplaEVm000978, ParplaEVm001285, ParplaEVm001685, ParplaEVm002263, ParplaEVm002594, ParplaEVm002941, ParplaEVm004027, ParplaEVm004507, ParplaEVm004788, ParplaEVm004813, ParplaEVm005148, ParplaEVm005584, ParplaEVm005852, ParplaEVm006175, ParplaEVm006234, ParplaEVm006582, ParplaEVm006964, ParplaEVm007013, ParplaEVm007554, ParplaEVm007883, ParplaEVm008306, ParplaEVm009334, ParplaEV…
GO:0048844	0.0451223	1	2	artery morphogenesis	BP	1	ParplaEVm002594
GO:0098519	0.0452947	1	2	nucleotide phosphatase activity, acting on free nucleotides	MF	1	ParplaEVm000695
GO:0009244	0.045778	1	2	lipopolysaccharide core region biosynthetic process	BP	1	ParplaEVm003969
GO:0046401	0.045778	1	2	lipopolysaccharide core region metabolic process	BP	1	ParplaEVm003969
GO:0016277	0.0458982	1	2	[myelin basic protein]-arginine N-methyltransferase activity	MF	1	ParplaEVm010584
GO:0019919	0.0458982	1	2	peptidyl-arginine methylation, to asymmetrical-dimethyl arginine	BP	1	ParplaEVm010584
GO:0035246	0.0458982	1	2	peptidyl-arginine N-methylation	BP	1	ParplaEVm010584
GO:0035247	0.0458982	1	2	peptidyl-arginine omega-N-methylation	BP	1	ParplaEVm010584
GO:0098661	0.0460907	2	15	inorganic anion transmembrane transport	BP	1	ParplaEVm010634, ParplaEVm012797
GO:0090178	0.0462054	1	2	regulation of establishment of planar polarity involved in neural tube closure	BP	1	ParplaEVm002594
GO:1905276	0.0462054	1	2	regulation of epithelial tube formation	BP	1	ParplaEVm002594
GO:0016705	0.0464592	11	248	oxidoreductase activity, acting on paired donors, with incorporation or reduction of molecular oxygen	MF	1	ParplaEVm003178, ParplaEVm006192, ParplaEVm006229, ParplaEVm006529, ParplaEVm009211, ParplaEVm009279, ParplaEVm013841, ParplaEVm014393, ParplaEVm020865, ParplaEVm022723, ParplaEVm032223
GO:0071555	0.0464728	12	297	cell wall organization	BP	1	ParplaEVm001251, ParplaEVm002636, ParplaEVm004686, ParplaEVm004813, ParplaEVm005253, ParplaEVm006701, ParplaEVm007771, ParplaEVm009315, ParplaEVm013115, ParplaEVm015972, ParplaEVm019193, ParplaEVm020865
GO:0008653	0.0464923	1	2	lipopolysaccharide metabolic process	BP	1	ParplaEVm003969
GO:0008966	0.0464923	1	2	phosphoglucosamine mutase activity	MF	1	ParplaEVm003969
GO:0009103	0.0464923	1	2	lipopolysaccharide biosynthetic process	BP	1	ParplaEVm003969
GO:0009243	0.0464923	1	2	O antigen biosynthetic process	BP	1	ParplaEVm003969
GO:0042120	0.0464923	1	2	alginic acid metabolic process	BP	1	ParplaEVm003969
GO:0042121	0.0464923	1	2	alginic acid biosynthetic process	BP	1	ParplaEVm003969
GO:0046402	0.0464923	1	2	O antigen metabolic process	BP	1	ParplaEVm003969
GO:0015172	0.0467839	2	14	acidic amino acid transmembrane transporter activity	MF	1	ParplaEVm004542, ParplaEVm005843
GO:0070981	0.046786	1	2	L-asparagine biosynthetic process	BP	1	ParplaEVm010992
GO:0070982	0.046786	1	2	L-asparagine metabolic process	BP	1	ParplaEVm010992
GO:0009905	0.0469323	1	2	ent-copalyl diphosphate synthase activity	MF	1	ParplaEVm002024
GO:0102161	0.0469323	1	2	copal-8-ol diphosphate synthase activity	MF	1	ParplaEVm002024
GO:0001843	0.0474733	1	2	neural tube closure	BP	1	ParplaEVm002594
GO:0060606	0.0474733	1	2	tube closure	BP	1	ParplaEVm002594
GO:0048032	0.0478718	1	2	galacturonate binding	MF	1	ParplaEVm014472
GO:0005984	0.0480643	4	63	disaccharide metabolic process	BP	1	ParplaEVm001174, ParplaEVm001742, ParplaEVm005419, ParplaEVm008589
GO:0052624	0.0484539	1	2	2-phytyl-1,4-naphthoquinone methyltransferase activity	MF	1	ParplaEVm003315
GO:0008509	0.0485102	10	227	anion transmembrane transporter activity	MF	1	ParplaEVm004542, ParplaEVm005843, ParplaEVm006152, ParplaEVm007502, ParplaEVm012566, ParplaEVm012797, ParplaEVm015532, ParplaEVm015681, ParplaEVm020769, ParplaEVm029388
GO:0080030	0.0487312	3	32	methyl indole-3-acetate esterase activity	MF	1	ParplaEVm008149, ParplaEVm012538, ParplaEVm015488
GO:0010015	0.0490807	3	36	root morphogenesis	BP	1	ParplaEVm001251, ParplaEVm002339, ParplaEVm078463
GO:0019523	0.0493142	1	2	L-idonate metabolic process	BP	1	ParplaEVm011251
GO:0046183	0.0493142	1	2	L-idonate catabolic process	BP	1	ParplaEVm011251
GO:0070988	0.0495226	3	38	demethylation	BP	1	ParplaEVm004788, ParplaEVm009211, ParplaEVm009279
GO:0015144	0.0495894	4	57	carbohydrate transmembrane transporter activity	MF	1	ParplaEVm006514, ParplaEVm008589, ParplaEVm011372, ParplaEVm013432
GO:0007165	0.0497846	49	1633	signal transduction	BP	1	ParplaEVm001391, ParplaEVm001626, ParplaEVm001922, ParplaEVm002263, ParplaEVm002501, ParplaEVm002630, ParplaEVm002663, ParplaEVm002666, ParplaEVm002909, ParplaEVm003016, ParplaEVm003406, ParplaEVm003589, ParplaEVm003815, ParplaEVm004507, ParplaEVm004813, ParplaEVm004925, ParplaEVm005148, ParplaEVm005726, ParplaEVm005852, ParplaEVm006224, ParplaEVm006229, ParplaEVm006234, ParplaEVm006786, ParplaEV…

## Sheet: Supplementary Table S7
Supplementary Table 7. The result of GO enrichment analysis for down-regulated DEGs in P. platycephala.
category	over_represented_pvalue	number of DE genes	background number of genes	term	ontology	over_represented_FDR	gene_ids
GO:0044434	7.49346e-17	143	1569	chloroplast part	CC	5.49649e-13	ParplaEVm000326, ParplaEVm000407, ParplaEVm000957, ParplaEVm001241, ParplaEVm001516, ParplaEVm001977, ParplaEVm002241, ParplaEVm002249, ParplaEVm002279, ParplaEVm002281, ParplaEVm002401, ParplaEVm002727, ParplaEVm003134, ParplaEVm003183, ParplaEVm003355, ParplaEVm003547, ParplaEVm003633, ParplaEVm003677, ParplaEVm004148, ParplaEVm004236, ParplaEVm004377, ParplaEVm004477, ParplaEVm004531, ParplaEV…
GO:0044435	8.34571e-17	143	1571	plastid part	CC	5.49649e-13	ParplaEVm000326, ParplaEVm000407, ParplaEVm000957, ParplaEVm001241, ParplaEVm001516, ParplaEVm001977, ParplaEVm002241, ParplaEVm002249, ParplaEVm002279, ParplaEVm002281, ParplaEVm002401, ParplaEVm002727, ParplaEVm003134, ParplaEVm003183, ParplaEVm003355, ParplaEVm003547, ParplaEVm003633, ParplaEVm003677, ParplaEVm004148, ParplaEVm004236, ParplaEVm004377, ParplaEVm004477, ParplaEVm004531, ParplaEV…
GO:0009416	1.81461e-14	82	749	response to light stimulus	BP	7.96735e-11	ParplaEVm000630, ParplaEVm001544, ParplaEVm001977, ParplaEVm002031, ParplaEVm002241, ParplaEVm002279, ParplaEVm002547, ParplaEVm002727, ParplaEVm002953, ParplaEVm003078, ParplaEVm003298, ParplaEVm003316, ParplaEVm003344, ParplaEVm003444, ParplaEVm003476, ParplaEVm003547, ParplaEVm003633, ParplaEVm003677, ParplaEVm004422, ParplaEVm004482, ParplaEVm004733, ParplaEVm004993, ParplaEVm005135, ParplaEV…
GO:0009314	1.5196e-13	82	780	response to radiation	BP	5.00404e-10	ParplaEVm000630, ParplaEVm001544, ParplaEVm001977, ParplaEVm002031, ParplaEVm002241, ParplaEVm002279, ParplaEVm002547, ParplaEVm002727, ParplaEVm002953, ParplaEVm003078, ParplaEVm003298, ParplaEVm003316, ParplaEVm003344, ParplaEVm003444, ParplaEVm003476, ParplaEVm003547, ParplaEVm003633, ParplaEVm003677, ParplaEVm004422, ParplaEVm004482, ParplaEVm004733, ParplaEVm004993, ParplaEVm005135, ParplaEV…
GO:0009628	3.63788e-13	164	2138	response to abiotic stimulus	BP	9.58362e-10	ParplaEVm000493, ParplaEVm000630, ParplaEVm000694, ParplaEVm001462, ParplaEVm001544, ParplaEVm001977, ParplaEVm002031, ParplaEVm002241, ParplaEVm002279, ParplaEVm002547, ParplaEVm002727, ParplaEVm002873, ParplaEVm002953, ParplaEVm003046, ParplaEVm003078, ParplaEVm003298, ParplaEVm003316, ParplaEVm003328, ParplaEVm003344, ParplaEVm003444, ParplaEVm003476, ParplaEVm003547, ParplaEVm003633, ParplaEV…
GO:0009507	1.61191e-12	154	1985	chloroplast	CC	3.53867e-09	ParplaEVm000326, ParplaEVm000441, ParplaEVm000957, ParplaEVm001175, ParplaEVm001241, ParplaEVm001557, ParplaEVm001621, ParplaEVm001668, ParplaEVm001777, ParplaEVm001977, ParplaEVm002241, ParplaEVm002279, ParplaEVm002281, ParplaEVm002401, ParplaEVm002727, ParplaEVm003033, ParplaEVm003050, ParplaEVm003134, ParplaEVm003135, ParplaEVm003183, ParplaEVm003237, ParplaEVm003328, ParplaEVm003355, ParplaEV…
GO:0031969	1.38714e-11	44	320	chloroplast membrane	CC	2.61021e-08	ParplaEVm000326, ParplaEVm001241, ParplaEVm001977, ParplaEVm002249, ParplaEVm002279, ParplaEVm002401, ParplaEVm002727, ParplaEVm003355, ParplaEVm003547, ParplaEVm003677, ParplaEVm004148, ParplaEVm004377, ParplaEVm004617, ParplaEVm004673, ParplaEVm004820, ParplaEVm004888, ParplaEVm005077, ParplaEVm005235, ParplaEVm005295, ParplaEVm005777, ParplaEVm005785, ParplaEVm005935, ParplaEVm005955, ParplaEV…
GO:0042170	6.78162e-11	44	335	plastid membrane	CC	1.11659e-07	ParplaEVm000326, ParplaEVm001241, ParplaEVm001977, ParplaEVm002249, ParplaEVm002279, ParplaEVm002401, ParplaEVm002727, ParplaEVm003355, ParplaEVm003547, ParplaEVm003677, ParplaEVm004148, ParplaEVm004377, ParplaEVm004617, ParplaEVm004673, ParplaEVm004820, ParplaEVm004888, ParplaEVm005077, ParplaEVm005235, ParplaEVm005295, ParplaEVm005777, ParplaEVm005785, ParplaEVm005935, ParplaEVm005955, ParplaEV…
GO:0009526	9.03736e-11	59	533	plastid envelope	CC	1.32267e-07	ParplaEVm000407, ParplaEVm000957, ParplaEVm002279, ParplaEVm002281, ParplaEVm003134, ParplaEVm003677, ParplaEVm004148, ParplaEVm004236, ParplaEVm004377, ParplaEVm004477, ParplaEVm004607, ParplaEVm004617, ParplaEVm004820, ParplaEVm004861, ParplaEVm004888, ParplaEVm005077, ParplaEVm005235, ParplaEVm005295, ParplaEVm005777, ParplaEVm005785, ParplaEVm005886, ParplaEVm006871, ParplaEVm006954, ParplaEV…
GO:0009941	1.91464e-10	58	529	chloroplast envelope	CC	2.52196e-07	ParplaEVm000407, ParplaEVm000957, ParplaEVm002279, ParplaEVm002281, ParplaEVm003134, ParplaEVm003677, ParplaEVm004148, ParplaEVm004236, ParplaEVm004377, ParplaEVm004477, ParplaEVm004607, ParplaEVm004820, ParplaEVm004861, ParplaEVm004888, ParplaEVm005077, ParplaEVm005235, ParplaEVm005295, ParplaEVm005777, ParplaEVm005785, ParplaEVm005886, ParplaEVm006871, ParplaEVm006954, ParplaEVm007367, ParplaEV…
GO:0044436	9.40878e-10	62	595	thylakoid part	CC	1.12666e-06	ParplaEVm001516, ParplaEVm001977, ParplaEVm003033, ParplaEVm003183, ParplaEVm003547, ParplaEVm003633, ParplaEVm003647, ParplaEVm004148, ParplaEVm004377, ParplaEVm004477, ParplaEVm004733, ParplaEVm005739, ParplaEVm005785, ParplaEVm005935, ParplaEVm006871, ParplaEVm006954, ParplaEVm007367, ParplaEVm007555, ParplaEVm008614, ParplaEVm008774, ParplaEVm008809, ParplaEVm009639, ParplaEVm009711, ParplaEV…
GO:0034357	1.11873e-09	59	555	photosynthetic membrane	CC	1.13353e-06	ParplaEVm001516, ParplaEVm001977, ParplaEVm003033, ParplaEVm003183, ParplaEVm003547, ParplaEVm003633, ParplaEVm003647, ParplaEVm004148, ParplaEVm004377, ParplaEVm004477, ParplaEVm004733, ParplaEVm005739, ParplaEVm005785, ParplaEVm005935, ParplaEVm006871, ParplaEVm006954, ParplaEVm007367, ParplaEVm008614, ParplaEVm008774, ParplaEVm008809, ParplaEVm009639, ParplaEVm009711, ParplaEVm009724, ParplaEV…
GO:0042651	1.11873e-09	59	555	thylakoid membrane	CC	1.13353e-06	ParplaEVm001516, ParplaEVm001977, ParplaEVm003033, ParplaEVm003183, ParplaEVm003547, ParplaEVm003633, ParplaEVm003647, ParplaEVm004148, ParplaEVm004377, ParplaEVm004477, ParplaEVm004733, ParplaEVm005739, ParplaEVm005785, ParplaEVm005935, ParplaEVm006871, ParplaEVm006954, ParplaEVm007367, ParplaEVm008614, ParplaEVm008774, ParplaEVm008809, ParplaEVm009639, ParplaEVm009711, ParplaEVm009724, ParplaEV…
GO:0009536	2.49717e-09	167	2430	plastid	CC	2.34948e-06	ParplaEVm000326, ParplaEVm000441, ParplaEVm000957, ParplaEVm001175, ParplaEVm001241, ParplaEVm001248, ParplaEVm001557, ParplaEVm001621, ParplaEVm001668, ParplaEVm001777, ParplaEVm001977, ParplaEVm002241, ParplaEVm002279, ParplaEVm002281, ParplaEVm002401, ParplaEVm002727, ParplaEVm003033, ParplaEVm003050, ParplaEVm003134, ParplaEVm003135, ParplaEVm003183, ParplaEVm003237, ParplaEVm003328, ParplaEV…
GO:0007623	7.70723e-09	25	151	circadian rhythm	BP	6.76798e-06	ParplaEVm002031, ParplaEVm002279, ParplaEVm002547, ParplaEVm002806, ParplaEVm002953, ParplaEVm003000, ParplaEVm003078, ParplaEVm003297, ParplaEVm003316, ParplaEVm003691, ParplaEVm004366, ParplaEVm004733, ParplaEVm007568, ParplaEVm008147, ParplaEVm009359, ParplaEVm010349, ParplaEVm012479, ParplaEVm012667, ParplaEVm012764, ParplaEVm012778, ParplaEVm013670, ParplaEVm016779, ParplaEVm017868, ParplaEV…
GO:0009535	9.96973e-09	56	545	chloroplast thylakoid membrane	CC	7.72478e-06	ParplaEVm001516, ParplaEVm001977, ParplaEVm003183, ParplaEVm003547, ParplaEVm003633, ParplaEVm004148, ParplaEVm004377, ParplaEVm004477, ParplaEVm004733, ParplaEVm005739, ParplaEVm005785, ParplaEVm005935, ParplaEVm006871, ParplaEVm006954, ParplaEVm007367, ParplaEVm008614, ParplaEVm008774, ParplaEVm008809, ParplaEVm009639, ParplaEVm009711, ParplaEVm009724, ParplaEVm010365, ParplaEVm010879, ParplaEV…
GO:0055035	9.96973e-09	56	545	plastid thylakoid membrane	CC	7.72478e-06	ParplaEVm001516, ParplaEVm001977, ParplaEVm003183, ParplaEVm003547, ParplaEVm003633, ParplaEVm004148, ParplaEVm004377, ParplaEVm004477, ParplaEVm004733, ParplaEVm005739, ParplaEVm005785, ParplaEVm005935, ParplaEVm006871, ParplaEVm006954, ParplaEVm007367, ParplaEVm008614, ParplaEVm008774, ParplaEVm008809, ParplaEVm009639, ParplaEVm009711, ParplaEVm009724, ParplaEVm010365, ParplaEVm010879, ParplaEV…
GO:0048511	1.81416e-08	28	192	rhythmic process	BP	1.32757e-05	ParplaEVm002031, ParplaEVm002279, ParplaEVm002547, ParplaEVm002806, ParplaEVm002953, ParplaEVm003000, ParplaEVm003048, ParplaEVm003078, ParplaEVm003297, ParplaEVm003316, ParplaEVm003691, ParplaEVm004366, ParplaEVm004733, ParplaEVm007568, ParplaEVm008147, ParplaEVm009359, ParplaEVm010349, ParplaEVm011318, ParplaEVm012479, ParplaEVm012667, ParplaEVm012764, ParplaEVm012778, ParplaEVm012865, ParplaEV…
GO:0031967	2.02853e-08	59	623	organelle envelope	CC	1.33599e-05	ParplaEVm000407, ParplaEVm000957, ParplaEVm002279, ParplaEVm002281, ParplaEVm003134, ParplaEVm003677, ParplaEVm004148, ParplaEVm004236, ParplaEVm004377, ParplaEVm004477, ParplaEVm004607, ParplaEVm004617, ParplaEVm004820, ParplaEVm004861, ParplaEVm004888, ParplaEVm005077, ParplaEVm005235, ParplaEVm005295, ParplaEVm005777, ParplaEVm005785, ParplaEVm005886, ParplaEVm006871, ParplaEVm006954, ParplaEV…
GO:0031975	2.02853e-08	59	623	envelope	CC	1.33599e-05	ParplaEVm000407, ParplaEVm000957, ParplaEVm002279, ParplaEVm002281, ParplaEVm003134, ParplaEVm003677, ParplaEVm004148, ParplaEVm004236, ParplaEVm004377, ParplaEVm004477, ParplaEVm004607, ParplaEVm004617, ParplaEVm004820, ParplaEVm004861, ParplaEVm004888, ParplaEVm005077, ParplaEVm005235, ParplaEVm005295, ParplaEVm005777, ParplaEVm005785, ParplaEVm005886, ParplaEVm006871, ParplaEVm006954, ParplaEV…
GO:0050896	3.20164e-08	284	4915	response to stimulus	BP	2.00819e-05	ParplaEVm000493, ParplaEVm000630, ParplaEVm000694, ParplaEVm000749, ParplaEVm001019, ParplaEVm001290, ParplaEVm001462, ParplaEVm001497, ParplaEVm001544, ParplaEVm001834, ParplaEVm001943, ParplaEVm001977, ParplaEVm002031, ParplaEVm002241, ParplaEVm002279, ParplaEVm002401, ParplaEVm002547, ParplaEVm002727, ParplaEVm002873, ParplaEVm002889, ParplaEVm002953, ParplaEVm003000, ParplaEVm003033, ParplaEV…
GO:0009642	1.95551e-07	24	157	response to light intensity	BP	0.000117082	ParplaEVm001977, ParplaEVm002241, ParplaEVm002279, ParplaEVm003316, ParplaEVm003344, ParplaEVm004733, ParplaEVm005135, ParplaEVm006871, ParplaEVm010753, ParplaEVm012510, ParplaEVm012546, ParplaEVm013463, ParplaEVm014670, ParplaEVm016319, ParplaEVm016709, ParplaEVm017715, ParplaEVm018761, ParplaEVm018988, ParplaEVm019642, ParplaEVm019646, ParplaEVm020145, ParplaEVm027561, ParplaEVm034361, ParplaEV…
GO:0009739	4.64435e-07	18	98	response to gibberellin	BP	0.00026598	ParplaEVm002031, ParplaEVm002547, ParplaEVm002953, ParplaEVm003605, ParplaEVm004112, ParplaEVm008147, ParplaEVm010349, ParplaEVm012335, ParplaEVm012479, ParplaEVm012510, ParplaEVm012546, ParplaEVm012730, ParplaEVm016929, ParplaEVm017711, ParplaEVm017868, ParplaEVm019474, ParplaEVm020489, ParplaEVm027561
GO:0071483	6.57638e-07	9	25	cellular response to blue light	BP	0.000360934	ParplaEVm003298, ParplaEVm003316, ParplaEVm004993, ParplaEVm016388, ParplaEVm017346, ParplaEVm017920, ParplaEVm018988, ParplaEVm019969, ParplaEVm020711
GO:0009637	2.23888e-06	17	104	response to blue light	BP	0.00117962	ParplaEVm001544, ParplaEVm003298, ParplaEVm003316, ParplaEVm003476, ParplaEVm004422, ParplaEVm004993, ParplaEVm005135, ParplaEVm012448, ParplaEVm012510, ParplaEVm013463, ParplaEVm016388, ParplaEVm017346, ParplaEVm017920, ParplaEVm018988, ParplaEVm019969, ParplaEVm020711, ParplaEVm036523
GO:0009639	4.71414e-06	23	180	response to red or far red light	BP	0.00236787	ParplaEVm002241, ParplaEVm003078, ParplaEVm003316, ParplaEVm003344, ParplaEVm003444, ParplaEVm003547, ParplaEVm003677, ParplaEVm004993, ParplaEVm005135, ParplaEVm007318, ParplaEVm008968, ParplaEVm009523, ParplaEVm009789, ParplaEVm010996, ParplaEVm013463, ParplaEVm016388, ParplaEVm016599, ParplaEVm017287, ParplaEVm017920, ParplaEVm018229, ParplaEVm018988, ParplaEVm020325, ParplaEVm036523
GO:0009644	4.85367e-06	14	74	response to high light intensity	BP	0.00236787	ParplaEVm002241, ParplaEVm002279, ParplaEVm003316, ParplaEVm006871, ParplaEVm010753, ParplaEVm013463, ParplaEVm014670, ParplaEVm016319, ParplaEVm017715, ParplaEVm018988, ParplaEVm019642, ParplaEVm019646, ParplaEVm034361, ParplaEVm036523
GO:0042752	6.53293e-06	15	89	regulation of circadian rhythm	BP	0.00299864	ParplaEVm002031, ParplaEVm002547, ParplaEVm002953, ParplaEVm003000, ParplaEVm003297, ParplaEVm003316, ParplaEVm003344, ParplaEVm003691, ParplaEVm004366, ParplaEVm007205, ParplaEVm011318, ParplaEVm012101, ParplaEVm012479, ParplaEVm012764, ParplaEVm012778
GO:0009534	6.82958e-06	27	228	chloroplast thylakoid	CC	0.00299864	ParplaEVm003633, ParplaEVm004477, ParplaEVm004888, ParplaEVm005295, ParplaEVm005785, ParplaEVm006479, ParplaEVm006871, ParplaEVm007555, ParplaEVm008809, ParplaEVm009724, ParplaEVm010879, ParplaEVm012678, ParplaEVm013463, ParplaEVm014670, ParplaEVm015009, ParplaEVm015474, ParplaEVm016154, ParplaEVm016477, ParplaEVm016987, ParplaEVm017030, ParplaEVm019642, ParplaEVm020145, ParplaEVm025064, ParplaEV…
GO:0031976	6.82958e-06	27	228	plastid thylakoid	CC	0.00299864	ParplaEVm003633, ParplaEVm004477, ParplaEVm004888, ParplaEVm005295, ParplaEVm005785, ParplaEVm006479, ParplaEVm006871, ParplaEVm007555, ParplaEVm008809, ParplaEVm009724, ParplaEVm010879, ParplaEVm012678, ParplaEVm013463, ParplaEVm014670, ParplaEVm015009, ParplaEVm015474, ParplaEVm016154, ParplaEVm016477, ParplaEVm016987, ParplaEVm017030, ParplaEVm019642, ParplaEVm020145, ParplaEVm025064, ParplaEV…
GO:0015075	8.94049e-06	52	623	ion transmembrane transporter activity	MF	0.00379884	ParplaEVm001290, ParplaEVm001462, ParplaEVm001516, ParplaEVm001943, ParplaEVm001977, ParplaEVm002240, ParplaEVm002274, ParplaEVm002403, ParplaEVm002781, ParplaEVm003124, ParplaEVm003439, ParplaEVm003831, ParplaEVm003942, ParplaEVm004148, ParplaEVm004236, ParplaEVm004377, ParplaEVm004390, ParplaEVm004527, ParplaEVm004582, ParplaEVm004820, ParplaEVm004841, ParplaEVm004878, ParplaEVm004882, ParplaEV…
GO:0022857	1.04339e-05	70	932	transmembrane transporter activity	MF	0.00429484	ParplaEVm001290, ParplaEVm001462, ParplaEVm001516, ParplaEVm001943, ParplaEVm001977, ParplaEVm002240, ParplaEVm002274, ParplaEVm002403, ParplaEVm002781, ParplaEVm003124, ParplaEVm003248, ParplaEVm003439, ParplaEVm003470, ParplaEVm003831, ParplaEVm003942, ParplaEVm004148, ParplaEVm004236, ParplaEVm004377, ParplaEVm004390, ParplaEVm004527, ParplaEVm004582, ParplaEVm004617, ParplaEVm004820, ParplaEV…
GO:0015979	1.08721e-05	21	158	photosynthesis	BP	0.00433963	ParplaEVm000326, ParplaEVm001175, ParplaEVm001668, ParplaEVm004148, ParplaEVm005785, ParplaEVm006871, ParplaEVm007820, ParplaEVm009639, ParplaEVm009724, ParplaEVm011803, ParplaEVm012678, ParplaEVm013463, ParplaEVm014670, ParplaEVm015009, ParplaEVm015474, ParplaEVm016696, ParplaEVm017816, ParplaEVm018988, ParplaEVm022050, ParplaEVm025258, ParplaEVm036523
GO:0008509	1.31212e-05	26	227	anion transmembrane transporter activity	MF	0.0050833	ParplaEVm001943, ParplaEVm002403, ParplaEVm003439, ParplaEVm003942, ParplaEVm004148, ParplaEVm004377, ParplaEVm004527, ParplaEVm004582, ParplaEVm004820, ParplaEVm004888, ParplaEVm005077, ParplaEVm005145, ParplaEVm005295, ParplaEVm005390, ParplaEVm005677, ParplaEVm005951, ParplaEVm006282, ParplaEVm007933, ParplaEVm007957, ParplaEVm008019, ParplaEVm009623, ParplaEVm010039, ParplaEVm012731, ParplaEV…
GO:0071482	1.44087e-05	17	116	cellular response to light stimulus	BP	0.00542259	ParplaEVm003078, ParplaEVm003298, ParplaEVm003316, ParplaEVm003444, ParplaEVm004993, ParplaEVm005135, ParplaEVm010422, ParplaEVm010996, ParplaEVm016319, ParplaEVm016388, ParplaEVm017287, ParplaEVm017346, ParplaEVm017920, ParplaEVm018988, ParplaEVm019642, ParplaEVm019969, ParplaEVm020711
GO:0008878	2.07542e-05	5	9	glucose-1-phosphate adenylyltransferase activity	MF	0.00759375	ParplaEVm000441, ParplaEVm005886, ParplaEVm006249, ParplaEVm013085, ParplaEVm021420
GO:0009651	2.55278e-05	47	558	response to salt stress	BP	0.00898856	ParplaEVm000694, ParplaEVm002031, ParplaEVm002547, ParplaEVm002953, ParplaEVm003783, ParplaEVm004653, ParplaEVm004848, ParplaEVm004861, ParplaEVm004993, ParplaEVm005176, ParplaEVm006066, ParplaEVm007112, ParplaEVm007195, ParplaEVm007643, ParplaEVm007957, ParplaEVm008147, ParplaEVm008194, ParplaEVm008262, ParplaEVm008388, ParplaEVm008453, ParplaEVm008615, ParplaEVm009359, ParplaEVm010728, ParplaEV…
GO:0009532	2.59312e-05	53	653	plastid stroma	CC	0.00898856	ParplaEVm000326, ParplaEVm000957, ParplaEVm002281, ParplaEVm003183, ParplaEVm003677, ParplaEVm004377, ParplaEVm004531, ParplaEVm005013, ParplaEVm005392, ParplaEVm005472, ParplaEVm005725, ParplaEVm005886, ParplaEVm006339, ParplaEVm006871, ParplaEVm006880, ParplaEVm006954, ParplaEVm007203, ParplaEVm007367, ParplaEVm007386, ParplaEVm007555, ParplaEVm007672, ParplaEVm008752, ParplaEVm008774, ParplaEV…
GO:0005215	2.70439e-05	73	1016	transporter activity	MF	0.00913389	ParplaEVm001290, ParplaEVm001462, ParplaEVm001516, ParplaEVm001943, ParplaEVm001977, ParplaEVm002240, ParplaEVm002274, ParplaEVm002403, ParplaEVm002781, ParplaEVm003124, ParplaEVm003248, ParplaEVm003439, ParplaEVm003470, ParplaEVm003831, ParplaEVm003942, ParplaEVm004148, ParplaEVm004236, ParplaEVm004377, ParplaEVm004390, ParplaEVm004527, ParplaEVm004582, ParplaEVm004617, ParplaEVm004820, ParplaEV…
GO:0009649	2.90524e-05	8	29	entrainment of circadian clock	BP	0.00956696	ParplaEVm003000, ParplaEVm003297, ParplaEVm003344, ParplaEVm003691, ParplaEVm004366, ParplaEVm007205, ParplaEVm011318, ParplaEVm012101
GO:0010100	4.02221e-05	6	16	negative regulation of photomorphogenesis	BP	0.0129221	ParplaEVm003444, ParplaEVm005135, ParplaEVm016599, ParplaEVm017920, ParplaEVm018229, ParplaEVm020325
GO:0055083	4.12189e-05	6	16	monovalent inorganic anion homeostasis	BP	0.012927	ParplaEVm006112, ParplaEVm007153, ParplaEVm008262, ParplaEVm010587, ParplaEVm012690, ParplaEVm017715
GO:0015740	4.77584e-05	6	16	C4-dicarboxylate transport	BP	0.0146296	ParplaEVm003942, ParplaEVm004888, ParplaEVm005295, ParplaEVm005677, ParplaEVm005951, ParplaEVm025064
GO:0071478	5.07558e-05	17	127	cellular response to radiation	BP	0.0148764	ParplaEVm003078, ParplaEVm003298, ParplaEVm003316, ParplaEVm003444, ParplaEVm004993, ParplaEVm005135, ParplaEVm010422, ParplaEVm010996, ParplaEVm016319, ParplaEVm016388, ParplaEVm017287, ParplaEVm017346, ParplaEVm017920, ParplaEVm018988, ParplaEVm019642, ParplaEVm019969, ParplaEVm020711
GO:0022891	5.08227e-05	57	747	NA	NA	0.0148764	ParplaEVm001290, ParplaEVm001462, ParplaEVm001516, ParplaEVm001943, ParplaEVm001977, ParplaEVm002240, ParplaEVm002274, ParplaEVm002403, ParplaEVm002781, ParplaEVm003124, ParplaEVm003439, ParplaEVm003831, ParplaEVm003942, ParplaEVm004148, ParplaEVm004236, ParplaEVm004377, ParplaEVm004390, ParplaEVm004527, ParplaEVm004582, ParplaEVm004617, ParplaEVm004820, ParplaEVm004841, ParplaEVm004878, ParplaEV…
GO:0010207	5.32322e-05	8	30	photosystem II assembly	BP	0.015011	ParplaEVm004377, ParplaEVm004993, ParplaEVm006871, ParplaEVm009639, ParplaEVm011318, ParplaEVm014670, ParplaEVm020145, ParplaEVm025258
GO:0009624	5.3562e-05	15	103	response to nematode	BP	0.015011	ParplaEVm002889, ParplaEVm003248, ParplaEVm003470, ParplaEVm004878, ParplaEVm004882, ParplaEVm004888, ParplaEVm005235, ParplaEVm005295, ParplaEVm005951, ParplaEVm006633, ParplaEVm008262, ParplaEVm009527, ParplaEVm025064, ParplaEVm043013, ParplaEVm047698
GO:0009640	6.32219e-05	10	52	photomorphogenesis	BP	0.0171509	ParplaEVm003316, ParplaEVm003344, ParplaEVm003677, ParplaEVm009523, ParplaEVm009789, ParplaEVm016388, ParplaEVm016599, ParplaEVm017920, ParplaEVm018229, ParplaEVm020325
GO:0009575	6.38016e-05	4	6	chromoplast stroma	CC	0.0171509	ParplaEVm006871, ParplaEVm008752, ParplaEVm010206, ParplaEVm014670
GO:0042440	6.67968e-05	20	169	pigment metabolic process	BP	0.0175899	ParplaEVm000326, ParplaEVm002401, ParplaEVm003135, ParplaEVm003183, ParplaEVm003316, ParplaEVm003344, ParplaEVm003444, ParplaEVm003547, ParplaEVm005135, ParplaEVm005785, ParplaEVm005935, ParplaEVm007957, ParplaEVm008752, ParplaEVm009724, ParplaEVm010206, ParplaEVm010330, ParplaEVm011095, ParplaEVm013416, ParplaEVm016154, ParplaEVm016696
GO:0005982	6.81054e-05	11	64	starch metabolic process	BP	0.0175899	ParplaEVm000441, ParplaEVm001557, ParplaEVm004259, ParplaEVm004739, ParplaEVm005472, ParplaEVm005886, ParplaEVm006249, ParplaEVm007820, ParplaEVm010364, ParplaEVm013085, ParplaEVm021420
GO:0010114	7.96429e-05	13	82	response to red light	BP	0.0201742	ParplaEVm002241, ParplaEVm003316, ParplaEVm003444, ParplaEVm003547, ParplaEVm003677, ParplaEVm004993, ParplaEVm005135, ParplaEVm007318, ParplaEVm009789, ParplaEVm013463, ParplaEVm017287, ParplaEVm018988, ParplaEVm036523
GO:0046364	8.37058e-05	10	50	monosaccharide biosynthetic process	BP	0.0206927	ParplaEVm005315, ParplaEVm007555, ParplaEVm007820, ParplaEVm008497, ParplaEVm010364, ParplaEVm011525, ParplaEVm012291, ParplaEVm015140, ParplaEVm015173, ParplaEVm021398
GO:0009570	8.4832e-05	51	649	chloroplast stroma	CC	0.0206927	ParplaEVm000326, ParplaEVm000957, ParplaEVm002281, ParplaEVm003183, ParplaEVm003677, ParplaEVm004377, ParplaEVm004531, ParplaEVm005013, ParplaEVm005392, ParplaEVm005472, ParplaEVm005725, ParplaEVm005886, ParplaEVm006339, ParplaEVm006871, ParplaEVm006880, ParplaEVm006954, ParplaEVm007203, ParplaEVm007367, ParplaEVm007386, ParplaEVm007555, ParplaEVm007672, ParplaEVm008774, ParplaEVm009057, ParplaEV…
GO:2000030	9.70345e-05	11	63	regulation of response to red or far red light	BP	0.0232389	ParplaEVm003316, ParplaEVm003444, ParplaEVm005135, ParplaEVm005392, ParplaEVm009523, ParplaEVm013037, ParplaEVm016599, ParplaEVm017287, ParplaEVm017920, ParplaEVm018229, ParplaEVm020325
GO:0009706	0.000102135	15	113	chloroplast inner membrane	CC	0.0240235	ParplaEVm000326, ParplaEVm003355, ParplaEVm004820, ParplaEVm004888, ParplaEVm005077, ParplaEVm005295, ParplaEVm005777, ParplaEVm005935, ParplaEVm007998, ParplaEVm008324, ParplaEVm009521, ParplaEVm009724, ParplaEVm011861, ParplaEVm012628, ParplaEVm025064
GO:0015291	0.00012769	28	289	secondary active transmembrane transporter activity	MF	0.0293191	ParplaEVm001977, ParplaEVm002403, ParplaEVm003439, ParplaEVm004148, ParplaEVm004377, ParplaEVm004390, ParplaEVm004527, ParplaEVm004582, ParplaEVm004820, ParplaEVm004841, ParplaEVm004878, ParplaEVm004882, ParplaEVm004979, ParplaEVm005077, ParplaEVm005235, ParplaEVm005951, ParplaEVm005955, ParplaEVm006282, ParplaEVm006633, ParplaEVm006659, ParplaEVm006980, ParplaEVm007508, ParplaEVm007933, ParplaEV…
GO:0022892	0.000132055	60	832	NA	NA	0.0293191	ParplaEVm001290, ParplaEVm001462, ParplaEVm001516, ParplaEVm001943, ParplaEVm001977, ParplaEVm002240, ParplaEVm002274, ParplaEVm002403, ParplaEVm002781, ParplaEVm003124, ParplaEVm003439, ParplaEVm003831, ParplaEVm003942, ParplaEVm004148, ParplaEVm004236, ParplaEVm004377, ParplaEVm004390, ParplaEVm004527, ParplaEVm004582, ParplaEVm004617, ParplaEVm004820, ParplaEVm004841, ParplaEVm004878, ParplaEV…
GO:0015743	0.000134769	5	12	malate transport	BP	0.0293191	ParplaEVm003942, ParplaEVm004888, ParplaEVm005295, ParplaEVm005677, ParplaEVm025064
GO:0030388	0.000139319	5	12	fructose 1,6-bisphosphate metabolic process	BP	0.0293191	ParplaEVm007555, ParplaEVm007820, ParplaEVm010364, ParplaEVm011525, ParplaEVm021398
GO:0006094	0.000139698	7	26	gluconeogenesis	BP	0.0293191	ParplaEVm005315, ParplaEVm007555, ParplaEVm007820, ParplaEVm010364, ParplaEVm011525, ParplaEVm012291, ParplaEVm021398
GO:0006811	0.000141364	50	660	ion transport	BP	0.0293191	ParplaEVm000794, ParplaEVm001290, ParplaEVm001462, ParplaEVm001516, ParplaEVm001943, ParplaEVm001977, ParplaEVm002240, ParplaEVm002274, ParplaEVm002403, ParplaEVm002727, ParplaEVm003124, ParplaEVm003439, ParplaEVm003831, ParplaEVm003942, ParplaEVm004236, ParplaEVm004377, ParplaEVm004527, ParplaEVm004820, ParplaEVm004878, ParplaEVm004882, ParplaEVm004888, ParplaEVm005077, ParplaEVm005145, ParplaEV…
GO:0044281	0.000142015	110	1731	small molecule metabolic process	BP	0.0293191	ParplaEVm001175, ParplaEVm001621, ParplaEVm001668, ParplaEVm001834, ParplaEVm002241, ParplaEVm002642, ParplaEVm003134, ParplaEVm003135, ParplaEVm003316, ParplaEVm003525, ParplaEVm003547, ParplaEVm003898, ParplaEVm004219, ParplaEVm004582, ParplaEVm004617, ParplaEVm004653, ParplaEVm004841, ParplaEVm004848, ParplaEVm004878, ParplaEVm004882, ParplaEVm004888, ParplaEVm004995, ParplaEVm005013, ParplaEV…
GO:0051241	0.000142455	20	182	negative regulation of multicellular organismal process	BP	0.0293191	ParplaEVm003316, ParplaEVm003444, ParplaEVm004976, ParplaEVm005135, ParplaEVm007205, ParplaEVm010349, ParplaEVm010549, ParplaEVm010562, ParplaEVm010659, ParplaEVm012101, ParplaEVm013416, ParplaEVm013462, ParplaEVm016599, ParplaEVm016690, ParplaEVm017868, ParplaEVm017920, ParplaEVm018229, ParplaEVm020325, ParplaEVm024596, ParplaEVm032599
GO:0032922	0.000152297	5	14	circadian regulation of gene expression	BP	0.0308623	ParplaEVm003000, ParplaEVm003297, ParplaEVm003691, ParplaEVm004366, ParplaEVm012479
GO:0015994	0.00016208	12	79	chlorophyll metabolic process	BP	0.0320746	ParplaEVm000326, ParplaEVm002401, ParplaEVm003183, ParplaEVm003444, ParplaEVm005135, ParplaEVm005785, ParplaEVm005935, ParplaEVm009724, ParplaEVm010728, ParplaEVm011095, ParplaEVm016154, ParplaEVm016696
GO:0006820	0.000163149	27	283	anion transport	BP	0.0320746	ParplaEVm001943, ParplaEVm002403, ParplaEVm003439, ParplaEVm003942, ParplaEVm004377, ParplaEVm004527, ParplaEVm004820, ParplaEVm004878, ParplaEVm004882, ParplaEVm004888, ParplaEVm005077, ParplaEVm005145, ParplaEVm005295, ParplaEVm005390, ParplaEVm005677, ParplaEVm005951, ParplaEVm006282, ParplaEVm007933, ParplaEVm007957, ParplaEVm008019, ParplaEVm008489, ParplaEVm009521, ParplaEVm009623, ParplaEV…
GO:0006835	0.000171736	7	27	dicarboxylic acid transport	BP	0.0332663	ParplaEVm003942, ParplaEVm004888, ParplaEVm005295, ParplaEVm005677, ParplaEVm005951, ParplaEVm013980, ParplaEVm025064
GO:0010035	0.00017595	68	972	response to inorganic substance	BP	0.0335887	ParplaEVm000694, ParplaEVm002031, ParplaEVm002241, ParplaEVm002279, ParplaEVm002547, ParplaEVm002953, ParplaEVm003033, ParplaEVm003135, ParplaEVm003248, ParplaEVm003316, ParplaEVm003470, ParplaEVm003547, ParplaEVm003633, ParplaEVm003647, ParplaEVm003831, ParplaEVm004112, ParplaEVm004219, ParplaEVm004527, ParplaEVm004582, ParplaEVm004739, ParplaEVm004861, ParplaEVm005315, ParplaEVm005390, ParplaEV…
GO:0055085	0.000186759	57	791	transmembrane transport	BP	0.0351426	ParplaEVm000794, ParplaEVm001977, ParplaEVm002240, ParplaEVm002274, ParplaEVm002403, ParplaEVm003124, ParplaEVm003248, ParplaEVm003470, ParplaEVm003831, ParplaEVm003942, ParplaEVm004236, ParplaEVm004377, ParplaEVm004390, ParplaEVm004527, ParplaEVm004582, ParplaEVm004617, ParplaEVm004820, ParplaEVm004841, ParplaEVm004878, ParplaEVm004882, ParplaEVm004888, ParplaEVm004979, ParplaEVm005077, ParplaEV…
GO:0009528	0.000191933	15	119	plastid inner membrane	CC	0.0352261	ParplaEVm000326, ParplaEVm003355, ParplaEVm004820, ParplaEVm004888, ParplaEVm005077, ParplaEVm005295, ParplaEVm005777, ParplaEVm005935, ParplaEVm007998, ParplaEVm008324, ParplaEVm009521, ParplaEVm009724, ParplaEVm011861, ParplaEVm012628, ParplaEVm025064
GO:0080167	0.000192551	17	137	response to karrikin	BP	0.0352261	ParplaEVm004377, ParplaEVm004852, ParplaEVm007195, ParplaEVm009523, ParplaEVm010989, ParplaEVm012667, ParplaEVm013280, ParplaEVm013463, ParplaEVm015140, ParplaEVm015173, ParplaEVm016599, ParplaEVm017287, ParplaEVm017346, ParplaEVm018988, ParplaEVm019969, ParplaEVm020711, ParplaEVm036523
GO:0044711	0.000217434	104	1642	NA	NA	0.0387444	ParplaEVm000326, ParplaEVm000441, ParplaEVm001557, ParplaEVm001621, ParplaEVm001668, ParplaEVm001712, ParplaEVm001834, ParplaEVm002185, ParplaEVm002241, ParplaEVm002249, ParplaEVm002279, ParplaEVm002401, ParplaEVm003135, ParplaEVm003444, ParplaEVm003525, ParplaEVm003547, ParplaEVm003605, ParplaEVm004005, ParplaEVm004259, ParplaEVm004617, ParplaEVm004759, ParplaEVm005135, ParplaEVm005235, ParplaEV…
GO:0015711	0.000217665	21	196	organic anion transport	BP	0.0387444	ParplaEVm002403, ParplaEVm003942, ParplaEVm004377, ParplaEVm004878, ParplaEVm004882, ParplaEVm004888, ParplaEVm005145, ParplaEVm005295, ParplaEVm005390, ParplaEVm005677, ParplaEVm005951, ParplaEVm006282, ParplaEVm007933, ParplaEVm007957, ParplaEVm008019, ParplaEVm008489, ParplaEVm009521, ParplaEVm009623, ParplaEVm012731, ParplaEVm013980, ParplaEVm025064
GO:0019252	0.000229019	8	39	starch biosynthetic process	BP	0.0402218	ParplaEVm000441, ParplaEVm001557, ParplaEVm004259, ParplaEVm005886, ParplaEVm006249, ParplaEVm010364, ParplaEVm013085, ParplaEVm021420
GO:0010343	0.000244913	3	4	singlet oxygen-mediated programmed cell death	BP	0.042123	ParplaEVm003033, ParplaEVm003316, ParplaEVm003647
GO:0010099	0.000254108	8	38	regulation of photomorphogenesis	BP	0.042123	ParplaEVm003444, ParplaEVm005135, ParplaEVm013037, ParplaEVm016599, ParplaEVm017287, ParplaEVm017920, ParplaEVm018229, ParplaEVm020325
GO:0055062	0.000255161	5	14	phosphate ion homeostasis	BP	0.042123	ParplaEVm006112, ParplaEVm007153, ParplaEVm008262, ParplaEVm010587, ParplaEVm012690
GO:0072506	0.000255161	5	14	trivalent inorganic anion homeostasis	BP	0.042123	ParplaEVm006112, ParplaEVm007153, ParplaEVm008262, ParplaEVm010587, ParplaEVm012690
GO:0044710	0.000255834	202	3605	NA	NA	0.042123	ParplaEVm000326, ParplaEVm000441, ParplaEVm000694, ParplaEVm001175, ParplaEVm001557, ParplaEVm001621, ParplaEVm001668, ParplaEVm001712, ParplaEVm001777, ParplaEVm001834, ParplaEVm002185, ParplaEVm002241, ParplaEVm002249, ParplaEVm002279, ParplaEVm002401, ParplaEVm002642, ParplaEVm002727, ParplaEVm003134, ParplaEVm003135, ParplaEVm003183, ParplaEVm003316, ParplaEVm003344, ParplaEVm003444, ParplaEV…
GO:0042754	0.000267851	5	14	negative regulation of circadian rhythm	BP	0.0435573	ParplaEVm002031, ParplaEVm002547, ParplaEVm002953, ParplaEVm012764, ParplaEVm012778
GO:0019319	0.000275925	7	29	hexose biosynthetic process	BP	0.044323	ParplaEVm005315, ParplaEVm007555, ParplaEVm007820, ParplaEVm010364, ParplaEVm011525, ParplaEVm012291, ParplaEVm021398
GO:0006778	0.000288095	13	95	porphyrin-containing compound metabolic process	BP	0.0457203	ParplaEVm000326, ParplaEVm002401, ParplaEVm003183, ParplaEVm003444, ParplaEVm005135, ParplaEVm005785, ParplaEVm005935, ParplaEVm007957, ParplaEVm009724, ParplaEVm010728, ParplaEVm011095, ParplaEVm016154, ParplaEVm016696
GO:0009579	0.000292844	31	345	thylakoid	CC	0.0459208	ParplaEVm003633, ParplaEVm004477, ParplaEVm004888, ParplaEVm005295, ParplaEVm005785, ParplaEVm006479, ParplaEVm006871, ParplaEVm006954, ParplaEVm007367, ParplaEVm007555, ParplaEVm008809, ParplaEVm009724, ParplaEVm010364, ParplaEVm010879, ParplaEVm011401, ParplaEVm012678, ParplaEVm013463, ParplaEVm014670, ParplaEVm015009, ParplaEVm015474, ParplaEVm016154, ParplaEVm016477, ParplaEVm016987, ParplaEV…
GO:0008301	0.000298865	3	4	DNA binding, bending	MF	0.0463136	ParplaEVm004112, ParplaEVm016507, ParplaEVm031651
GO:0034220	0.000361575	26	284	ion transmembrane transport	BP	0.0553798	ParplaEVm000794, ParplaEVm002240, ParplaEVm002274, ParplaEVm002403, ParplaEVm003831, ParplaEVm004236, ParplaEVm004527, ParplaEVm004820, ParplaEVm004888, ParplaEVm005077, ParplaEVm005145, ParplaEVm005295, ParplaEVm005951, ParplaEVm007508, ParplaEVm007933, ParplaEVm007944, ParplaEVm007957, ParplaEVm008019, ParplaEVm008262, ParplaEVm009527, ParplaEVm010582, ParplaEVm010879, ParplaEVm012731, ParplaEV…
GO:0030002	0.000392212	3	4	cellular anion homeostasis	BP	0.0587071	ParplaEVm010587, ParplaEVm012690, ParplaEVm017715
GO:0030320	0.000392212	3	4	cellular monovalent inorganic anion homeostasis	BP	0.0587071	ParplaEVm010587, ParplaEVm012690, ParplaEVm017715
GO:0050308	0.000443096	5	15	sugar-phosphatase activity	MF	0.0655782	ParplaEVm002642, ParplaEVm007820, ParplaEVm010364, ParplaEVm015140, ParplaEVm015173
GO:0005978	0.000501349	5	16	glycogen biosynthetic process	BP	0.072932	ParplaEVm000441, ParplaEVm005886, ParplaEVm006249, ParplaEVm013085, ParplaEVm021420
GO:0071214	0.000503857	22	226	cellular response to abiotic stimulus	BP	0.072932	ParplaEVm003078, ParplaEVm003298, ParplaEVm003316, ParplaEVm003444, ParplaEVm004848, ParplaEVm004993, ParplaEVm005135, ParplaEVm005739, ParplaEVm007195, ParplaEVm008388, ParplaEVm010422, ParplaEVm010996, ParplaEVm014897, ParplaEVm016319, ParplaEVm016388, ParplaEVm017287, ParplaEVm017346, ParplaEVm017920, ParplaEVm018988, ParplaEVm019642, ParplaEVm019969, ParplaEVm020711
GO:0033013	0.000534421	13	101	tetrapyrrole metabolic process	BP	0.0762955	ParplaEVm000326, ParplaEVm002401, ParplaEVm003183, ParplaEVm003444, ParplaEVm005135, ParplaEVm005785, ParplaEVm005935, ParplaEVm007957, ParplaEVm009724, ParplaEVm010728, ParplaEVm011095, ParplaEVm016154, ParplaEVm016696
GO:0098656	0.000538679	13	99	anion transmembrane transport	BP	0.0762955	ParplaEVm002403, ParplaEVm004820, ParplaEVm004888, ParplaEVm005077, ParplaEVm005145, ParplaEVm005295, ParplaEVm005951, ParplaEVm007933, ParplaEVm007957, ParplaEVm008019, ParplaEVm012731, ParplaEVm013980, ParplaEVm025064
GO:0044699	0.000559177	355	7024	NA	NA	0.0783561	ParplaEVm000326, ParplaEVm000407, ParplaEVm000441, ParplaEVm000493, ParplaEVm000566, ParplaEVm000694, ParplaEVm000794, ParplaEVm001007, ParplaEVm001019, ParplaEVm001175, ParplaEVm001290, ParplaEVm001462, ParplaEVm001557, ParplaEVm001621, ParplaEVm001668, ParplaEVm001712, ParplaEVm001777, ParplaEVm001834, ParplaEVm002185, ParplaEVm002240, ParplaEVm002241, ParplaEVm002249, ParplaEVm002274, ParplaEV…
GO:0009723	0.000593352	18	172	response to ethylene	BP	0.0822698	ParplaEVm000694, ParplaEVm002031, ParplaEVm002547, ParplaEVm002953, ParplaEVm003387, ParplaEVm003677, ParplaEVm004112, ParplaEVm008146, ParplaEVm008147, ParplaEVm009359, ParplaEVm009789, ParplaEVm012479, ParplaEVm012510, ParplaEVm012546, ParplaEVm013670, ParplaEVm016929, ParplaEVm020489, ParplaEVm027561
GO:1902448	0.0006168	3	5	positive regulation of shade avoidance	BP	0.0846301	ParplaEVm003316, ParplaEVm009523, ParplaEVm016599
GO:0042221	0.000639044	141	2436	response to chemical	BP	0.0867783	ParplaEVm000493, ParplaEVm000694, ParplaEVm001290, ParplaEVm001462, ParplaEVm001834, ParplaEVm002031, ParplaEVm002241, ParplaEVm002279, ParplaEVm002401, ParplaEVm002547, ParplaEVm002953, ParplaEVm003033, ParplaEVm003050, ParplaEVm003135, ParplaEVm003237, ParplaEVm003248, ParplaEVm003316, ParplaEVm003387, ParplaEVm003439, ParplaEVm003470, ParplaEVm003525, ParplaEVm003547, ParplaEVm003605, ParplaEV…
GO:0006970	0.000741485	47	647	response to osmotic stress	BP	0.098915	ParplaEVm000694, ParplaEVm002031, ParplaEVm002547, ParplaEVm002953, ParplaEVm003783, ParplaEVm004653, ParplaEVm004848, ParplaEVm004861, ParplaEVm004993, ParplaEVm005176, ParplaEVm006066, ParplaEVm007112, ParplaEVm007195, ParplaEVm007643, ParplaEVm007957, ParplaEVm008147, ParplaEVm008194, ParplaEVm008262, ParplaEVm008388, ParplaEVm008453, ParplaEVm008615, ParplaEVm009359, ParplaEVm010728, ParplaEV…
GO:0006082	0.00074344	73	1103	organic acid metabolic process	BP	0.098915	ParplaEVm001175, ParplaEVm001621, ParplaEVm003134, ParplaEVm003135, ParplaEVm003525, ParplaEVm003547, ParplaEVm003898, ParplaEVm004219, ParplaEVm004582, ParplaEVm004841, ParplaEVm004878, ParplaEVm004882, ParplaEVm004888, ParplaEVm004995, ParplaEVm005013, ParplaEVm005235, ParplaEVm005295, ParplaEVm005315, ParplaEVm005413, ParplaEVm005578, ParplaEVm005871, ParplaEVm006128, ParplaEVm006156, ParplaEV…
GO:0009881	0.000757749	6	28	photoreceptor activity	MF	0.0998107	ParplaEVm000630, ParplaEVm003316, ParplaEVm004587, ParplaEVm007205, ParplaEVm009633, ParplaEVm012101
GO:0051093	0.000807709	19	194	negative regulation of developmental process	BP	0.105338	ParplaEVm003316, ParplaEVm003444, ParplaEVm004976, ParplaEVm005135, ParplaEVm007205, ParplaEVm010349, ParplaEVm010549, ParplaEVm010562, ParplaEVm010659, ParplaEVm013416, ParplaEVm013462, ParplaEVm016599, ParplaEVm016690, ParplaEVm017868, ParplaEVm017920, ParplaEVm018229, ParplaEVm020325, ParplaEVm024596, ParplaEVm032599
GO:0015140	0.000819496	4	10	malate transmembrane transporter activity	MF	0.105827	ParplaEVm004888, ParplaEVm005295, ParplaEVm013980, ParplaEVm025064
GO:0016791	0.000844979	27	313	phosphatase activity	MF	0.108059	ParplaEVm000441, ParplaEVm002642, ParplaEVm003724, ParplaEVm004848, ParplaEVm007153, ParplaEVm007470, ParplaEVm007820, ParplaEVm008417, ParplaEVm008887, ParplaEVm009892, ParplaEVm010349, ParplaEVm010364, ParplaEVm010546, ParplaEVm011266, ParplaEVm011345, ParplaEVm012153, ParplaEVm012308, ParplaEVm012429, ParplaEVm012635, ParplaEVm012690, ParplaEVm014080, ParplaEVm014109, ParplaEVm014141, ParplaEV…
GO:0015995	0.000937668	8	48	chlorophyll biosynthetic process	BP	0.118759	ParplaEVm000326, ParplaEVm002401, ParplaEVm003444, ParplaEVm005135, ParplaEVm005785, ParplaEVm005935, ParplaEVm009724, ParplaEVm016696
GO:0097384	0.000968562	3	5	cellular lipid biosynthetic process	BP	0.121504	ParplaEVm008752, ParplaEVm010206, ParplaEVm013280
[truncated: 502 more rows]

## Sheet: Supplementary Table S8
Supplementary Table 8. The result of GO enrichment analysis for up-regulated DEGs in S. pulcherrimum.
category	over_represented_pvalue	number of DE genes	background number of genes	term	ontology	over_represented_FDR	gene_ids
[truncated: 223 more rows]

## Sheet: Supplementary Table S9
Supplementary Table 9. The result of GO enrichment analysis for down-regulated DEGs in S. pulcherrimum.
[truncated: 637 more rows]

[truncated: 6 more sheets: Supplementary Table S10, Supplementary Table S11, Supplementary Table S12, Supplementary Table S13, Supplementary Table S14, Supplementary Table S15]
